# Supplementary material for: Comprehensive Omics Analysis Reveals Cold-Induced Metabolic Reprogramming and Alternative Splicing in Dendrobium officinale
Source: Plants (Basel). 2025 Jan 30;14(3):412. doi: 10.3390/plants14030412 (PMC11820321; doi:10.3390/plants14030412)
Supplement: Supplementary file 1 [file plants-14-00412-s001.zip]

Archive with 2 entries (2 files):
- plants-3438627-supplementary/Supplementary_Figure.pptx
- plants-3438627-supplementary/Supplementary_Table.xlsx
