# Supplementary material for: Comprehensive Omics Analysis Reveals Cold-Induced Metabolic Reprogramming and Alternative Splicing in Dendrobium officinale
Source: Plants (Basel). 2025 Jan 30;14(3):412. doi: 10.3390/plants14030412 (PMC11820321; doi:10.3390/plants14030412)
Supplement: Supplementary file 1 [file plants-14-00412-s001.zip › plants-3438627-supplementary/Supplementary_Table.xlsx]

## Sheet: Table S1
Table S1. The classification of metabolites list.
name	CK1	CK2	CK3	CK4	CK5	CK6	FT1	FT2	FT3	FT4	FT5	FT6	FR1	FR2	FR3	FR4	FR5	FR6	superclass	Metabolite
M1	850569	883212	753210	937863	710625	747030	870092	1.00168e+06	969632	850619	834856	865791	59138.3	57343.9	57668.3	62690	59444.4	66340.8	Phenylpropanoids and polyketides	Apiin
M2	12387.8	14841	15347.9	15056	15211.2	13197.6	10634.5	11343.5	12129.7	9654.09	12078.9	9631.48	547.153	1155.2	756.914	1249.46	1032.69	994.021	Phenylpropanoids and polyketides	Isovitexin
M3	1.34423e+06	1.25615e+06	1.42107e+06	1.22269e+06	1.37457e+06	1.17818e+06	1.04191e+06	1.0224e+06	1.06876e+06	1.02804e+06	1.06308e+06	1.00866e+06	62075.7	103356	95001.9	109594	98102.3	108841	Phenylpropanoids and polyketides	Vitexin 4-O-glucoside
M4	75528	100199	109962	86324.3	96466.5	59377	29196.3	28031.7	29194.1	28071.7	28998.7	27317.7	10196.6	10694.1	10238.7	9870.63	10249.1	9955.09	Phenylpropanoids and polyketides	Delphinidin-3-rutinoside
M5	2642.52	2019.59	2712.27	2047.01	2376.1	1826.07	4370.8	4245.61	4139.33	4199.68	4068.43	3807.44	949.941	1292.21	667.51	768.196	836.794	882.292	Phenylpropanoids and polyketides	Sinapic acid
M6	20047.9	17849.9	20956	20982.4	19551	18631.4	29548.6	27113.9	27827.3	30333.8	28054.3	28093.7	8645.31	9089.67	8263.01	8727.44	9313.14	10045.8	Phenylpropanoids and polyketides	Kaempferol-3-O-glucoside-7-O-rhamnoside
M7	5828.73	4771.4	12298.6	11933.1	5671.3	10953.4	4863.67	5126.11	4655.39	4203.59	4734.08	5121.51	5260.53	4569.47	4132.18	3749.25	4782.98	3981.05	Phenylpropanoids and polyketides	Aromadendrin 3,7-diglucoside
M8	7748.59	8716.68	6844.01	7461.17	9667.44	7167.98	17194.9	10783.7	10891.1	9794.29	11024.3	10259.8	5049.25	4546.43	4765.62	2778.6	4751.45	8271.87	Phenylpropanoids and polyketides	Cyanidine-3-O-sambubioside
M9	93306.9	82997.2	96964	100769	93140	85510.4	25302.3	27642.9	35028.7	42461.4	45598.2	32274.1	61709.2	61544.1	75317.7	73329.2	67336.1	68262.5	Phenylpropanoids and polyketides	Kaempferol-3-Glucoside-3''-Rhamnoside
M10	7348.01	6795.34	7248.37	6976.52	7529.67	6876.63	6707.32	6515.29	6769.37	7224.8	6578.96	7112.35	6035.2	9024.67	5938.7	6223.29	6091.27	6532.64	Phenylpropanoids and polyketides	Cyanidin-3-O-galactoside
M11	12168.1	11142.5	11421.3	14688.3	10689.9	11728.7	9505.69	9380.1	11169.3	10590.2	11732.6	9057.58	10599.6	10761	10392.4	12223.7	11738.6	11662.7	Phenylpropanoids and polyketides	Quercetin
M12	3760.31	3420.68	4184.1	4069.78	2335.74	4787.89	2123.1	3710.68	2823.4	3036.92	2252.26	3030.42	3611.45	3546.29	3581.39	3331.44	3640.3	3631.96	Phenylpropanoids and polyketides	Isorhamnetin-3-O-rutinoside
M13	1871.08	1620.19	1574.54	1809.27	1400.53	1545.39	5958.79	6426.1	6905.1	6282.9	6577.91	6108.79	1753.81	1641.31	1522.52	1582.22	1578.98	1498.36	Phenylpropanoids and polyketides	trans-Ferulic acid
M14	2624.07	2449.23	2688.28	2456.34	3700.11	2479.11	2723.1	2020.69	1523.57	1709.21	1794.8	2502.74	2773.75	3154.23	2798.32	2657.88	2938.6	3219.44	Phenylpropanoids and polyketides	Cyanidin 3-(2G-glucosylrutinoside)
M15	12112.3	13373.7	14959.9	13288.4	14093.5	12245.9	2532.46	3617.61	2860.54	8760.89	3894.71	3176.97	13899	14675.9	16146.7	17652.5	14463	14795.8	Phenylpropanoids and polyketides	Kaempferol-3-O-rutinoside
M16	8204.45	6869.84	6788.25	7006.87	6584.57	8592.98	2023.61	3464.84	3207.31	1859.03	5479.88	2295.08	9784.65	9498.1	10056.9	10493.8	8763.52	9211.13	Phenylpropanoids and polyketides	3,4',5,7-Tetrahydroxy-6-methoxyflavone
M17	16230.8	17162.5	19191.7	18386.9	16919	15569.7	11462.2	10759.7	12380.7	10932.5	13559.9	10912.9	27167.8	25545.4	24647.7	54314.9	30807.6	26860	Phenylpropanoids and polyketides	Vitexin-2''-O-rhamnoside
M18	2576.57	2070.36	2495.96	2295.28	2707.36	2193.77	3199.82	3196.34	3352.78	3877.82	3853.09	3641.02	4906.39	4647.69	3651.41	5439.81	4577.97	4639.5	Phenylpropanoids and polyketides	3-Hydroxycinnamic acid
M19	5665.82	6183.82	7248.55	6054.9	5972.48	5870.62	364.717	566.526	382.151	241.607	600.651	736.83	11923.1	11688.5	12122.3	13347.1	12050	12557.6	Phenylpropanoids and polyketides	Luteolin
M20	1013.22	1698.22	1257.95	2013.33	1853.93	1772.39	1588.61	1408.42	1410.59	1243.88	1665.02	1606.9	2031.87	9371.65	2057.79	2130.92	1858.09	2240.69	Phenylpropanoids and polyketides	Isovitexin 2''-(6'''-p-coumaroylglucoside)
M21	29796.1	32130.3	34722.9	33819.8	29401.6	30997.4	3937.68	4431.65	4578.19	4179.06	4401.86	4360.5	75949.8	84870.5	76445	77660	79289.5	87640.3	Phenylpropanoids and polyketides	Delphinidin-3-O-beta-glucopyranoside
M22	250850	309775	287335	312721	308800	269143	34368.7	36322.4	37693.6	35796.6	36449.4	34640.9	673496	788377	691042	737822	720922	787098	Phenylpropanoids and polyketides	Rutin
M23	3800.48	5389.77	5008.7	5055.95	3661.36	3603.82	628.927	1125.96	1003.35	837.453	582.012	1180.94	10597.9	13320.8	11528.7	10629.2	11984.9	13412.3	Phenylpropanoids and polyketides	Quercitrin
M24	3397.6	2662.56	3694.29	3383.59	3456.5	3280.82	1882.29	2290.8	2145.86	2275.97	2166.64	2077.64	19262	18213.5	17897.5	20880.3	19348.3	17411.1	Phenylpropanoids and polyketides	Sinapine
M25	767.125	856.183	1055.06	1512.1	1027.1	758.99	1110.38	1130.85	931.662	972.053	1217.41	686.881	5348.85	6251.03	5653.19	6223.21	5583.59	5988.37	Phenylpropanoids and polyketides	Rhapontigenin
M26	44893.3	50011.6	47266	50103.9	48518.8	46461.9	52041.4	52208.9	54266.4	52342.1	54277.6	53257.9	948700	866827	907073	995375	917784	1.05657e+06	Phenylpropanoids and polyketides	Vicenin 2
M27	102447	99696.5	35274.6	33077.4	29618.3	34092.1	98789.9	32748.5	31196.9	30901.8	109859	31428.5	1.15349e+06	1.45732e+06	2.27912e+06	1.28432e+06	2.31163e+06	2.76226e+06	Phenylpropanoids and polyketides	Apigenin 6-C-glucoside 8-C-arabinoside
M28	700.327	497.763	1211.4	663.891	612.715	5130.66	5548.5	427.55	435.936	5836.6	601.554	1227.36	583.537	706.266	540.327	614.93	6382.47	691.265	Organoheterocyclic compounds	Vitamin C
M29	5170.56	4851.64	4942.14	4666.78	5776.24	5355.87	4910.01	5945.03	5832.05	6161.13	6427.76	6703.47	7689	7202.48	6239.95	7520.78	5819.8	7690.43	Organoheterocyclic compounds	Adenine
M30	1351.22	1736.15	1707.93	1833.25	1658.18	1880.94	1409.76	1549.29	1702.7	1512.1	1682.46	1240.41	2536.44	2635.96	2080.89	3818.25	2696.55	1172.77	Organoheterocyclic compounds	Riboflavin
M31	5244.77	5421.71	5520.48	5306.32	4926.6	5153.43	5627.22	5175.33	5363.84	4692.15	5242.7	4160.18	8585.11	8705.96	8400.05	8263.56	7809.99	8546.61	Organoheterocyclic compounds	Niacinamide
M32	18993.6	16731.8	20037.6	17519.6	17545.5	16860.6	34808.8	31839.2	33869.3	34522.6	32878.6	34668.4	26244.5	29643.9	28107.9	30316.7	28694.7	29807.3	Organoheterocyclic compounds	3-Indoleacrylic acid
M33	15001.1	12800.7	14914.8	13341.1	14542.2	12309.8	26448.6	27326.6	26689.4	29595.5	25969.9	27346	22637.5	24027.1	23296.1	23795.5	24368.6	24182.9	Organoheterocyclic compounds	(卤)-Tryptophan
M34	2610.74	2606.24	2680.33	2477.27	2877.14	2709.02	3622.55	4003.74	4389.27	4432.84	4195.45	4377.7	4580.08	5021.82	4621.68	5005.1	4150.46	4497.67	Organoheterocyclic compounds	Uracil
M35	9438	8473.02	7872.91	8192.47	8835.83	7863.04	6645.57	12290	6640.12	11402.4	7212.68	6599.32	23115.4	11747.6	10273.4	25303	8089.52	10116.3	Organoheterocyclic compounds	Isomajdine
M36	9530.16	8482.52	9351.6	9206.62	10075.5	8532.43	11492.2	11382.5	13044.1	13163.2	13837.9	12471.6	19239.5	17660.3	15313.4	18658.9	15789.9	17771	Organoheterocyclic compounds	2-Hydroxyadenine
M37	9053.55	8050.65	9641.47	8785.87	7926.97	8521.64	11295.9	11783.7	11103.7	12633.4	13046.6	10492.3	20188	17354.3	19581.5	18121.3	17381.8	19804.7	Organoheterocyclic compounds	Guanine
M38	722.328	601.532	674.601	731.963	647.765	577.421	488.529	1240.86	953.093	1105.67	1415.76	1018.02	1130.91	1920.54	1283.38	2001.43	1162.54	2046.46	Organoheterocyclic compounds	Quinacridone
M39	3920.2	3839.19	3569.09	3379.72	3116.36	3423.86	4608.49	5599.72	5358.96	4392.62	4872.97	4813.29	8409.57	9171.42	7788.88	8773.76	8248.1	8843.02	Organoheterocyclic compounds	Cytosine
M40	767.701	798.278	716.48	702.09	617.225	623.442	1244.48	1103.96	1207.32	1072.67	1109.19	912.127	1732.08	1854.96	1662.48	1713.99	1839.62	1777.77	Organoheterocyclic compounds	5-Methylcytosine
M41	1649.93	1634.68	1771.58	1720.04	1665.27	1414.01	3031.73	3323.22	3180.42	3221.5	3354.7	3336.45	4437.41	4298.98	4511.83	4809.71	4591.15	5031.71	Organoheterocyclic compounds	Cytokinin B
M42	3038.62	2963.23	2715.45	2080.28	2087.8	2027.5	8092.26	8375.86	2535.24	2407.79	2624.1	7528.51	18740.3	2389.12	18346.3	2450.28	2084.69	2069.65	Organoheterocyclic compounds	Methyl trans-cinnamate
M43	2545.26	2306.73	2064.5	2117.48	2166.61	2204.35	2777.15	2302.28	386.526	2022.54	2204.71	2421.78	6287.52	6385.75	6196.67	6850.07	6794.94	9203.43	Organoheterocyclic compounds	Bikoeniquinone A
M44	1094.06	1021.09	1276.77	1191.73	1181.39	1154.65	1831.81	1855.14	1926.67	1898.68	2073.41	1957.59	3530.96	3704.31	3381.81	3859.36	3637.78	3722.77	Organoheterocyclic compounds	Thymine
M45	5005.58	5112.53	4888.32	4926.3	4207.18	5446.13	9022.17	9002.7	10394.2	7812.91	9356	9008.61	2215.01	1642.38	1884.17	1976.38	1811.92	1868.19	Organic oxygen compounds	Trehalose
M46	3932.16	3771.42	3999.21	3784.61	3779.75	3590.97	4232.76	4253.98	4479.89	5141.77	4105.29	5168.48	2998.23	2726.54	3021.11	3352	2845.52	3285.75	Organic oxygen compounds	Paeonol
M47	1108.5	924.836	1189.03	1253.17	1014.92	1154.9	963.78	1099.14	1104.57	1099.38	1041.22	1034.76	1578.26	1713.98	1634.56	1709.52	1623.85	1920.86	Organic oxygen compounds	Salicylic acid beta-D-glucoside
M48	2855.66	2532.1	2569.25	2810.3	2494.4	2568.07	2836.18	2577.09	2990.68	2436.86	2763.76	2639.25	5900.31	5378.5	5311.83	5639.79	5735.97	5904.8	Organic oxygen compounds	3,4,5-Trimethoxyphenyl glucoside
M49	6630.92	4559	6106.37	4873.8	6627.27	4090.07	7211.68	4829.8	5275.96	5180.05	4599.72	4058.62	3533.98	2852.13	3278.39	2642.35	3839.82	2649.51	Organic nitrogen compounds	Lauric acid diethanolamide
M50	25621.3	23556.7	23586.6	25278.5	24839.9	25545.2	27225	25808.6	29788	24900	27363	32380.1	24665.9	30013.1	26518.2	25211.8	27122.3	26473.1	Organic nitrogen compounds	D-erythro-Sphinganine
M51	149845	160678	152919	149866	155659	163957	170750	171990	156710	159450	150914	159420	175495	173270	167496	171722	164919	178670	Organic nitrogen compounds	Choline
M52	41591.9	41304.2	38417.3	23258	45275.9	40358.8	61161.7	53288.8	56618	42758	48897.5	65608.9	86084.8	89642.8	94008	93665.9	88433	79273.3	Organic nitrogen compounds	Phytosphingosine
M53	19268.9	19981.6	18865.4	21226	18655.4	20455.8	8851.41	8636.28	8061.94	8825.6	7820.3	7729.89	8687.92	8514.44	8474.58	9571.03	9184.48	9211.11	Organic acids and derivatives	Aspartic acid
M54	1138.93	2854.79	1309.37	3723.5	1391.55	2809.55	585.648	694.136	691.122	665.49	645.795	855.152	1165.85	1019.39	892.488	955.332	884.718	1031.63	Organic acids and derivatives	His-His
M55	2613.35	659.227	1882.1	841.776	2046.45	874.038	7818.12	7596.96	6836.84	7731.95	7985.63	6417.4	903.43	433.233	901.103	995.104	545.169	661.838	Organic acids and derivatives	L-Glutathione, reduced
M56	12689.7	12065.7	10759.7	11894.7	11218.4	11935.3	4185.92	4277.37	3550.84	4370.48	3913.06	3978.44	6379.99	7500.57	6336.45	6243.11	6285.55	6769.75	Organic acids and derivatives	Asparagine
M57	21489.6	24912	24949.2	22695.9	21587	22705.4	11957	10757.7	11959.8	12466.2	12303	10799.1	14564.3	14362.6	13939.6	15033.5	13712.4	15741.7	Organic acids and derivatives	Glutamic acid
M58	20238.1	20363.8	21718.7	19855.7	19654.9	19324.9	15724	15197.8	16211.9	15272	14843	15155.2	17786.1	18969.7	18074	17566.3	17481.1	18938.9	Organic acids and derivatives	3-Hydroxyadipic acid
M59	964.857	707.575	782.377	836.08	754.088	879.412	1034.79	874.642	1250.18	847.708	774.982	595.822	808.245	632.373	884.929	887.735	631.98	664.416	Organic acids and derivatives	Glu-Leu
M60	12208.5	11765.5	12194.6	12588.6	13207.5	11594.4	11314.5	11996	12846.4	11933	12382.2	12058.6	11639.3	11633.9	11643.5	12106.7	11959.7	11971.9	Organic acids and derivatives	L-Malic acid
M61	8843.19	8727.14	8033.65	7356.01	7049.09	7569.56	8074.64	8383.94	8046.09	8582.72	8514.73	8200.27	8249.72	8528.13	6785.43	8068.18	8163.91	8108.53	Organic acids and derivatives	Pyruvic acid
M62	6162.74	5981.05	5771.33	5721.24	5834.27	5779.8	5615.41	6162	5900.9	5786.23	5869.32	5764.78	5960.77	6024.11	5619.59	6076.7	5984.54	5954.76	Organic acids and derivatives	Maleic acid
M63	1477.56	1163.48	1348.93	1192.21	1360.27	1224.07	1526.6	1476.62	1654.52	1778.7	1715.99	1359.18	1523.63	1044.74	1418.81	1543.83	1498.06	1716.12	Organic acids and derivatives	Val-Pro
M64	13486.6	14355.2	15658.3	13612.5	7385.76	16654.1	14276.9	13379.9	13671.6	17243.8	18486	21126.4	14876.4	11424.2	17968.9	14825.7	17077.4	16116.8	Organic acids and derivatives	(S)-(+)-Citramailc acid
M65	13481.2	13001.9	12532.1	27135.3	14230.9	12947.1	14544.6	29021.7	15031.4	14876.1	21847	15197	17613.7	17990.7	18040.4	18266.6	18893.4	18113.6	Organic acids and derivatives	Betaine
M66	7774.69	7624.73	5221.61	7710.43	5496.28	5461.55	10994.4	8021.43	6710.44	10749.1	6839.72	3825.78	6543.99	9039.94	8195.12	10038.6	7718.22	4935.66	Organic acids and derivatives	Histidine
M67	7852.27	8867.92	8678.9	9561.22	7386.66	8645.64	15267.2	13793.7	14995.1	13888	15494	14106.3	10493.5	9404.03	9619.44	9991.26	10940.7	11231.7	Organic acids and derivatives	Val-Phe
M68	5192.48	5676.22	5651.65	4973.54	4950.94	10579	5223.67	7933.79	5111.55	8025.84	6045.82	5936.64	7964.68	7158.7	7919.79	7420.28	8437.46	8531.34	Organic acids and derivatives	Phe-Gly
M69	11971.4	12567.2	11694.7	12124.1	11967.8	11128.6	12622	12664.6	11851.3	12139.2	11980.5	11927.7	17926.1	18030.1	18217	18512.9	17806.8	18475.3	Organic acids and derivatives	D-Pyroglutamic acid
M70	1641.41	2006.23	1732.55	2037.89	2093.03	1795.75	2451.03	1878.6	1704.45	2287.31	1542	2103.61	2924.1	2908.11	2797.53	3070.22	3217.46	3099	Organic acids and derivatives	Threonine
M71	6987.81	5774.07	6877.91	5571.28	6760.16	6549.35	8687.4	8009.9	8411.58	8131.06	8140.69	8480.58	10653.3	11280.5	11474.2	11342.4	8865.08	9846.45	Organic acids and derivatives	Isoleucylproline
M72	1630.04	2883.42	2179.87	3324.19	2221.14	3212.55	3446.78	3492.16	3528.62	3212.2	3418.04	3479.5	4254.08	4597.23	4245.46	4611.33	3902	4185.96	Organic acids and derivatives	Valganciclovir
M73	711.373	771.818	901.423	852.57	599.621	751.848	1297.91	1095.31	1441.32	1327.6	1319.3	1354.81	1461.65	1514.88	1663.46	1438.74	1445.58	1648.16	Organic acids and derivatives	Hydroxyprolyl-Proline
M74	676.901	1473.31	654.137	1476.79	677.966	1037.68	1426.86	1738.19	1023.41	1302.29	1167.21	992.802	2040.69	2323.41	2276.03	1877.2	2138.94	1564.26	Organic acids and derivatives	L-Methionine
M75	964.193	807.039	1105.7	1193.95	996.54	1222.76	3106.7	2520.85	3004.43	2642.84	2863.73	2779.06	2049.85	1964.85	1885.52	2196.2	2800.73	2149.57	Organic acids and derivatives	Ile-Gly
M76	7530.78	5989.97	6986.36	6985.86	7737.36	7096.08	9974.2	10232.9	10828.9	10386.2	10720.8	10654.3	15956.7	14956.7	13190.2	15416.9	13458.4	14998.6	Organic acids and derivatives	Tyrosine
M77	2790.8	2769.49	3214.42	2788.84	2482.99	2978	3610.55	4325.72	3889.33	3506.32	3216.61	3483.83	5120.96	5423.71	6177.3	6291.85	6655.51	5996.44	Organic acids and derivatives	D-Pipecolinic acid
M78	60717.4	56597.9	58669.4	59361	50964.3	55838.7	90510.7	87372.6	84500.8	88808.5	79945.6	86914.9	122816	119612	123185	125463	135097	126124	Organic acids and derivatives	Phenylalanine
M79	2238.51	2358.2	2250.14	2236.67	1965.5	2437.72	3888.18	3795.82	3828.94	4308.09	4872.27	3556.17	4460.52	5149.91	5252.49	5175	5042.1	4987.9	Organic acids and derivatives	Ser-Ile
M80	878.274	1028.54	1031.47	1023.49	825.756	1122.07	2028.31	2646.15	2528.65	2219.57	2081.42	1670.4	2417.46	2230.47	2081.3	2281.52	2000.19	2438.1	Organic acids and derivatives	Leu-Lys
M81	1506.39	1377.2	1048.98	1274.21	1043.52	1038.88	2426.33	2444.25	2530.27	2285.38	2108.25	2187.59	2674.8	2934.94	2862.02	2807.94	2758.2	2876.69	Organic acids and derivatives	Thr-Leu
M82	4729.29	4408.95	4647.9	4773.05	4091.39	4622.69	6798.12	6861.25	6776.78	6019.39	6144.24	5136.84	11255.1	10120.5	9976.35	10081.3	12102.2	10405	Organic acids and derivatives	Lysine
M83	3415.86	3069.94	3148.62	3987.7	2814.43	4310.93	4219.34	4139.91	4966.87	5150.5	5240.13	4600.28	8079.62	8734.93	6446.53	8801.81	8779.01	8666.28	Organic acids and derivatives	Leu-Gly-Leu
M84	738.614	687.788	828.345	817.487	849.05	739.211	1712.16	1909.62	1648.04	1638.51	1735.93	1786.38	2092.45	2085.96	1448	2214.32	1486.73	2116.49	Organic acids and derivatives	Ile-Thr
M85	1954.64	2202.04	1966.53	1966.26	1753.45	2193.06	4364.76	4645.92	4884.99	3679.77	4427.3	4455.53	4611.43	5197.98	4575.05	4465.32	6384	4541.39	Organic acids and derivatives	Ile-Arg
M86	6246.79	6132.2	6049.64	6731.06	5757.44	5932.61	8941.9	9210.38	8840.44	8675.87	9293.58	8127.6	15190.3	16514.6	14940.4	15825.6	14182.6	15577.4	Organic acids and derivatives	Proline
M87	1922.44	1361.87	1395.73	640.958	908.73	1184.61	1569.42	2222.82	1072.8	2720.13	1810.62	1605.86	2903.43	3015.89	2531.33	3812.57	2641.78	3861.3	Organic acids and derivatives	Trp-Leu
M88	1316.72	1315.33	1536.02	1353.3	1215.01	1473.12	2480.64	2776.18	2828.38	2264.7	2878.1	2430.32	3443.29	3636.54	3585.64	3408.9	3345.08	3864.13	Organic acids and derivatives	Ser-Phe
M89	5822.36	6328.89	6740.48	6832.14	6646.09	6326.38	11211.7	10053	9978.31	9691.47	10010.9	10728.5	16256.2	17520.8	15982.8	16977.5	16107	16800.3	Organic acids and derivatives	Glutamine
M90	12581.9	10702.7	10710.6	11495.7	11113.2	11258	16278.8	18361.9	16927.4	17995	19096.3	16756.2	29042.4	24598.6	28467	34279.6	28793.2	33692.1	Organic acids and derivatives	L-Arginine
M91	987.622	874.812	1222.84	997.957	971.333	974.215	2458.23	2393.53	2314.1	2392.41	2834.41	2523	3191.96	2899.98	2193.18	3155.7	1967.94	2769.99	Organic acids and derivatives	Leu-Gln
M92	787.044	608.2	553.812	596.019	603.314	632.301	2114.07	2159.15	1570.19	2192.19	1713.88	1525.29	1530.89	1451.18	1379.02	1777.96	2206.01	1992.81	Organic acids and derivatives	Leu-Thr
M93	860.227	907.93	672.87	940.557	809.862	954.44	1910.92	1725.48	1642.88	1588.69	1803.76	1754.77	2334.37	2303.58	2371.61	2421.5	2498.23	2414.82	Organic acids and derivatives	Thr-Phe
M94	836.522	840.932	839.806	1308.41	780.73	1334.89	2544.95	1799.56	3030.58	2196.67	2794.85	1816.96	2179.93	3410.84	2829.89	2619.49	3325.85	2800.54	Organic acids and derivatives	Ile-Ala
M95	1497.54	1054.85	1166.59	844.255	1178.49	1158.38	2518.53	2430.95	3083.01	3042.98	2850.74	2600.79	3556.61	3726.5	2881.58	3633.13	2799.98	3323.61	Organic acids and derivatives	Ile-Ser
M96	766.659	874.658	924.16	510.835	322.822	589.539	731.237	1028.87	889.394	1139.59	994.837	840.806	1704.71	2271.67	2214.64	2190.71	1908.75	1869.32	Organic acids and derivatives	Trp-Phe
M97	523.623	520.453	557.156	723.421	482.166	589.329	1114.53	1279.29	1250.23	1131.05	1343.45	1000.07	1987.35	970.019	1827.33	999.083	2152.31	2520.92	Organic acids and derivatives	Ala-Ile
M98	723.424	633.1	737.884	691.662	800.846	673.24	1310.8	1141.69	1484.87	1437.2	1525.92	1436.51	2022.11	3265.81	1719.88	1987.68	2190.76	2330.23	Organic acids and derivatives	Phe-Ala
M99	873.989	1126.94	1053.63	1079.49	880.743	1018.47	1231.76	1262.26	1210.48	1312.9	1355.18	1255.27	3345.19	3539.28	3248.97	3346.4	3234.45	3523.59	Organic acids and derivatives	Glu-Phe
M100	998.288	1001.35	992.577	1054.65	1078.91	1195.21	2522.47	5398.06	2501.76	4543.61	2583.09	2367.44	6072.36	3264.12	2630.35	3117.66	3447.8	3427.52	Organic acids and derivatives	Leu-Glu
M101	4072.59	3005.55	5511.45	3452.44	2168.81	4492.34	5133.35	4794.77	7984.14	7777.08	6413.65	6011.43	11060.7	10795.1	9424.5	10193.9	17402.3	19617.6	Organic acids and derivatives	Leucyl-Leucine
M102	340.002	530.004	217.608	509.167	438.886	599.068	1563.36	1945.21	1814.99	1393.74	1820.52	1055.28	1276.32	1797.18	1413.95	1697.49	1695.06	1770.05	Organic acids and derivatives	Leu-Pro
M103	26146.5	13402.3	25330.3	25898	23776.9	14209.9	24257.3	30616.1	40224.2	39065.7	44796.4	24826.4	75926.4	85863.7	70066	79636.1	76769.6	92244.3	Organic acids and derivatives	Isoleucine
M104	684.53	886.628	629.451	936.442	776.045	782.976	3137.82	2725.61	2972.4	2610.11	2939.75	2582.15	2599.19	3414.67	3072.68	2922.39	2692.15	3017.47	Organic acids and derivatives	Alanine
M105	1501.22	3970.86	1968.63	3200.24	2033.53	1769.13	4041.79	4282.13	3759.99	3588.74	4436.46	3695.35	7253.12	10849.7	12203.3	14037.3	9213.78	10539.4	Organic acids and derivatives	Tyr-Leu
M106	846.788	868.265	922.787	1080.24	911.88	1035.46	2103.7	2106.09	2132.11	1951.22	2149.11	2132.31	3902.53	4392.88	4161.92	4658.2	4235.76	5250.03	Organic acids and derivatives	Tyr-Val
M107	3083.36	2684.9	3138.34	2955.65	2828.7	3118.04	3891.15	3428.72	3525.32	3689.72	3828.34	2976.01	1722.19	1685.74	1832.74	1828.4	1855.32	2014.13	Nucleosides, nucleotides, and analogues	Cyclic GMP
M108	3529.16	3187.09	3545.53	3398.62	3674.31	3321.8	4182.12	4271.07	3951.13	3986.68	4222.55	3833.94	2150.35	2059.45	2022.48	2269.52	2251.44	1942.96	Nucleosides, nucleotides, and analogues	Adenosine 2',3'-cyclic phosphate
M109	2478.53	1980.14	2370.83	3309.07	2268.3	2741.76	2840.57	2625.81	2904.95	2797.76	2772.48	2445.05	3668.68	1938.34	1957.65	3262.97	2000.86	2104.83	Nucleosides, nucleotides, and analogues	Cytidine 5'-monophosphate
M110	112036	93558.5	111342	111540	116397	96227	129465	124776	129409	132093	137528	135116	150352	127535	120379	136728	115282	138704	Nucleosides, nucleotides, and analogues	Adenosine
M111	1834.24	2015.44	1670.83	1788.16	1746.62	1698.77	1874.34	1556.05	2017.4	1526.66	1990.9	1689.01	2206.54	2366.79	2268.7	2243.65	2092.91	2192.26	Nucleosides, nucleotides, and analogues	1-Methyladenosine
M112	4346.96	4254.01	4369.66	4213.98	4554.5	4216.77	5620.79	5498.72	6440.81	6319.64	5943.3	6484.86	7033.22	8179.51	6487.38	7821.65	6457.07	6839.96	Nucleosides, nucleotides, and analogues	Uridine
M113	15090.1	13486.1	14789.4	14198	15039.5	14139.6	18033.5	18454.5	19985	21317.9	20309.6	21044.4	31269.7	27595.4	23028.7	31354.4	24683.5	28282.8	Nucleosides, nucleotides, and analogues	Guanosine
M114	5246.87	3888.94	5031.45	4765.14	4793.1	4990.9	5842.87	6010.85	5851.56	6353.4	6260.98	6889.6	11763.7	11788.9	10096.8	11295.5	9244.84	11623.9	Nucleosides, nucleotides, and analogues	2'-Deoxyadenosine
M115	5497.16	6197	6258.41	5950.45	5571.06	6351.19	8965.78	9334.51	9132.42	8801.52	8320.72	7976.99	16307	16124.2	14703.2	16038.6	15229.6	17116.4	Nucleosides, nucleotides, and analogues	Cytidine
M116	506.309	663.474	541.738	442.104	593.297	551.411	637.569	592.872	745.81	1177.44	910.885	706.463	2557.72	2565.64	2246.33	948.336	2448.53	2766.13	Nucleosides, nucleotides, and analogues	2'-O-Methyladenosine
M117	13447.9	14407.5	20492.7	14224.8	13261.8	12808.6	20326.7	19852.6	21001.4	19794.9	21550.1	18156.2	19419.8	22701	21443.6	22548.8	20151.1	21225.2	Lipids and lipid-like molecules	(2E,4E,7R)-2,7-Dimethyl-2,4-octadiene-1,8-diol 8-O-b-D-glucopyranoside
M118	104971	137390	108604	143687	108225	136838	132744	130338	130509	141150	134707	122751	301821	264827	167859	170918	216120	199973	Lipids and lipid-like molecules	(2'E,4'Z,7'Z,8E)-Colnelenic acid
M119	35615.7	47789.2	42102.7	61278.1	44899.2	44839.7	47176.1	75455	40497.4	109139	44566.3	44576.9	45466.1	43958.4	75496.9	74225.4	46340.7	44206.7	Lipids and lipid-like molecules	(2Z,4E,6E)-2,4,6,10-Farnesatetraene
M120	89352	69557.2	96126.2	86350.9	100188	80868	105654	99001.1	106860	93023.4	94621.6	104059	102690	124363	77400.5	81417	83899.1	97125.4	Lipids and lipid-like molecules	(3S,3'R,5R,6R)-7',8'-Didehydro-3,6-epoxy-5,6-dihydro-beta,beta-carotene-3',5-diol
M121	5691.64	3725.75	4345.44	3611.53	3647.61	4489.26	6059.22	7712.27	5332.93	6252.26	4349.61	6218.27	20569.7	19553.5	21038.3	20444.4	18823.9	19454.8	Lipids and lipid-like molecules	(3S,6E,10E)-1,6,10,14-Phytatetraen-3-ol
M122	3165.04	2027.51	2645	1825.96	4286.62	2451.78	3027.52	3311.85	3212.94	3145.5	2908.15	3007.75	4816.06	5535.48	4756.1	5392.4	5136.38	4735.04	Lipids and lipid-like molecules	(5.alpha.)-Androst-2-en-17-one
M123	621.317	507.649	677.73	389.224	742.797	717.055	2124.46	2510.52	2008.55	2597.34	2335.69	2410.88	2154.75	1558.35	1725.68	1920.8	1792.46	1606.99	Lipids and lipid-like molecules	(R)-3-Amino-4-phenylbutyric acid
M124	22764.3	21455.9	24919.9	25603.7	22730.4	22671.1	23531.7	23805.7	21779.8	26909.1	24849.1	27149.6	23372.7	21535.9	21626	21659.5	23845.3	23453	Lipids and lipid-like molecules	1,10-Epoxygermacrone
M125	544.843	426.881	459.441	413.123	504.997	410.529	430.964	823.373	550.845	652.179	810.391	525.327	1027.49	1049.35	1092.87	1220.31	1157.3	1162.78	Lipids and lipid-like molecules	11-Hydroxyeicosatetraenoate glyceryl ester
M126	3689.9	3647.82	3543.3	2801.23	3417.65	3381.46	3606.06	4306.44	3742.53	3216.47	3349.4	3340.81	4442.87	2091.8	4426.13	3246.11	3714.53	2618.12	Lipids and lipid-like molecules	11-Methyl-7-oxatetracyclo[6.3.1.01,6.04,11]dodecane
M127	38822.2	36719.6	40678.7	42669.4	37732.5	35017.4	37732.5	38365.7	36784.1	40283.1	40678.2	36182.1	47754.4	52058.7	47082.6	63586.8	53082.9	64580.9	Lipids and lipid-like molecules	12(13)Ep-9-KODE
M128	13511.1	6354.12	8935.77	6582.04	6950.11	6641.75	17000.4	11733.3	14415.5	15791.1	15211.6	10195.7	45288.6	40089.8	55705	40208.7	39645.4	39275.6	Lipids and lipid-like molecules	13Z,16Z-docosadienoic acid
M129	3645.32	3104.83	3594.29	3417.35	3550.32	3182.77	1692.1	1729.57	1620.56	1726.12	1701.58	1627.74	1401.35	1521.89	1395.35	1454.91	1483.38	1720.76	Lipids and lipid-like molecules	15-deoxy-delta12,14-Prostaglandin J2-2-glycerol ester
M130	68459.8	90722.6	70336.5	99538.9	65319.7	67920.5	97142.7	100274	130935	100849	136620	31361.6	79654.1	84884.6	10863.5	95589.2	87687.9	97111.5	Lipids and lipid-like molecules	19-Norandrosterone
M131	5214.19	4819.36	5014.9	7621.14	4960.1	5898.21	8584.17	6404.65	7999.5	10071.8	8946.04	6319.78	13030.7	13111.7	12287.3	11753.4	12568.4	10847.3	Lipids and lipid-like molecules	1-Methyl-4-(1-methyl-2-propenyl)-benzene
M132	22466	22920.7	22219.1	20731	22070.2	22313.7	21031.8	20437.1	22537.4	20932.5	21452.3	19810.2	20239.6	21418.1	20742	20286.5	19871.5	20792.6	Lipids and lipid-like molecules	2-Hydroxyadipic acid
M133	14147	14284.6	16102.9	15165.3	14948.8	14955.6	16428.1	14532.8	16294.6	16016.7	16817.9	16197	23459.5	20978.3	27079.7	25435.6	21194.1	23530.4	Lipids and lipid-like molecules	2-Linoleoylglycerol
M134	8692.38	8648.27	8518.34	8843.44	9599.47	8701.44	9404.33	9819.57	10596.2	9520.01	10912	9507.72	4847.97	5531.23	4863.31	4624.93	4322.28	5281.8	Lipids and lipid-like molecules	3,4-Methyleneadipic acid
M135	72733.7	21373.7	20413.4	64748	25346.5	19247	23939.8	21179.5	32414.9	18628	26672.4	25028.3	24058.4	22613.1	2843.99	18993.5	22186.8	30591.8	Lipids and lipid-like molecules	3-cis-Hydroxy-b,e-Caroten-3'-one
M136	2402.76	2472.44	2852.2	2492.87	3202.09	3020.56	2143.16	1897.94	2758.59	2717.6	2820.99	3326.35	2713.64	2790.93	2549.62	3154.68	2864.45	2725.12	Lipids and lipid-like molecules	4-Isopropylbenzoic acid
M137	108768	106973	96487	114937	82891.6	97046.7	103883	122441	101131	107095	62771.1	103032	84874.5	75312.6	92294.1	75622.8	81648.7	76177.8	Lipids and lipid-like molecules	5.beta.-Pregnane-3.alpha.,17-diol-20-one
M138	68687	90200.3	68351.2	51527.3	71992.8	94264.2	41395.3	46682.3	44965.5	47243.1	113545	42624.7	60143.2	60154.1	74384.5	65911.9	66622.2	62249.9	Lipids and lipid-like molecules	6,10,14-Trimethyl-5,9,13-pentadecatrien-2-one
M139	982189	905738	965694	867682	694427	730734	1.2068e+06	739476	831064	1.16017e+06	838016	657812	1.12825e+06	975374	861192	865715	936427	890963	Lipids and lipid-like molecules	8(9)-Epoxy-5Z,11Z,14Z-eicosatrienoic acid, methyl ester
M140	95575.8	128976	103029	113723	86692	124647	108738	139424	119215	114501	120824	115771	102282	116404	107714	100686	110169	111021	Lipids and lipid-like molecules	9(10)-EpODE
M141	69559	70432.3	63135.8	74654.3	57116.7	80371.1	129636	128441	134416	132408	138125	129622	115004	105865	108348	117230	105210	113000	Lipids and lipid-like molecules	9,10-DiHODE
M142	7592.49	7748.75	5677.38	6995.21	6887.23	6250.47	8519.54	8399.23	10695	10777.6	10337.5	6865.29	4556.82	3445.36	3856.73	3452.21	2340.68	4165.09	Lipids and lipid-like molecules	9,10-Epoxyoctadecenoic acid
M143	6603.07	817.676	6641.27	804.485	5978.79	917.873	7646.35	8337.53	9099.14	8226.08	9036.9	7930.9	2772.93	2995.89	1225.61	1261.61	1617.93	1449.49	Lipids and lipid-like molecules	Acylcarnitine 13:1
M144	10685.9	2024.13	10764.3	2272.98	10331.8	2213.52	4828.8	6358.85	5037.55	5350.49	5553.52	5448.02	5866.01	5859.12	5874.46	5898.93	6474.82	5694.45	Lipids and lipid-like molecules	Acylcarnitine 15:2
M145	3936.67	896.558	4397.41	1016.29	4001.89	871.629	2174.8	2361.83	2086.49	2154.93	1979.65	1877.97	3559.03	3769.23	3740.29	3260.77	3875.93	4387.73	Lipids and lipid-like molecules	Acylcarnitine 15:3
M146	1522.55	269.952	1334.57	241.905	1371.44	299.39	1364.82	1274.95	1425.31	1401.73	1402.12	1091.09	878.198	958.518	931.07	973.986	910.694	869.173	Lipids and lipid-like molecules	Acylcarnitine 16:0
M147	2132.55	299.201	2093.1	449.372	2160.68	401.633	1804.47	1798.39	1771.73	1682.76	1963.68	1723.4	1615.65	1531.97	1432.61	1561.72	1463.33	1602.57	Lipids and lipid-like molecules	Acylcarnitine 16:2
M148	1062.14	300.766	1115.28	245.057	1050.93	271.894	843.202	736.313	809.193	938.1	733.445	774.428	1219.66	1076.93	1036.82	1132.76	997.464	988.452	Lipids and lipid-like molecules	Acylcarnitine 16:3
M149	1336.66	1644.51	1330.94	1507.07	1780.16	2005.43	1328.94	1174.19	1780.89	1402.77	1661.6	1685.42	1080.68	1655.32	1492.79	1330.53	1390.13	1815.69	Lipids and lipid-like molecules	Acylcarnitine 17:0
M150	619.469	466.592	1043.31	601.541	980.633	932.752	1141.63	1608.93	601.645	1197.84	1322.61	901.941	1232.53	2176.44	1841.83	1897.8	1807.98	1525.3	Lipids and lipid-like molecules	Acylcarnitine 18:0
M151	1549.57	3648.8	1450.77	2524.59	1708.99	1547.88	927.575	1166.48	2078.75	890.37	1761.76	896.94	977.062	1034.56	641.478	921.115	1356.93	834.84	Lipids and lipid-like molecules	Acylcarnitine 19:5
M152	8615.13	1704.93	9799.63	1456.57	9464.87	3874.1	6786.33	6541.62	8711.23	7752.54	7998.76	6300.32	3845.18	2068.46	2896.1	2140.42	2682.55	2086.12	Lipids and lipid-like molecules	Acylcarnitine 21:4
M153	4810.41	4928.29	5185.32	3957.05	5242.53	4656.99	3836.06	3732.52	3896.19	2151.68	2733.03	1240.49	4111.11	4182.51	4662.5	4879.98	4474.46	4458.26	Lipids and lipid-like molecules	Acylcarnitine 21:5
M154	4301.31	3763.43	4126.27	2506.93	3556.81	3940.17	4586.21	2620.99	4500.3	2599.27	3657.5	4091.15	3042.64	2698.94	2913.5	2311.2	2551.61	1777.65	Lipids and lipid-like molecules	Acylcarnitine 26:3
M155	450.515	279.746	665.989	342.071	624.471	316.577	1128.17	1614.59	1440.32	1933.39	1224.54	1405.12	2908.95	2499.7	2067.92	2125.75	1664.78	2813.02	Lipids and lipid-like molecules	Acylcarnitine 8:2
M156	11705.9	20135.7	21761.7	22814.7	19517.7	21902	13310	13257	22920.6	20783	23726.5	13983.6	39261.2	30472.9	44534.7	32009.2	41349.9	26237.8	Lipids and lipid-like molecules	Beclomethasone
M157	12760.7	13514.6	12683.5	11559.5	10381.7	10566.3	11455.3	10662.8	10824.7	10168.1	11619.1	9511.68	14049.4	15769.5	28110.8	15468.4	13666.2	16676.7	Lipids and lipid-like molecules	Bis(2-ethylhexyl) adipate
M158	3914.08	4556.24	3762.43	2796.51	4268.65	3544.59	6364.52	4356.48	6839.25	4342.93	4896.58	5711.15	7920.63	7728.29	9238.15	8062.88	7519.73	7981.15	Lipids and lipid-like molecules	Bovinic acid
M159	3214.8	1383.14	1330.34	1155.22	3244.93	807.172	1332.01	2814.8	1241.21	962.838	1770.58	730.117	937.77	3346.34	1201.92	3934.57	1278.36	3089.14	Lipids and lipid-like molecules	Carnosic acid
M160	2173.37	2634.56	2671.47	2030.28	2079.73	2785.89	2174.88	2456.69	2578.93	2221.87	2452.78	2044.73	2679.03	2551.66	2376.28	2218.54	2035.9	2135.5	Lipids and lipid-like molecules	Cer(d18:0/12:0)
M161	13441.2	12419.9	15445.9	15875.3	17180.4	17747.6	19950.4	14224.6	25862.9	24273.5	28956.7	19283.3	13497.4	15257.7	15882.4	22594	21223.5	22157.3	Lipids and lipid-like molecules	Cer(d18:0/14:0)
M162	12321.2	10839.5	5870.49	18734.2	12939.6	6260.21	5991.73	9827.47	10687.6	12273.7	20333.7	20599.4	8042.22	22711.3	17423.6	13134.8	14574.6	14605.4	Lipids and lipid-like molecules	Cer(d18:0/16:0)
M163	15312.2	9279.48	11601.1	4750.23	7235.7	8860.57	15741.8	6732.79	6226.06	15415.7	8684.08	6077.45	9611.1	5699.71	10991.6	6365	8952.58	2895.15	Lipids and lipid-like molecules	Cer[NS] 35:3; Cer[NS](d17:2/18:1)
M164	918.213	17483.8	12867.2	2780.02	15022.9	16175.8	28424.4	22310.8	26624.2	7882.87	16920.2	17035.9	28425.7	16392.9	26777.1	27119.7	17653.5	12022.9	Lipids and lipid-like molecules	Cer[NS] 36:3; Cer[NS](d18:2/18:1)
M165	8916.02	10574.1	7578.16	9863.58	7930.45	9902.2	16260.8	15778.4	15340.1	15067.2	16510.6	16433.8	21609.6	21731.1	21261.3	20488.6	20753.1	20521	Lipids and lipid-like molecules	Corchorifatty acid F
M166	2134.44	544.603	2422.77	473.54	1774.07	478.198	631.195	453.398	829.316	443.973	894.731	424.073	1254.08	479.799	1126.21	462.096	1154.08	521.766	Lipids and lipid-like molecules	Corticosterone
M167	3631.58	11755.4	7113.27	10200.9	4755.14	12402.1	8672.09	7981.59	5446.45	11025.7	8210.2	6769.73	5170.31	6204.27	5268.61	5548.34	6380.45	5423.24	Lipids and lipid-like molecules	Cucurbic acid
M168	9456.39	13620.1	10806	17161.1	14042.2	19740.7	11930.5	12990.5	11018	39263.1	30397.7	7337.55	11478.8	48748.2	66267.4	25163.2	10657.2	730.816	Lipids and lipid-like molecules	DG 36:4; DG(18:2/18:2)
M169	12780.1	11374	69226.4	47451.9	53991.1	65276.4	6001.12	15072.1	20710.2	24781.6	15724.5	11749.6	15743.6	66048	30632	21417.8	26740.5	33176.5	Lipids and lipid-like molecules	DG 36:5; DG(18:2/18:3)
M170	12111.6	7020.24	6924.01	3595.92	4692.95	5082.49	11072.4	3942.03	3768.22	11035.8	4899.96	3067.64	7967.17	6921.42	6233.57	6844.12	7328.61	4377.65	Lipids and lipid-like molecules	DGDG 33:2; DGDG(15:0/18:2)
M171	24923.7	15819.4	17161.4	10428	10634.8	15676.5	26961.5	9994.66	10693.8	24974.2	12161.1	8859.73	16221.3	12556.2	16869.5	10176.6	14916	11593.1	Lipids and lipid-like molecules	DGDG 33:3; DGDG(15:0/18:3)
M172	9576.98	20305.2	15396	3098.14	13986.3	18693.4	25495.7	17833.2	17640.5	11029.1	13589.4	15380.6	26317.1	8598.8	24630.5	26687.8	12487.6	7281.56	Lipids and lipid-like molecules	DGDG 34:2; DGDG(16:0/18:2)
M173	42203.5	32367.1	34194.3	9700.37	21854.4	28140.3	41743.6	11160.4	10184.7	44571.3	13111.2	9403.07	25442	21522.3	32913.1	19342	25869.3	16444.3	Lipids and lipid-like molecules	DGDG 34:3; DGDG(16:0/18:3)
M174	745.206	5776.78	4321.51	35.522	3998.75	6728.03	8989.05	7473.15	6293.09	2887.78	6283.69	5282.61	9877.85	5944.67	6741.37	11555	5173.32	2444.41	Lipids and lipid-like molecules	DGDG 35:3; DGDG(17:0/18:3)
M175	1086.91	23886.5	7641.33	17213.7	24125.8	9919.43	898.167	16542.1	8894.91	648.626	10668.1	14940.9	24981.4	17368.6	7271.47	5282.68	12744.8	14942	Lipids and lipid-like molecules	DGDG 36:3; DGDG(18:0/18:3)
M176	22959.9	16542.3	13059.1	3978.67	7676.58	11403.6	19745.7	5147.67	4210.02	17789.6	6636.01	4054.28	17234.4	12284.2	12665.8	9800.44	16521.4	10458.7	Lipids and lipid-like molecules	DGDG 36:4; DGDG(18:2/18:2)
M177	56488.3	17906.1	15935.9	59838.6	20893.2	12525.5	47641.9	44320.2	44051.2	34205.4	52013.5	35091.3	48261.9	41667.6	536.435	31787.6	40040.7	56631.1	Lipids and lipid-like molecules	DGDG 36:5; DGDG(18:2/18:3)
M178	155498	70480.3	94954.4	151536	93895.5	67190.1	120247	117444	113477	87860.5	130468	111811	154149	149162	6618.4	138479	134440	153221	Lipids and lipid-like molecules	DGDG 36:6; DGDG(18:3/18:3)
M179	8189.82	5947.63	6263.74	3220.57	4655.75	4778.38	9622.35	3447.26	3517.89	8711.53	4098.52	3330.04	6003.2	5237.55	6840.15	4163.69	6942.52	4769.2	Lipids and lipid-like molecules	DGDG 38:6; DGDG(18:3/20:3)
M180	9041.24	1402.01	7152.77	775.94	8456.91	1096.05	3438.74	3595.55	4406.58	2140.18	2338.18	4243.29	817.07	847.773	876.244	811.166	1066.84	706.279	Lipids and lipid-like molecules	DGTS 26:2; DGTS(4:0/22:2)
M181	4851.63	3376.05	5354.62	4024.8	4519.29	3659.95	7160.33	6318.74	4791.85	5646.11	4788.71	7017.45	4763.95	6012.7	5650.96	6138.02	6151.18	7311.53	Lipids and lipid-like molecules	Dihydroroseoside
M182	18470.8	16038.1	16648.5	14185.6	16802.1	17742.6	20560.5	24776.4	21077.3	22486.9	23579.2	24042.3	157736	121834	159090	135924	155504	120894	Lipids and lipid-like molecules	Docosatrienoic acid
M183	6487.94	6735.89	6123.31	6821.71	6258.01	6724.04	6478.83	5811.58	6464.64	6460.25	6916.32	6385.1	8652.99	9083.02	8778.51	9478.34	8859.98	9305.17	Lipids and lipid-like molecules	Dodeca-2(E),4(E)-dienoic acid
M184	4859.36	5343.12	5616.45	5143.84	4061.49	5298.71	5071.57	7818.17	5679.23	6496.19	5712.56	10416.2	8704.61	9205.76	9133.11	8835.58	9580.12	9505.45	Lipids and lipid-like molecules	Drostanolone
M185	122938	239304	219427	117369	218821	201686	42847	50663.9	43381.1	32886.8	56419.1	36307.9	66431.4	81383.4	15645.2	55382.3	54845.3	55542.5	Lipids and lipid-like molecules	Geranylcitronellol
M186	30031.3	26302.7	27619.8	26954.6	30573.5	26549.7	44105.8	45662.1	43906.6	43904.4	45020.7	42116.2	37459.7	35448.7	34112.9	37663.1	37358.4	37527.9	Lipids and lipid-like molecules	Ginkgolide B
M187	900.974	1253.04	1093.41	1456.52	1549.14	1197.95	1307.95	1465.36	1371.97	1254.93	1278.51	953.761	4021.24	3183.24	2975.89	2490.69	2171.85	1384.73	Lipids and lipid-like molecules	Ginkgolide C
M188	102341	103932	109191	103655	107266	144429	99903.1	87979.9	108779	100444	100718	83149.3	85578.3	73910.6	103678	83628.6	76296.6	79487.3	Lipids and lipid-like molecules	Glycerol 1-hexadecanoate
M189	4801.37	3808.46	3403.91	4783.92	3640.14	3429.3	4659.23	4337.94	4434.13	3891.42	4492.97	4831.41	3348.5	3274.42	2078.63	2889.71	2994.92	2921.72	Lipids and lipid-like molecules	Glycerol 1-octadecanoate
M190	8190.02	9765.62	7290.06	9390.08	14145.1	9089.88	11156.5	9600.71	12299.4	11791.8	12124.8	8735.47	10510	9742.75	12849.8	9894.81	14982.6	9639.16	Lipids and lipid-like molecules	Hexyl 2-methyl-3-pentenoate
M191	5671.41	7237.48	6313.97	8523.81	7200.22	7175	3814.4	3573.92	3528.57	3429.12	3329.64	2776.51	3042.6	3209.29	3275.18	2499.07	3061.72	3115.47	Lipids and lipid-like molecules	Leukotriene F4
M192	57299.7	58876.8	57561.3	57866.5	56825.4	51696.7	14597.5	15245.2	16777.4	16552.3	14174.4	16614	26975.7	26211.6	27310.4	27501.3	22844.8	27652.2	Lipids and lipid-like molecules	Linoleic acid
M193	1431.71	1218.75	1466.51	1517.15	1344.8	1180.25	564.863	683.492	466.209	970.258	649.267	574.77	1852.14	1129.19	1686.83	916.085	1126.16	1079.47	Lipids and lipid-like molecules	LysoDGTS 16:0
M194	57622.7	2091.56	3874.83	3014.62	2957.93	3237.24	4468.49	4893.43	13907.3	4446.42	4594.2	6252.52	3986.72	3949.49	3457.77	22101.4	5993.38	9212.78	Lipids and lipid-like molecules	LysoPC 16:0
M195	4366.54	1159.7	1106.93	1252.56	1236.64	1030.85	1329.38	1211.36	1426.37	1658.76	1649.47	1952.55	1730.51	213.883	1707.29	2729.38	2199.22	1977.21	Lipids and lipid-like molecules	LysoPC 18:2
M196	1673.59	1039.18	1128.59	1187.65	1711.44	1572.93	2452.05	1972.9	2828.82	1944.18	2198.39	2308.26	1378.95	1430.83	1653.75	1287.14	995.931	1345.14	Lipids and lipid-like molecules	LysoPE 15:0
M197	5684.6	4703.86	6402.69	3724.15	4167.02	4407.81	8403.77	8186.26	8618.3	8221.1	8234.85	8341.27	4492.97	4359.79	4106.98	7629.88	5017.64	3892.32	Lipids and lipid-like molecules	LysoPE 16:0
M198	2122.71	956.297	1478.12	2481.32	1356.77	1883.24	2648.88	3135.14	2411.77	2883.62	2725.37	2544.95	2412.74	2855.34	2528.03	3023.05	1967.73	2637.24	Lipids and lipid-like molecules	LysoPE 18:2
M199	71868.3	37861.4	50440.9	36992	51108.4	36490	81671	65046.8	57905.7	43363.4	61915.7	44306.9	63626.4	62683	48891.4	62055.4	43633	50497	Lipids and lipid-like molecules	Methyl (2E,6Z)-dodecadienoate
M200	4187.41	5784.17	4619.64	6587.38	4201.16	5295.44	3450.87	3799.29	3767.03	3888.83	3869.01	4079.26	3509.36	5051.61	3272.62	3583.82	4201.57	5119.46	Lipids and lipid-like molecules	Methyl 2-octynoate
M201	34022.5	22351.3	41996.9	17962.8	25870.1	23307.8	56400.1	56875	52015.5	29326.5	32647.8	40268.2	53539	36723.8	33401.3	51191.4	40208.5	31791.3	Lipids and lipid-like molecules	Methyl dihydrojasmonate
M202	2485.84	4808.01	3111.97	2426.33	4013.16	4890.49	7188.68	3592.97	2315.96	4387.8	3569.75	3612.66	6637.9	5249.68	5442.37	6251.96	5237.47	5006.59	Lipids and lipid-like molecules	MGDG 32:2; MGDG(14:0/18:2)
M203	7138.88	1352.44	4187.2	6080.21	3816.9	5201.01	8565.68	5827.63	5087.49	4700.71	5561.53	3888.77	4398.41	3638.95	4938.43	2392.32	5297.8	4145.65	Lipids and lipid-like molecules	MGDG 32:3; MGDG(14:0/18:3)
M204	2774.89	14834.2	10236.9	7246.69	13476.2	9418.65	2772.55	8389.67	7180.63	1345.93	5683.55	6486.2	13384.7	9627.19	8870.92	6099.12	3624.08	5438.67	Lipids and lipid-like molecules	MGDG 33:2; MGDG(15:0/18:2)
M205	1240.65	7975.8	5771.99	2598.57	5781.93	5817.55	19290.4	9853.74	7954.96	12157	7471.22	6409.54	16524.2	10815	7508.92	16057.1	13622.6	9769.05	Lipids and lipid-like molecules	MGDG 33:3; MGDG(15:0/18:3)
M206	1223.64	2250.42	37332.4	28508.4	2051.39	16610	1473.95	68370.7	28576.5	34354.5	16112.6	21440.4	2282.92	60914.6	19514.9	30904.8	53555.4	40481	Lipids and lipid-like molecules	MGDG 34:2; MGDG(16:0/18:2)
M207	1018.95	82707.9	41631.2	37022.5	83803.8	47535.5	1628.34	30867	22850.3	1658.53	19692.2	26671.4	70797.5	37863.5	39656.6	33071.1	27273.2	29828.3	Lipids and lipid-like molecules	MGDG 34:3; MGDG(16:0/18:3)
M208	5543.41	5489.84	6128.08	3952.38	2804.18	4910.01	9402.54	4305.89	4972.63	3459.44	2739.77	2780.96	1187.57	5048.68	4564.73	3622.56	3891.63	4553.53	Lipids and lipid-like molecules	MGDG 34:5; MGDG(16:2/18:3)
M209	1633.7	3148.34	8215.57	2857.12	4694.07	7421.15	2537.31	2744.32	2671.36	4396.13	899.227	3816.71	3120.03	8641.53	6665.5	5834.45	4916.59	3358.5	Lipids and lipid-like molecules	MGDG 35:2; MGDG(17:0/18:2)
M210	2517.6	11772.4	5631.21	6152.37	4187.09	4744.97	3341.03	10139	8534.76	5584.1	9828.75	6746.27	3458.16	6222.61	6328.43	1865.09	2389.83	4401.29	Lipids and lipid-like molecules	MGDG 35:3; MGDG(17:0/18:3)
M211	4356.02	4464.22	5848.85	3498.48	3306.74	2948.77	4564.12	3434.48	4588.98	4028.5	4262.57	3582.91	4272.02	3959.4	3662.47	3766.65	2744.86	2765.01	Lipids and lipid-like molecules	MGDG 35:5; MGDG(17:2/18:3)
M212	1428.38	177538	63285.2	67549.4	155955	75985.6	2176.69	96004.8	74352	2545.28	59010.1	86871.9	241691	60433.3	55224.3	61017.7	45166	57356.3	Lipids and lipid-like molecules	MGDG 36:4; MGDG(18:2/18:2)
M213	182874	607582	547664	148469	340509	531642	894389	587047	475960	651038	314293	521622	765176	494707	597863	811071	604428	380994	Lipids and lipid-like molecules	MGDG 36:5; MGDG(18:2/18:3)
M214	1.48362e+06	1.14126e+06	996435	1.16663e+06	897446	1.04675e+06	1.32941e+06	988926	997201	1.44947e+06	1.0747e+06	773690	774352	922607	1.07777e+06	553000	872718	795601	Lipids and lipid-like molecules	MGDG 36:6; MGDG(18:3/18:3)
M215	43201.3	42112.1	47452.6	43548.9	44025.3	43333.9	29596.5	44792.9	43778	32066.4	46153.4	35744.8	76682.5	76647	75812.2	82260.6	70675.4	79894.2	Lipids and lipid-like molecules	Monoelaidin
M216	1922.83	1593.14	1988.52	2054.19	1855.73	2016.75	1279.85	1242.69	1675.45	1260.95	1615	2022.07	3451.46	2347.01	2541.3	3243.3	3155.16	2572.72	Lipids and lipid-like molecules	Monoolein
M217	68610.4	24999	73268.1	18693	20741.6	17989.4	32740.6	28649.4	36147.4	91951.6	89850.1	52232.4	53359.6	53751.6	34170.7	54980.3	37535	59075.1	Lipids and lipid-like molecules	Nandrolone
M218	400.819	444.019	437.28	547.534	325.646	396.924	526.856	3773.04	517.226	469.362	395.343	534.102	508.737	475.737	354.396	387.834	482.35	394.847	Lipids and lipid-like molecules	O-Acetyl-L-carnitine
M219	367249	365341	382682	368319	363016	387166	459697	524452	478817	504403	437243	517947	6.01811e+06	6.11927e+06	6.05543e+06	5.74585e+06	5.38645e+06	4.67643e+06	Lipids and lipid-like molecules	Oleamide
M220	5179.41	5426.86	9509.6	8257.08	4972.81	9333.09	6183.97	8709.52	4400.07	5043.93	4950.72	5541.79	3881.62	5218.01	4657	5784.02	5599.74	7181.72	Lipids and lipid-like molecules	Palmitamide
M221	103568	103296	111763	110034	108661	103600	123006	130080	124171	126366	126489	140530	101194	130485	121927	101509	108586	112661	Lipids and lipid-like molecules	Palmitelaidic acid
M222	12206.8	10408.6	8747.66	10461.4	8446.86	9735.82	10978.1	8157.51	9863.74	10101.2	8862.11	6071.18	8191.1	11047	9103.65	5753.65	8464.36	6821.06	Lipids and lipid-like molecules	PC(18:2(9Z,12Z)/20:4(5Z,8Z,11Z,14Z))
M223	13994.2	33900.4	22081.7	9123.32	19140.2	30759.8	61345.3	37427.2	32387.1	42038.8	12603.3	17777.1	43833.4	32245.6	32820.3	36543.7	35354.4	19242.1	Lipids and lipid-like molecules	PE(20:0/22:5(7Z,10Z,13Z,16Z,19Z))
M224	731.314	862.402	1217.03	567.609	531.562	525.761	904.254	546.027	658.387	557.223	1236.57	649.457	1676.36	804.773	1482.9	868.624	739.898	1390.22	Lipids and lipid-like molecules	Pseudoionone
M225	98722.1	163462	132579	102543	132146	114329	31675.8	28617	26868.7	17972.2	30437.7	26004.1	38676.8	34842.6	9992.59	33927.3	30556.1	40315.5	Lipids and lipid-like molecules	Stearamide
M226	15387.7	15412.6	15318.6	16213.8	14162.6	13085	16843.9	15107.2	15546.1	14095.4	13649.6	15843.5	16040.6	15433	15943.9	14420.7	14563	17928.6	Lipids and lipid-like molecules	Stearidonic acid
M227	21270.4	24992.1	28258.1	19534.3	25704.1	21875.5	27966	20741.9	23674.7	23456.7	21669.9	18693.5	12468.2	12683.1	33059.1	10950.2	12228	13969.2	Lipids and lipid-like molecules	TG 39:3; TG(13:1/13:1/13:1)
M228	3749.88	6138.84	4003.72	3843.01	5343.58	4740.33	6766.92	6538.92	6682.63	5678	8491.54	6615.11	7559.49	5712.71	6453.69	6636.99	6407.87	7367	Lipids and lipid-like molecules	TG 40:6; TG(12:1/12:1/16:4)
M229	15597.6	13048.1	13688.2	12656.3	13452.3	12253.4	10198.1	7749.18	8895.06	8510.65	10153.6	10509.8	10295	9731.2	8913.94	11702.1	9032.78	13526.8	Lipids and lipid-like molecules	trans-13-Octadecenoic acid
M230	11420	10482.8	11192.2	14646.1	11037.6	12683.1	12646.9	16940.7	12631.4	35467.5	11203.6	34723.1	10118.4	16178.4	22070.4	10534.9	11356.7	11305	Lipids and lipid-like molecules	Vulgarone A
M231	7502.62	8525.24	8438.8	7968.74	8856.99	7960.52	10197.9	10476.8	10883.8	9741.59	10352.3	10457.7	4992.4	5824.12	5122.94	5544.57	4825.23	5104.31	Benzenoids	Vanillic acid
M232	17816.9	14670.8	28444.9	11820.1	12124.7	11028.8	10962.9	10303.2	11887.6	10671	12090.4	11399.9	10968.2	10765.1	11159.8	10337.5	10310.1	21667.2	Benzenoids	Benzophenone
M233	12883.9	11011.9	13000.4	12685.7	11802.9	11237.3	8409.09	11878.3	10190.9	10923.1	14253.7	11460.4	7881.43	9027.61	8094.48	14805.3	8482.46	10187.1	Benzenoids	Gingerol
M234	4089.85	3668.08	4269.76	3811.86	3750.94	4325.95	7313.38	6654.76	6245.1	6506.94	6337.78	6733.02	3053.39	2728.84	3088.8	2700.9	3628.87	4363.07	Benzenoids	4-Anisaldehyde
M235	23441.6	24103.4	22509.7	22483.8	22963.1	22738.6	28878.2	31446.2	31118.4	29456.7	30508.7	28479.8	18885.7	18893.4	18890.1	19047.7	18588.3	18944.6	Benzenoids	3-Hydroxybenzoic acid
M236	78313.7	79669.6	72588	81326	59212.2	75514.1	70164.9	66779.7	65974	62489.9	71111.6	57033.6	63085.9	68212.1	62788.1	74410.5	56811.7	52009.9	Benzenoids	Benzidine
M237	1998.57	1522.42	1981.92	1649.79	1917.59	1766.75	2311.59	1732.23	1876.33	1842.71	2592.85	1805.35	1536.26	1465.51	1515.73	1718.69	1583.96	1496.99	Benzenoids	Sinapyl alcohol
M238	1376.34	1131.71	1009.22	817.968	966.287	1023.59	1466.84	1571.81	1409.85	1303.82	1370.07	1414.75	757.323	1041.91	1057.61	812.965	1131.72	1151.17	Benzenoids	Sulfadimethoxine
M239	9105.04	9374.11	9568.68	11211.3	9610.96	10355.5	10351.3	9880.28	10862.9	9819.59	10976.8	9695.37	9189.89	10956.3	10551.9	8071.42	8322.37	8641.38	Benzenoids	3,4-Dihydroxybenzylamine
M240	2706.61	2821.61	2570.96	2621.06	2568.12	2856.71	2746.25	2863.96	3545.01	2629.62	3007.85	2975.61	2663.86	2677.12	2395.33	2685.23	2601.47	2857.72	Benzenoids	Syringic acid
M241	4741.48	5310.66	4968.26	5064.55	5372.47	4845.05	9063.3	8797.34	8478.42	8875.15	8372.09	9432.66	4600.7	4576.99	5368.58	5067.26	5489.42	4837.87	Benzenoids	M-toluic Acid
M242	3866.04	3564.73	3935.98	4480.33	3257.29	4154.27	4457.46	4409.65	4334.95	3526.24	3885.33	4588.42	4403.51	4233	3954.21	3576.05	3415.74	3915.18	Benzenoids	Ethylparaben
M243	12248.5	11239.5	11386.7	13311.5	11712.5	13096	13064.5	11715.7	13549.7	13263.4	11827.3	14404.3	12902.5	11672.6	12026.7	11811.4	12311.4	13126.6	Benzenoids	Butyl 4-hydroxybenzoate
M244	14319	7370.15	13613.2	8905.04	8559.44	7372.39	8240.9	14285.3	8017.67	9632.43	23073.7	8927.86	10247.5	9605.46	10022.3	9334.3	15684.9	7791.71	Benzenoids	Diethyl phthalic acid
M245	2955.33	2999.09	3263.74	3439.26	3115.03	3510.6	6182.22	6309.45	6304.29	6385.79	5737.37	6221.28	3580.35	2902.63	3360.77	3338.26	3749.05	3705.52	Benzenoids	2-Methylbenzoic acid
M246	4307.41	4711.28	4686.01	4001.7	4664.11	4926.44	4574.1	5395	3927.9	4190.23	4591.2	6422.28	10084.5	4801.36	4678.65	4440.22	3558.67	4384.77	Benzenoids	2-Methylpropyl benzoate
M247	3298.2	3186.52	3257.88	3409.24	3561.14	3355.92	5125.23	5021.54	5517.26	5414.33	5239.29	5936.42	4690.43	4515.61	3696.42	4656.16	3787.95	4138.35	Benzenoids	Phenylacetaldehyde
M248	1671.33	1523.51	1606.71	1854.68	1496.58	1700.2	3020.69	3087.34	2997.88	2963.07	3179.37	2795.65	2263.09	2369.82	2045.07	2214.76	2523.73	2262.5	Benzenoids	Tyramine
M249	34850.1	31616.3	42731.3	32461.4	40531	36486.5	43188.4	51716.7	57278.9	44126.5	55363.5	54762	53174.9	56123.3	53364.7	62919.6	60712	58236.8	Benzenoids	4'-Methylacetophenone
M250	3827.18	3396.58	3624.09	3864.05	3674.43	3845.84	3933.16	3693.7	3898.5	3696.05	3677.86	3667.39	5538.16	5843.99	5653.42	5896.52	6343.36	6317.48	Benzenoids	Salicylic acid
M251	10474	9295.09	11110.5	10609.6	10869.2	10803.8	11816.3	11709.6	10711.1	11465	12340.8	10736.1	17433.9	16607.7	16715.4	17882.2	16048	17397.5	Benzenoids	N4-Acetylsulfadiazine
M252	3017.27	24906.2	5053	30791.7	3578.97	26235.5	3196.77	3536.22	3320.05	3091.51	3756	3369.23	1797.09	2383.17	1990.07	2147.72	2072.5	2485.28	Alkaloids and derivatives	Vincanidine
M253	71982.4	63240	63107.3	83363.9	64991.9	62593	68684.8	71355.2	58652.6	66796.5	89995.8	61826.5	59676	60409.7	60459.7	64951.3	64825.6	65395	Alkaloids and derivatives	Ormosanine
M254	7083.22	915.967	655.059	1123.49	821.27	1067.4	1914.47	1824.26	26575.6	1827.48	1784.58	1364.97	1647.64	1990.81	1598.23	1913.77	1859.63	1939.69	Alkaloids and derivatives	Hirsuteine
M255	16747.2	17276	17333.7	16720.1	17807.8	15686.7	44843.1	47613.8	45759.5	43996.4	43683.9	43060.1	31168.5	34570.8	32972.8	32504.1	32193.7	36225.6	Alkaloids and derivatives	Trigonelline
M256	1933.88	1849.31	4603.96	1785.53	3451.53	4894.45	3959.14	5420.12	3912.18	5008.19	3484.62	3830.26	6458.99	10754.5	9906.75	11064.7	6247.81	8327.8	Alkaloids and derivatives	Puberanidine
M257	2950.87	7033.31	4992.67	5934.76	3345.48	6498.34	2668.13	2558.16	2937.6	2132.76	2918.12	1980.07	17405.2	18183.7	16562.9	19533.9	19642.5	18217.6	Alkaloids and derivatives	Reserpine
M258	780.966	825.314	876.439	684.577	853.291	823.976	900.997	982.023	1107.01	927.781	1041.72	1121.97	3344.58	3446.11	3318.2	3441.14	2911.77	3450.46	Alkaloids and derivatives	Koumidine

## Sheet: Table S2
Table S2. The classification of lipidome list.
name	CK1	CK2	CK3	FT1	FT2	FT3	FR1	FR2	FR3	Group	LipidIon
NEG1040	13.0714	13.2729	18.8127	28.8134	29.5145	27.5111	13.477	19.7872	20.2401	Sphingolipid	Cer(d34:5)+H
NEG1059	13.5576	19.0006	15.12	18.6225	16.6931	14.869	4.21128	26.2723	19.5738	Sphingolipid	Hex1Cer(d38:1+O)+H-H2O
NEG1090	50.7551	52.8018	53.017	66.7814	75.9905	68.7441	77.4889	70.0292	72.5523	Sphingolipid	Hex1Cer(d38:2)+H
NEG1122	49.6048	52.2246	53.4323	87.2189	89.9724	83.9014	55.8486	59.0006	60.6233	Glycerophospholipid	PI(38:5e)+H
NEG1143	152.356	156.711	159.333	259.415	264.855	239.524	179.801	146.461	133.03	Glycerophospholipid	PE(16:0_18:2)-H
NEG1176	14.3747	15.2333	17.3448	27.9558	23.347	27.121	25.3751	24.1201	25.3289	Glycerolipid	TG(9:0_18:2_22:5)+H
NEG1213	0.0408664	0.0712459	0.104318	0.393127	0.441799	0.380023	0.0703229	0.103836	0.106775	Saccharolipid	MGDG(18:2_18:2)+Na
NEG1265	56.5213	59.3003	58.5706	91.0325	98.4265	93.1338	70.69	65.3601	72.5603	Glycerolipid	DG(23:5e)+Na
NEG1294	10.4356	9.84613	11.8318	15.8054	15.2225	15.1748	14.2609	14.6426	14.7242	Sphingolipid	Hex1Cer(d32:3)+HCOO
NEG1320	2.75469	0.439428	3.1827	0.753136	0.647924	5.05481	0.430272	0.135118	0.529343	Glycerolipid	TG(4:0_10:4_19:1)+H
NEG1336	3.91754	4.00289	4.0687	3.83016	3.99292	3.74401	7.50885	7.24743	7.72002	Glycerolipid	DG(21:2e)+Na
NEG1355	4.61815	4.78168	4.99394	7.07481	3.50616	6.95938	5.936	5.58267	5.54636	Saccharolipid	DGDG(32:4e)+H
NEG1414	28.703	29.4752	29.7958	13.3547	13.4473	13.1407	37.5608	36.2264	36.3798	Glycerolipid	TG(18:3_11:3_12:4)+Na
NEG150	11.253	11.6817	12.1276	7.43993	7.46304	7.14157	7.2681	7.32173	7.74169	Glycerolipid	TG(12:0_10:4_17:1)+H
NEG1548	22.4757	24.3996	22.9274	4.74098	4.86658	4.42945	29.2781	27.317	30.3765	Sphingolipid	Hex1Cer(t20:1_15:0)+H
NEG1552	33.2624	34.5276	35.3963	7.73456	7.91187	7.4026	42.4474	42.0791	43.6781	Glycerophospholipid	PE(18:1p_18:0)+H
NEG1566	3.86433	3.94524	4.1212	3.48951	3.47948	3.3588	5.19419	4.935	5.1387	Saccharolipid	DGDG(36:7)-H
NEG162	245.005	258.192	267.72	275.221	285.808	269.165	339.71	319.57	327.482	Sphingolipid	Hex1Cer(d13:0_18:3)+H-H2O
NEG1635	2.47434	2.33824	2.44829	4.20814	4.44574	4.3151	3.09638	2.69289	0.0513602	Glycerophospholipid	PS(40:0)+H
NEG165	4.85277	5.34482	5.2557	2.75778	2.71405	2.76671	2.40576	2.4787	2.57344	Sphingolipid	Hex2Cer(m33:0)-H
NEG1667	3.03719	2.57532	2.95749	4.11859	3.82134	4.06628	2.88108	3.24505	3.6378	Glycerolipid	TG(52:11e)+H
NEG1674	59.4567	55.9417	59.6902	16.0546	15.7835	15.8039	63.8828	65.5698	67.2635	Glycerophospholipid	PG(30:2)-H
NEG1676	65.8642	60.6522	67.6902	0.167808	0.0659151	0.0617926	70.8643	74.4649	74.1352	Saccharolipid	MGDG(32:6)+H
NEG1694	5.03157	4.60044	4.96006	9.97953	10.1662	9.57751	5.31844	2.19559	5.9073	Fatty Acyls	OAHFA(18:2_22:0)-H
NEG1760	58.9781	52.2768	51.2005	22.3036	22.4867	0.0273849	29.0476	30.3325	29.9644	Glycerophospholipid	CL(12:1_22:4_22:5_16:0)-2H
NEG1762	229.371	214.339	224.68	224.013	237.695	219.462	253.835	265.039	251.369	Sphingolipid	Hex1Cer(d33:4)+H
NEG1787	7.76947	7.59109	6.44879	2.78449	2.95332	3.10187	8.14506	8.15678	7.86855	Glycerolipid	DG(19:4e)+H
NEG1788	7.40715	6.78269	5.93637	3.6441	3.71702	4.25243	7.30886	6.72824	6.76418	Glycerophospholipid	PG(40:4)-H
NEG1793	57.667	61.2433	51.569	32.1548	34.2593	34.4206	36.5218	45.6371	48.7933	Sphingolipid	ST(d14:1_22:0)+H
NEG1800	73.2619	74.0633	60.4749	31.3481	32.4867	33.5469	72.6921	72.0785	71.9826	Glycerolipid	DG(38:6e)+H
NEG1871	7.23891	4.06931	4.84441	3.83755	3.846	3.95856	7.98211	7.92005	4.3017	Glycerolipid	TG(12:0_11:1_14:1)+Na
NEG191	3.42534	3.48742	3.26834	6.80032	7.75125	6.97696	2.18386	2.10527	2.05575	Glycerophospholipid	PI(38:5e)+H
NEG194	3.11625	3.06819	2.87175	5.52537	6.29247	5.78689	2.00908	1.77141	1.63322	Saccharolipid	SQDG(18:3_22:4)+HCOO
NEG1947	0.547068	0.520672	0.585234	1.73618	1.80256	1.70326	0.535378	0.499578	0.570542	Glycerolipid	DG(25:1)+NH4
NEG1999	11.9724	12.3936	12.5516	6.25409	6.44867	6.0398	10.0692	9.82054	10.0296	Glycerolipid	DG(24:5e)+H
NEG202	3.17977	3.26559	2.99602	5.8716	6.46148	6.04696	2.02774	1.75988	1.73065	Sphingolipid	CerP(m44:0+O)+HCOO
NEG205	2.69228	2.61825	2.78125	4.55256	5.00889	4.45026	1.99521	1.80562	1.83698	Glycerolipid	DG(18:1_18:3)+NH4
NEG207	2.28133	2.3608	2.30647	5.09418	5.78582	5.37532	1.47986	1.32895	1.29787	Sphingolipid	Hex2Cer(d30:4)+NH4
NEG224	3.30149	3.17036	3.14365	5.12225	5.85985	5.22897	2.65909	2.40993	2.31431	Serol lipid	ZyE(22:1)+NH4
NEG244	2.69228	2.61825	2.78125	4.55256	5.00889	4.45026	1.99521	1.80562	1.83698	Saccharolipid	MGDG(36:5)+NH4
NEG286	0.449537	0.46853	0.473518	0.787451	0.889626	0.794168	0.320027	0.268563	0.259456	Glycerolipid	DG(19:4e)+H
NEG289	6.54159	6.55561	6.14009	12.3257	14.0437	12.7639	4.19294	3.87668	3.68897	Glycerolipid	DG(14:0_18:3)+H
NEG297	0.0304126	0.0351005	0.0380731	0.0919443	0.0863206	0.0760132	0.0201292	0.022929	0.019869	Glycerolipid	DG(37:2e)+H
NEG298	10.964	11.1433	10.9595	18.8773	21.0937	19.7053	7.40006	6.81488	6.61722	Glycerophospholipid	CL(70:14)-2H
NEG305	0.341577	0.327336	0.327264	0.628848	0.697247	0.604935	0.23905	0.218749	0.216226	Glycerolipid	DG(18:3_11:1)+H
NEG306	4.23626	4.33282	4.05507	7.81228	8.57362	8.08773	2.70073	2.38026	2.31196	Sphingolipid	Cer(d17:1_24:0+O)+H
NEG308	17.0042	17.153	16.8795	28.3131	31.5867	28.434	13.0292	11.727	10.7944	Glycerolipid	DG(32:8)+Na
NEG318	2.95687	3.07562	2.95063	6.78241	7.43252	6.90562	1.90903	1.74816	1.67252	Glycerolipid	TG(12:1e_10:4_14:4)+Na
NEG320	11.4382	11.6527	11.0647	22.131	24.14	22.4547	8.30999	7.87982	7.37895	Glycerophospholipid	PI(20:1e_23:0)+H
NEG331	5.42013	5.35903	5.51217	9.15235	9.97851	9.06157	3.95593	3.62513	3.65424	Sphingolipid	ST(d19:2_23:2)+NH4
NEG346	1.55808	1.53142	1.49906	2.73393	2.96625	2.76631	1.00919	0.945451	0.887064	Glycerolipid	TG(4:0_10:2_14:0)+Na
NEG360	0.700762	0.645657	0.709715	0.887215	0.880048	0.87398	0.789152	0.722331	0.756391	Glycerolipid	TG(18:3_12:4_18:3)+NH4
NEG47	22.6832	23.3964	22.2613	4.32473	4.31241	3.92639	28.3896	27.1329	27.7692	Glycerolipid	TG(16:0_14:0_18:1)+NH4
NEG561	1.63466	1.30066	1.67075	1.9794	1.41064	1.88099	1.89832	1.88667	2.00298	Sphingolipid	Cer(d43:1+O)+HCOO
NEG57	34.3581	35.0972	35.983	7.9278	7.85844	7.55883	42.7189	42.2534	44.16	Sphingolipid	Cer(t43:1)+HCOO
NEG571	16.1324	16.6502	16.1998	13.6614	14.3448	13.2632	16.9633	16.2844	16.9761	Glycerolipid	TG(11:0_10:2_18:3)+H
NEG586	0.0530884	0.0792296	0.0765495	0.0933058	0.101934	0.107642	0.0456163	0.0573288	0.0433906	Glycerolipid	TG(14:0e_8:0_21:1)+NH4
NEG593	1.32492	1.30483	1.44504	1.86551	1.74075	1.62544	1.9269	2.0843	1.90042	Glycerolipid	TG(12:0e_8:0_11:3)+Na
NEG613	3.61887	3.8135	4.2352	3.12049	3.19545	3.85336	2.9947	3.78724	3.90187	Glycerophospholipid	PA(38:4)-H
NEG621	0.899992	0.94401	0.963936	1.63987	1.70827	1.69024	0.701846	0.64701	0.718126	Glycerolipid	DG(18:1_12:3)+H
NEG623	1.52264	1.57535	1.57556	2.60434	2.81816	2.57923	1.34157	1.25456	1.36643	Glycerophospholipid	PS(18:2_23:0)+H
NEG626	0.851028	0.947174	0.831496	1.68955	1.71281	1.60575	0.866929	6.062	6.15126	Glycerolipid	TG(15:0_6:0_14:0)+Na
NEG639	2.67553	2.13482	2.77682	3.08794	2.32754	2.99235	3.05868	2.65629	2.92795	Glycerolipid	TG(18:4_10:3_10:3)+NH4
NEG641	0.49764	0.523445	0.613755	0.585443	0.484885	0.520193	0.624927	0.628957	0.650206	Glycerophospholipid	PA(33:1)+Na
NEG648	0.451081	0.464578	0.459493	0.372683	0.381101	0.359562	0.448671	0.46042	0.462948	Sphingolipid	Cer(d14:2_21:2)+H
NEG660	0.874836	0.946269	0.924027	1.62718	1.72507	1.69606	0.703487	0.652648	0.719802	Glycerolipid	TG(16:0_18:3_20:5)+H
NEG666	1.52264	1.57535	1.57556	2.60434	2.81816	2.57923	1.34157	1.25456	1.36643	Sphingolipid	ST(d48:7)+NH4
NEG671	3.90302	4.12522	4.16789	5.54609	5.19527	5.18516	5.82542	5.45728	5.54261	Glycerolipid	DG(21:3e)+H
NEG672	0.877386	0.919147	0.909638	1.71262	1.72369	1.65038	0.921355	0.863772	0.70955	Glycerophospholipid	PE(48:3)+Na
NEG677	2.25498	2.14801	2.20067	2.90752	2.50294	2.81815	3.0945	3.42999	3.0485	Glycerolipid	TG(4:0_11:4_22:2)+H
NEG680	2.02908	2.17719	2.24538	2.98541	3.09595	2.91411	3.05525	3.14291	3.26614	Glycerolipid	DG(18:1_20:4)+H
NEG682	5.93867	5.60004	5.99392	6.92649	7.54504	6.79676	8.50225	8.25434	9.22691	Glycerophospholipid	PE(42:6e)+Na
NEG698	1.82737	2.04345	1.91866	1.80597	1.95861	1.72894	1.91367	1.93275	1.93878	Glycerolipid	TG(18:2e_6:0_11:3)+H
NEG7	0.599391	0.626255	0.650339	0.517593	0.497161	0.51129	0.679837	0.661876	0.718659	Saccharolipid	MGDG(43:6e)+NH4
NEG961	0.154309	0.175515	0.175239	0.745341	0.79667	0.757606	0.110741	0.118557	0.0942697	Sphingolipid	Hex1Cer(d14:1_18:4)+H-H2O
NEG965	1.32797	1.44851	1.35582	1.65948	2.78856	2.75693	0.589607	1.01878	0.567445	Glycerolipid	TG(18:1_17:1_18:2)+NH4
NEG996	0.0756368	0.043607	0.048561	0.065617	0.0717433	0.0715757	0.166914	0.172676	0.0972137	Sphingolipid	Cer(d13:0_16:0)+H
POS1095	28.6939	31.3591	31.7832	73.1458	82.6845	75.6623	36.3954	20.5211	43.8197	Glycerolipid	TG(20:1_6:0_11:4)+H
POS1134	3.51502	3.08084	3.37477	4.30561	4.30895	4.09477	2.28424	2.22438	2.69168	Glycerophospholipid	PG(28:1_6:0)+H
POS1209	0.501533	0.678673	0.68457	0.945295	0.783744	0.785785	0.736673	0.399833	0.566775	Sphingolipid	ST(d33:2)+Na
POS1290	36.437	33.0814	34.9141	38.6434	37.3505	37.088	26.7423	24.6047	28.6971	Saccharolipid	SQDG(42:3)+NH4
POS1333	12.9499	16.0687	16.3941	11.8221	11.3764	10.4193	17.5184	15.091	20.0173	Glycerophospholipid	PI(40:1e)+H
POS1368	2.44746	2.00354	2.53498	2.694	2.5555	2.51327	2.73289	2.66518	2.90167	Sphingolipid	Cer(d44:1)+HCOO
POS1374	1.09613	1.18129	1.22519	2.5365	2.57661	2.38219	1.24469	0.669876	1.00178	Glycerolipid	TG(18:4_11:4_12:3)+H
POS1375	73.4587	82.3505	73.1815	46.7282	47.1646	45.4195	77.3775	72.7308	85.4803	Glycerophospholipid	CL(72:2)-2H
POS1380	25.2267	27.0424	26.4061	18.042	16.3749	15.4717	23.4501	21.5054	24.7639	Glycerolipid	DG(40:2e)+Na
POS1425	111.782	102.212	110.47	142.749	140.023	135.866	77.425	71.1003	81.1335	Glycerolipid	TG(17:0_6:0_20:5)+H
POS1541	29.0541	31.7475	32.0749	74.0641	83.7226	76.6122	39.0483	20.7787	42.8108	Sphingolipid	ST(t17:0_26:0)+Na
POS1591	31.9932	33.4913	37.233	37.5274	39.7251	38.9127	40.2024	33.9034	40.8997	Fatty Acyls	WE(24:6_12:0)+H
POS1650	17.9127	14.9182	16.8384	13.2187	12.3066	12.0989	9.12474	8.53257	10.2046	Glycerolipid	DG(8:0_20:4)+H
POS1686	0.152672	0.178511	0.17589	0.156629	0.155565	0.133725	0.115675	0.101699	0.125514	Glycerophospholipid	PG(50:0)+H
POS1714	29.7038	28.2008	28.6266	32.2221	31.2868	30.9629	15.0609	13.4004	15.8046	Glycerolipid	TG(4:0_10:2_19:1)+Na
POS1739	1.09613	1.18129	1.22519	2.5365	2.57661	2.38219	1.24469	0.669876	1.00178	Glycerophospholipid	PI(33:2e)+H
POS1747	54.6553	48.409	51.5833	80.1989	82.3196	73.5567	34.909	30.7608	37.2291	Glycerolipid	DG(20:0_21:0)+NH4
POS177	0.854795	0.706239	0.736378	2.14281	1.92435	2.21348	0.419861	0.432632	0.398592	Glycerolipid	DG(31:2)+H
POS1802	85.9525	75.4554	83.8463	106.268	103.54	100.25	60.2182	54.5822	62.9947	Glycerolipid	DG(31:0e)+Na
POS1817	0.984205	1.00483	1.0301	0.960035	0.821636	0.913131	0.723858	0.524225	0.670663	Glycerolipid	TG(4:0_11:2_20:0)+Na
POS1828	246.899	242.886	264.809	281.027	289.166	274.887	285.766	265.719	293.873	Glycerolipid	TG(22:5_10:4_18:2)+Na
POS1914	12.0915	11.1697	11.0716	10.6416	9.59182	9.74205	6.9194	5.9851	7.045	Sphingolipid	Cer(d19:2_26:6)+H
POS1979	21.8455	19.0358	21.3313	38.3385	38.2184	34.4446	19.4373	19.4033	21.3652	Glycerolipid	DG(14:0_14:0)+Na
POS2005	0.0914638	0.0693363	0.0857173	0.136621	0.112256	0.0981747	0.114927	0.095853	0.11432	Sphingolipid	Hex1Cer(d12:0_23:3)+H
POS203	0.426687	0.303351	0.36169	0.747985	0.631192	0.721058	0.309413	0.316159	0.310216	Glycerophospholipid	PI(38:5e)+H
POS2083	7.94683	6.29325	7.14554	17.3828	16.2366	13.7367	4.78555	4.34145	5.29101	Glycerolipid	TG(12:0_20:5_22:2)+Na
POS2097	0.195518	0.172985	0.175619	0.17724	0.181019	0.156594	0.172791	0.155726	0.175081	Serol lipid	ZyE(26:5)+H
POS2109	5.50168	5.00794	4.97179	9.45429	8.6942	8.36941	3.4592	3.07914	3.66851	Saccharolipid	MGDG(36:7e)+NH4
POS2114	0.0657141	0.0629588	0.0621411	0.0558947	0.0562369	0.0619701	0.0632882	0.0640097	0.0792889	Glycerolipid	TG(6:0_6:0_10:1)+NH4
POS2153	15.4992	16.2811	17.8409	8.88797	9.17148	8.1529	13.2241	12.737	15.3976	Glycerophospholipid	PS(30:0_10:1)+H
POS2183	0.348238	0.289284	0.303572	0.318598	0.258702	0.264358	0.299109	0.281988	0.311358	Serol lipid	StE(24:7)+NH4
POS220	5.39212	4.83914	4.64887	7.35451	6.79955	7.57581	5.02263	5.44824	5.53818	Glycerolipid	TG(14:1_10:4_11:2)+H
POS2210	3.30199	2.89223	2.83846	5.6114	5.17066	5.02039	2.01916	1.75372	2.19085	Glycerolipid	TG(36:7)+H
POS2230	0.189195	0.164038	0.173178	0.123707	0.133557	0.0727711	0.192122	0.1743	0.244411	Sphingolipid	Cer(d23:0_26:6)+H
POS2235	0.173912	0.175389	0.179508	0.159486	0.131049	0.132609	0.193719	0.175542	0.217543	Glycerophospholipid	PG(19:1_19:1)-H
POS2265	278.267	267.73	278.816	339.361	478.898	280.182	304.901	319.954	313.593	Sphingolipid	Cer(d18:1_22:0+O)+H
POS2294	280.301	267.858	275.357	317.548	476.738	286.392	305.159	294.36	307.309	Glycerolipid	DG(31:5)+H
POS2316	727.635	642.873	708.481	753.592	1063.46	631.129	703.619	708.923	716.295	Glycerolipid	TG(16:0_14:0_18:3)+H
POS2354	27.4313	27.4146	27.841	29.7271	44.4286	28.9858	31.8028	31.3512	28.542	Glycerolipid	TG(18:0e_6:0_17:0)+NH4
POS2357	47.806	39.1418	42.0819	72.8883	110.179	65.7632	51.6699	59.8341	61.7271	Glycerolipid	DG(12:0_22:1)+NH4
POS2376	36.1256	36.4179	39.043	29.4259	43.4273	26.988	42.267	42.3873	41.2093	Glycerophospholipid	PC(40:6)+HCOO
POS2388	9.82895	8.57064	9.11795	6.76734	9.97821	6.08433	6.90607	7.33409	7.346	Glycerolipid	DG(17:0_12:3)+H
POS2390	61.365	60.7481	60.8778	61.216	87.4892	53.9115	67.3454	71.5591	70.8758	Serol lipid	ZyE(2:0)+NH4
POS2392	16.8384	14.7212	14.7251	15.8417	21.1466	12.5604	15.9487	16.2403	16.1222	Glycerolipid	TG(16:0_6:0_11:2)+Na
POS2399	114.647	111.355	120.045	127.073	209.032	115.064	138.654	137.353	141.168	Glycerolipid	DG(22:4e)+H
POS2435	9.82895	8.57064	9.11795	6.76734	9.97821	6.08433	6.90607	7.33409	7.346	Glycerophospholipid	PI(20:1e_20:0)+H
POS246	0.442194	0.299976	0.35619	0.745199	0.587551	0.714028	0.306879	0.313426	0.318973	Glycerophospholipid	PG(27:1)+H
POS2474	0.89686	0.810789	0.845295	1.00964	1.48089	0.862826	1.90957	1.82605	1.9749	Glycerophospholipid	LPC(18:1)+HCOO
POS249	24.6242	20.6003	20.9394	17.1985	14.2488	15.973	19.2381	20.7343	19.9062	Glycerolipid	TG(4:0_10:2_20:1)+H
POS253	0.442194	0.299976	0.35619	0.745199	0.587551	0.714028	0.306879	0.313426	0.318973	Glycerolipid	TG(18:2_10:1_18:2)+NH4
POS2604	1.11289	1.32619	1.4	2.30867	3.0203	1.77242	0.506069	0.302726	0.56886	Glycerophospholipid	PI(40:0e)+H
POS2609	0.0675873	0.0628578	0.406301	0.409681	0.571701	0.320237	0.244811	0.259357	0.281885	Glycerophospholipid	PS(44:1)+Na
POS2620	0.00416268	0.00579086	0.00481073	0.0250218	0.0544864	0.0270918	0.139965	0.0864042	0.00499198	Glycerolipid	TG(4:0_11:0_12:1)+H
POS2664	5.0336	0.631716	5.73367	0.0135954	2.04914	5.99834	0.0299481	5.50032	5.63793	Glycerolipid	TG(41:5e)+H
POS268	2.69229	2.56969	2.57626	3.3901	2.75132	3.15508	1.98155	2.22998	2.0683	Sphingolipid	Cer(d20:0_26:0)+H
POS2697	2.22975	2.4272	2.24313	3.35672	3.96155	2.94978	2.7269	2.61415	2.6182	Glycerolipid	DG(20:1_14:4)+NH4
POS2709	2.72794	2.67541	2.7349	3.84328	5.23855	3.16952	3.37466	3.42263	3.40784	Glycerophospholipid	PC(38:1)+H
POS2732	0.00770633	0.0106531	0.0079779	0.0202998	0.075846	0.0386191	0.102264	0.0525949	0.0535634	Glycerolipid	DG(16:0_11:2)+H
POS2751	7.38961e-06	0.0135923	0.0820336	0.0469889	0.075378	0.0188253	0.0880408	0.110111	6.74216e-05	Glycerophospholipid	PS(19:1_23:1)+H
POS2756	0.171796	0.151363	0.178626	0.217496	0.269301	0.17396	0.0705591	0.0640243	0.0722656	Sphingolipid	ST(d20:2_25:1)+H
POS2834	18.1155	18.6214	18.0498	24.2019	24.7345	23.621	11.6323	10.1844	11.598	Glycerolipid	TG(18:4_11:4_14:4)+H
POS2934	0.0289439	0.0302574	0.031801	0.0326826	0.0306839	0.0309146	0.0417698	0.031479	0.0412477	Glycerolipid	DG(40:5e)+H
POS2938	0.00748085	0.00904398	0.00599174	0.00320159	0.00924612	0.00279359	0.007787	0.00657543	0.0165897	Glycerophospholipid	PG(28:1_6:0)+H
POS2939	0.0305497	0.0318461	0.037013	0.0169315	0.0250129	0.0253181	0.0377361	0.0420756	0.0551863	Glycerophospholipid	CL(59:5)-H
POS2945	0.00494211	0.00741325	0.00789821	0.00360702	0.00397973	0.00256323	0.00875322	0.0110502	0.0123446	Glycerolipid	DG(20:0_11:2)+Na
POS2947	0.0419891	0.0467708	0.0532656	0.0283724	0.0230143	0.024308	0.0464146	0.0686664	0.0674362	Glycerophospholipid	PS(43:3)+Na
POS2948	0.0381664	0.0506257	0.0022223	0.0237495	0.027038	0.0245634	0.0485416	0.0471095	0.0648776	Glycerolipid	TG(30:0_24:2_24:2)+Na
POS3009	52.642	62.3878	64.194	8.09882	11.8588	7.3387	48.2352	49.922	52.2299	Glycerophospholipid	PC(30:2)+H
POS3024	152.733	151.271	166.718	33.8737	48.5268	29.9413	145.58	160.311	149.864	Glycerolipid	TG(12:1e_8:0_11:4)+H
POS3033	24.216	25.4054	22.9709	17.9659	26.6056	16.9672	15.8117	15.0851	15.2246	Sphingolipid	Cer(t18:1_25:0+O)+H
POS3047	50.4308	49.3443	48.0856	7.28583	10.8153	6.57141	37.9031	36.9585	38.1543	Glycerolipid	DG(22:2e)+Na
POS3053	67.4782	74.9383	75.7807	12.9695	18.9276	11.7049	71.8761	74.347	76.0002	Glycerolipid	DG(33:2)+Na
POS3056	17.8111	18.7736	18.4501	4.30181	6.38475	3.97041	27.7042	23.778	27.0527	Glycerolipid	TG(20:0_14:4_22:4)+H
POS3065	8.21574	8.45769	8.48468	5.03492	7.24407	4.58422	3.86708	3.94224	4.01986	Saccharolipid	MGDG(19:0_18:2)+Na
POS3070	65.8158	65.0775	65.165	39.4277	58.4027	42.9546	44.7202	44.4385	44.8632	Glycerolipid	DG(18:4_15:0)+H
POS3078	20.1801	20.3415	19.0798	15.4116	22.3911	14.352	13.3783	12.7182	12.7561	Glycerophospholipid	PG(18:1_14:4)+NH4
POS3087	246.351	250.018	268.89	302.222	469.642	267.121	294.798	341.123	296.507	Glycerophospholipid	PA(19:0_18:2)-H
POS3184	24.2383	21.1298	22.9562	16.5457	22.691	14.3232	19.6003	19.568	20.1993	Glycerolipid	DG(25:1)+H
POS3190	7.38961e-06	0.0135923	0.0820337	0.0469889	0.075378	0.0188253	0.0880409	0.110111	6.79624e-05	Glycerolipid	DG(36:2e)+Na
POS3194	1.76242	1.79501	1.775	2.43697	3.05099	2.10137	1.93673	2.03729	1.99218	Sphingolipid	Hex1Cer(d30:2)+HCOO
POS3212	278.267	267.73	278.816	339.361	478.898	280.182	304.901	319.954	313.593	Glycerophospholipid	PI(20:1_18:3)+H
POS3226	0.171891	0.149791	0.178797	0.217717	0.269402	0.174464	0.0698802	0.0640776	0.0723359	Glycerolipid	TG(16:0_14:0_18:1)+NH4
POS3249	4.51964	5.20325	4.93835	6.16311	8.7025	5.35786	5.23784	5.53961	5.3437	Glycerophospholipid	PC(18:1_18:1)+HCOO
POS3287	1.81364	1.94962	1.67977	1.89806	3.45134	2.14299	2.73104	2.11723	2.13047	Glycerophospholipid	PG(44:0)+H
POS3302	0.486899	0.464647	0.50326	1.28296	1.90174	1.13365	0.554341	0.505761	0.533503	Glycerophospholipid	PC(4:0_24:0)+H
POS3426	4.91451	5.46695	4.73866	6.43784	9.16752	6.11084	5.07252	5.58234	5.48585	Glycerolipid	DG(20:5_22:2)+Na
POS3491	1.18676	0.865484	0.42178	2.24413	3.60012	1.36805	0.375234	0.36926	0.662681	Glycerophospholipid	PS(20:0_20:1)+H
POS3550	31.7967	27.7127	30.0634	21.7069	30.2789	19.1131	25.755	25.667	26.4898	Glycerolipid	TG(18:2e_14:4_16:1)+H
POS3883	9.12194	10.0591	10.1137	15.871	17.0979	14.5918	3.85227	10.3842	10.3755	Glycerolipid	DG(37:3e)+H
POS4201	0.105173	0.0868111	0.144921	0.124114	0.215904	0.0806122	0.0919571	0.191583	0.361673	Glycerophospholipid	PS(28:2e)+H
POS4205	20.4404	20.7954	19.868	19.6022	19.1744	19.2376	47.994	38.7434	56.0424	Glycerolipid	DG(35:0e)+Na
POS4208	0.01256	0.0148939	0.00394205	0.119329	0.083248	0.109058	0.859639	0.450974	0.672718	Glycerolipid	DG(42:9e)+H
POS4212	0.728011	0.840908	0.855088	0.63765	0.597695	0.67814	0.521628	0.422018	0.704344	Glycerolipid	TG(50:10e)+H
POS4228	22.5623	22.795	26.2537	26.4562	24.8102	25.8448	48.3318	40.7088	63.0045	Glycerolipid	TG(24:1_18:3_22:6)+H
POS4243	16.5303	14.0214	20.8105	41.8516	35.9327	29.2699	39.576	56.8314	86.6688	Glycerolipid	DG(37:5e)+H
POS4294	29.7272	29.2408	34.0063	14.9627	13.8397	14.4537	40.6038	33.0227	48.2217	Glycerolipid	TG(4:0_11:0_18:3)+Na
POS431	8.65705	8.46717	8.255	6.05937	8.74515	6.36356	10.2597	9.73053	11.8583	Glycerophospholipid	PG(44:4)+Na
POS432	3.20028	4.67193	3.90003	10.1946	11.3086	11.1458	5.39614	6.04589	6.3551	Sphingolipid	CerP(t17:1_23:5)+NH4
POS4320	161.192	142.482	145.335	98.7019	92.375	96.4641	140.55	107.378	158.196	Glycerolipid	TG(4:0_10:0_14:3)+H
POS4329	4.93918	5.2664	5.98249	8.31317	7.5115	8.06547	7.09609	5.99062	8.57044	Glycerolipid	TG(18:3e_11:4_11:4)+NH4
POS4330	0.245566	0.215308	0.256696	0.507447	0.394982	0.43403	0.145019	0.062464	0.217454	Glycerolipid	TG(20:3e_12:4_12:4)+H
POS4337	0.807108	0.785484	0.883871	0.791686	0.651828	0.71021	1.03997	0.868091	1.20515	Glycerophospholipid	CL(12:3_18:2_16:0_16:1)-2H
POS4348	0.428783	0.311023	0.33987	0.208113	0.228947	0.233651	0.708602	0.533949	0.835245	Glycerolipid	TG(6:0_11:1_18:2)+NH4
POS435	18.8815	17.3995	17.0371	11.4344	11.1409	11.0212	27.2574	24.5023	24.6438	Glycerolipid	DG(20:2_18:2)+NH4
POS4354	7.50663	6.98575	8.38905	8.29512	7.41249	8.78593	7.73789	6.34913	9.61933	Glycerolipid	TG(6:0_10:0_14:3)+H
POS4380	0.100163	0.0935826	0.0965623	0.104214	0.0828058	0.137029	0.0573383	0.0246628	0.0915343	Saccharolipid	MGDG(18:3_25:8)+Na
POS4382	0.0622307	0.0472789	0.0253603	0.0592441	0.0483406	0.17957	0.351378	0.0439246	0.0463775	Saccharolipid	MGDG(46:8e)-H
POS4386	0.0142413	0.0158807	0.00989775	0.309687	0.253662	0.252092	1.00043	0.00849497	0.0134709	Glycerolipid	DG(18:3_18:2)+NH4
POS4387	0.576868	6.21533e-06	0.560138	1.23215	0.0394052	1.13779	1.01622	0.00866811	1.14311	Glycerolipid	DG(42:2e)+Na
POS4390	0.00352584	0.207817	0.0152738	0.211003	0.126284	0.176173	0.00916133	0.00676954	0.0223524	Sphingolipid	Cer(m22:1_22:2)+NH4
POS4391	0.346005	0.0280204	0.00854398	0.0718262	0.267605	0.056372	0.414752	0.0138022	0.0100388	Glycerophospholipid	PG(14:0_12:2)+H
POS4394	0.0293002	0.0247196	0.026136	0.00903514	0.0336519	0.0091754	0.0243183	0.0187517	0.0279719	Glycerolipid	DG(40:5e)+H
POS4398	0.0541055	0.15526	0.196461	0.0204585	0.0401925	0.0144845	0.218297	0.129804	0.19363	Glycerolipid	TG(15:0_6:0_14:4)+H
POS441	201.257	240.825	228.066	120.817	132.296	131.01	281.049	256.812	253.969	Glycerolipid	TG(26:0_6:0_14:3)+H
POS442	56.2733	92.8625	49.7812	33.78	38.5048	38.0513	93.2774	75.9701	74.4223	Serol lipid	ZyE(21:2)+NH4
POS443	54.0676	61.8277	35.4638	19.07	22.8814	21.5164	45.69	38.7818	35.7453	Sphingolipid	Cer(d42:1)+Na
POS4438	0.0989609	0.214591	0.184264	0.0974343	0.0926953	0.10343	0.112158	0.0947054	0.0959569	Glycerophospholipid	PG(40:5)-H
POS444	362.804	1138.45	987.83	804.287	832.992	195.345	1196.34	1070	1082.49	Glycerolipid	DG(18:4_15:0)+H
POS445	178.119	142.001	147.69	211.705	195.782	202.198	215.11	182.346	199.535	Glycerolipid	TG(61:9e)+Na
POS4464	61.6658	103.151	100.21	53.8009	56.5702	62.4604	70.191	62.5994	80.2836	Glycerolipid	DG(34:6)+NH4
POS448	37.6702	40.3568	34.3347	13.0169	14.1815	11.1752	23.728	19.9849	19.8071	Glycerophospholipid	LPC(18:2)+HCOO
POS4487	4.65023	8.11754	7.68443	3.76845	3.34131	4.09251	2.59264	2.54398	2.73911	Saccharolipid	MGDG(18:2_24:1)+Na
POS4491	44.3234	76.234	68.6638	31.5837	30.9799	40.7622	45.4072	38.9626	48.583	Glycerolipid	DG(16:0_12:3)+H
POS4502	4661.63	9506.33	5418.6	3958.24	3723.26	4461.5	6525.32	4288.07	5748.68	Glycerolipid	TG(4:0_18:2_20:0)+H
POS451	373.393	403.553	335.255	268.916	260.198	258.186	205.853	191.439	203.43	Sphingolipid	Hex1Cer(d20:1_18:2)+H-H2O
POS452	12.9319	14.1943	14.5661	4.33012	4.41989	3.97303	18.8075	17.515	17.1768	Glycerophospholipid	LPC(14:0)+H
POS4520	8.46661	15.3214	13.0305	13.8856	12.724	12.387	12.2717	10.5086	12.4928	Serol lipid	SiE(19:3)+H
POS4529	103.558	169.319	157.418	74.1431	115.651	136.591	144.346	124.784	148.964	Glycerolipid	DG(26:3e)+H
POS453	34.2823	31.8021	29.5995	20.104	19.4912	19.776	64.6933	52.7968	51.7716	Saccharolipid	MGDG(18:2_13:0)+Na
POS4534	246.061	415.003	378.322	300.313	276.467	328.844	362.272	308.312	360.826	Glycerophospholipid	PG(37:1_11:1)+H
POS4539	206.267	331.665	305.229	243.831	217.17	249.444	258.122	224.435	264.901	Glycerolipid	DG(35:4e)+H
POS4540	284.992	461.851	376.503	333.694	303.614	361.278	445.738	284.435	415.099	Glycerolipid	DG(14:0_12:3)+H
POS4541	40.3594	47.4245	66.1367	47.458	29.0684	38.3986	42.4992	48.6235	89.0197	Glycerophospholipid	PE(42:6e)+Na
POS455	212.374	239.44	191.343	101.993	99.5457	103.459	322.367	304.495	296.003	Serol lipid	StE(19:2)+H
POS4560	10.8722	23.9248	20.0157	54.1296	48.3786	57.6029	14.2249	12.2062	15.3545	Glycerophospholipid	LPE(17:0)-H
POS4561	31.3449	66.8736	52.9344	80.9285	71.9569	84.5401	34.0368	31.2102	36.9578	Sphingolipid	SPH(d20:0)+H
POS4563	0.152577	0.260571	0.220344	0.255039	0.173757	0.193879	0.21024	0.302104	0.36143	Glycerolipid	DG(18:1_14:1)+H
POS457	30.7877	36.2169	30.1091	18.3826	11.113	12.9642	37.9511	43.7832	31.8032	Glycerolipid	TG(66:10)+Na
POS4573	24.1425	50.3777	39.3788	13.0407	12.8903	14.7377	28.1023	24.6472	29.6802	Glycerolipid	TG(16:2e_6:0_11:2)+H
POS458	1.08652	0.617189	1.14146	2.42165	0.900959	2.45168	0.852872	2.50812	3.82134	Glycerolipid	TG(34:6e)+H
POS4588	19.5164	42.2013	32.9317	28.863	24.8128	30.5126	28.6952	25.7038	29.2565	Sphingolipid	CerP(d12:0_26:6)+NH4
POS4589	211	345.2	304.516	242.486	215.798	261.388	272.562	234.349	278.383	Glycerolipid	DG(30:0e)+Na
POS459	967.396	944.354	760.119	445.758	617.248	481.819	942.057	788.883	823.817	Sphingolipid	SPH(t17:0)+H
POS4594	0.15824	0.479002	0.168807	0.118261	0.0298762	0.123905	0.0774329	0.0695911	0.321885	Sphingolipid	CerP(t38:0+O)+NH4
POS4596	17.8344	29.7515	33.0152	26.2387	19.4997	30.132	26.0496	30.1476	33.7051	Glycerolipid	TG(6:0_8:0_12:0)+NH4
POS4598	0.525862	0.255014	0.0688555	0.274853	0.0685967	0.456523	0.720457	0.205873	0.795213	Glycerolipid	TG(17:0_6:0_13:0)+Na
POS460	150.239	161.573	164.503	146.113	133.75	133.207	11.0062	205.147	230.508	Glycerolipid	TG(16:0_10:3_12:0)+H
POS4600	0.147907	0.106461	0.0497133	0.0573585	0.189975	0.0844645	0.075545	0.0913359	0.140109	Glycerolipid	DG(40:1e)+Na
POS4601	0.0370853	0.12289	1.07192	0.231292	0.0546329	0.101537	0.0554553	0.128648	0.0207154	Sphingolipid	Cer(d33:4)+H
POS4603	6.37944e-06	0.325195	0.293432	0.0581605	0.0976874	0.241035	0.261376	0.329733	0.394485	Glycerolipid	TG(18:1e_10:4_11:1)+H
POS4606	13.4059	26.2787	21.686	31.5831	32.323	27.1883	19.5528	25.3538	44.9989	Glycerophospholipid	PG(47:2)+Na
POS461	903.902	1018.45	960.046	240.865	344.936	298.292	888.587	871.716	805.432	Glycerophospholipid	PS(20:0_18:3)+H
POS4611	0.017652	0.0359456	0.0283488	0.0211295	0.0201018	0.0204516	0.0243225	0.0304985	0.0364877	Glycerolipid	TG(22:5_11:1_11:4)+H
POS4612	0.0378994	0.0510616	0.0576532	0.045366	0.0431596	0.0481577	4.94512e-07	0.0585375	0.193994	Glycerophospholipid	PE(37:0e)+H
POS463	18.6807	18.248	12.449	9.97523	11.4665	9.57974	12.5002	17.5582	10.9896	Saccharolipid	MGDG(18:3_25:8)+Na
POS4635	32.7408	54.0974	49.6169	40.4666	37.079	43.3148	48.8746	40.064	47.6495	Sphingolipid	Hex2Cer(m43:0)+NH4
POS465	31.3893	11.7309	32.2756	10.3873	17.7928	21.4878	16.8015	14.9467	28.1837	Glycerolipid	DG(22:2_11:2)+H
POS4657	0.0600522	0.054483	0.0519088	0.0280715	0.0245729	0.0314678	0.119873	0.116168	0.116411	Sphingolipid	SPH(t17:1)+H
POS467	188.477	221.303	234.485	10.7044	35.2796	27.7194	136.098	308.586	123.245	Glycerolipid	TG(45:10e)+H
POS471	472.431	605.096	530.519	254.158	249.492	247.255	653.852	675.709	401.707	Glycerophospholipid	CL(87:19)-2H
POS4712	0.0838594	0.119607	0.0961619	0.0345223	0.0314178	0.0313533	0.0590969	0.0532617	0.0548797	Glycerolipid	TG(18:3e_18:3_22:6)+H
POS473	67.9495	69.9844	62.9496	38.9546	41.2659	39.4051	73.5976	70.2828	70.1857	Glycerophospholipid	PE(41:2e)+H
POS4733	85.2536	83.7777	86.4964	81.7001	132.12	80.7543	174.879	173.643	173.862	Glycerolipid	TG(18:4_17:1_20:5)+Na
POS477	216.777	264.758	220.568	113.641	112.19	206.274	250.959	233.67	424.983	Saccharolipid	MGDG(45:11)-H
POS4773	1.95398	1.98156	1.84601	2.10735	3.34147	1.90639	2.85719	2.68992	2.7876	Glycerophospholipid	PI(12:0e_18:2)+H
POS4781	8.79487	8.95686	9.30724	9.88227	14.4958	8.48089	9.32438	10.1053	9.65082	Glycerolipid	DG(32:9)+H
POS4783	3.28392	3.40454	3.31879	5.46167	9.14096	5.28151	3.33513	3.37125	3.13746	Glycerolipid	DG(8:0_22:6)+Na
POS479	67.4694	66.1194	50.506	58.8654	30.3292	30.5952	133.628	129.975	138.617	Glycerophospholipid	PG(20:5_22:1)+H
POS4804	3.58173	4.13511	4.16353	4.95917	7.00483	4.2387	3.47495	3.8238	3.63602	Glycerolipid	TG(12:0e_12:4_14:0)+NH4
POS481	1426.53	1493.96	1355.44	1250.41	1280.13	1272.79	1025.75	888.379	891.826	Glycerolipid	DG(18:2_18:2)+Na
POS4815	2.68702	2.88173	2.72361	3.63606	5.53448	3.25161	2.14492	1.99775	3.59013	Glycerolipid	TG(16:0_14:0_18:1)+NH4
POS4875	8.18121	7.57341	8.05187	6.18028	7.75139	4.65398	5.65614	5.81361	6.70697	Fatty Acyls	WE(22:5_18:4)+H
POS4886	4.58978	4.93085	4.92747	5.52391	8.6972	5.66703	3.34181	3.4987	3.51108	Glycerolipid	DG(35:2e)+Na
POS5045	13.2785	13.0949	13.2095	8.0849	10.3002	6.44922	13.6409	14.6784	14.9008	Glycerophospholipid	PS(55:3)+H
POS5069	34.4133	35.0892	34.6305	22.4922	31.6488	18.8497	44.2693	45.3519	45.8613	Serol lipid	ZyE(22:5)+H
POS5073	26.1166	27.5826	28.0947	19.2417	28.2932	16.3349	33.713	34.0744	34.3419	Glycerolipid	TG(6:0_9:0_12:0)+Na
POS5136	0.999364	0.802664	0.910309	1.56708	2.02646	1.27944	0.944202	0.899848	0.968113	Saccharolipid	MGDG(30:3)+Na
POS5169	156.186	154.615	157.924	109.712	148.696	88.5883	148.367	151.999	157.834	Glycerolipid	TG(33:1)+Na
POS5172	116.287	114.568	114.754	80.0698	109.075	0.38364	111.741	112.033	114.364	Sphingolipid	Cer(d33:3)+NH4
POS5194	34.6351	35.3096	34.828	22.656	31.8371	18.9751	44.5487	45.6686	46.1348	Glycerolipid	TG(18:1_10:1_10:1)+NH4
POS5203	26.3111	27.7485	28.3152	19.4016	28.4872	16.4748	33.9493	34.3132	34.5874	Glycerolipid	DG(18:1_12:3)+H
POS532	0.111251	0.167514	0.0923647	0.259657	0.250436	0.251304	0.167659	0.121282	0.1506	Glycerophospholipid	PI(41:1)+Na
POS5489	4.70591	4.34366	4.6855	5.15918	5.32336	5.76368	3.86837	3.73585	3.89952	Glycerolipid	TG(18:1_18:1_18:1)+NH4
POS5612	40.1247	41.3728	44.379	45.5181	50.7834	52.3823	51.3289	49.9227	49.0998	Glycerolipid	DG(18:2_11:2)+H
POS5823	40.1247	41.3728	44.379	45.5181	50.7834	52.3823	51.3289	49.9227	49.0998	Sphingolipid	Cer(d14:1_18:0+2O)+NH4
POS5888	28.0015	28.0305	28.9711	23.9583	25.4075	30.9151	53.922	52.1616	52.9921	Glycerolipid	TG(32:2e)+H
POS5904	3.11472	3.47788	3.46469	5.72557	5.55149	6.34138	2.32928	2.35371	2.19344	Glycerophospholipid	LPC(17:0)+HCOO
POS5907	10.4999	10.9828	12.6979	11.0214	12.9124	11.5902	23.4547	22.415	22.3118	Glycerolipid	TG(26:0_18:3_18:4)+Na
POS5952	0.985209	0.96212	0.968126	2.45008	2.67674	2.7108	1.08115	0.975827	1.01911	Glycerolipid	TG(37:2)+NH4
POS6025	0.587106	0.502128	0.62551	1.23603	1.27687	1.27644	0.412729	0.408248	0.461503	Sphingolipid	Cer(d15:1_21:3)+NH4
POS6229	1.91133	2.0219	2.01633	1.85549	2.15507	2.18251	1.84225	1.80781	2.03741	Serol lipid	ChE(21:3)+NH4
POS6346	0.229124	0.240981	0.238423	0.230142	0.22474	0.249308	0.206512	0.161	0.181452	Glycerolipid	DG(22:5_22:5)+H
POS6369	0.0412527	0.0424389	0.0341545	0.159283	0.160497	0.166975	0.0368312	0.0279269	0.0339074	Glycerolipid	TG(4:0_18:2_18:3)+H
POS6378	0.165975	0.184917	0.170495	0.193445	0.191437	0.190998	0.123854	0.117801	0.127129	Glycerolipid	DG(38:4e)+H
POS6426	1.12135	1.10586	1.20269	2.28316	2.29909	2.50907	1.25802	0.767088	0.978831	Glycerophospholipid	PE(34:0)+H
POS6492	0.925173	1.21379	1.09531	1.26975	1.20796	1.3869	1.12437	0.685093	0.804915	Glycerolipid	DG(15:0_11:2)+H
POS6508	0.347577	0.273164	0.220509	0.300202	0.301189	0.31992	0.223736	0.160398	0.167366	Saccharolipid	MGDG(17:0_18:2)+HCOO
POS6513	0.356133	0.338759	0.346132	0.355712	0.349281	0.354764	0.26922	0.241259	0.260963	Glycerolipid	TG(18:3_13:0_20:5)+H
POS6546	0.188852	0.18309	0.193933	0.199036	0.195954	0.198356	0.10902	0.0948674	0.113458	Glycerophospholipid	PI(42:0e)+H
POS6549	0.0478466	0.0572907	0.0654821	0.121232	0.11241	0.140389	0.0533362	0.0632611	0.0770233	Glycerophospholipid	PA(37:0e)+Na
POS655	0.0290948	0.0293156	0.032498	0.0327202	0.0314832	0.0333136	0.0395838	0.0317427	0.0390913	Glycerolipid	TG(18:1_18:1_18:1)+NH4
POS6556	0.45929	0.465233	0.461195	0.545326	0.547945	0.555807	0.32953	0.319548	0.329451	Glycerophospholipid	PG(20:2_11:2)-H
POS657	0.0242082	0.0350774	0.0377218	0.136414	0.064178	0.0649115	0.109199	0.0363939	0.0779924	Glycerophospholipid	CL(56:0)-2H
POS6586	0.903826	0.90308	1.04251	2.49878	2.62466	2.77628	1.18894	0.639413	0.806569	Glycerophospholipid	PE(8:0p_24:0)+H
POS6653	3.79887	4.62826	4.42171	5.08548	5.13601	5.91778	4.77545	3.22299	3.94682	Glycerolipid	DG(28:3e)+H
POS6678	1.15775	1.26367	1.24575	1.38492	1.3545	1.5706	1.31715	0.895553	1.01864	Glycerolipid	TG(12:1e_10:4_10:4)+H
POS6693	1.26057	1.3422	1.41197	1.91639	1.72271	1.94538	1.03843	0.920846	0.960393	Glycerolipid	TG(18:0_18:1_18:1)+NH4
POS6701	2.22568	2.25021	2.30206	2.3318	2.26308	2.38723	1.40809	1.37092	1.44144	Glycerophospholipid	PI(43:0e)+H
POS6762	0.0823953	0.0782665	0.0960173	0.127784	0.13111	0.145526	0.0746477	0.0324857	0.0442782	Glycerolipid	TG(18:0e_6:0_11:4)+H
POS6767	0.0676139	0.0710493	0.0694399	0.0801232	0.0801637	0.0789774	0.0560707	0.0509075	0.0531801	Saccharolipid	MGDG(38:9)+H
POS6772	0.159465	0.159533	0.162659	0.150414	0.144241	0.156775	0.095063	0.0876456	0.099072	Glycerolipid	TG(16:2e_6:0_11:2)+H
POS6775	0.629592	0.687622	0.624618	0.424249	0.409489	0.417293	0.351039	0.324776	0.338171	Saccharolipid	SQDG(18:2_18:2)-H
POS6827	0.6385	0.663483	0.731094	0.952151	0.95805	1.16729	0.799895	0.429331	0.534814	Glycerolipid	TG(16:0e_10:1_14:0)+NH4
POS683	0.00748703	0.00905144	0.00596561	0.00324406	0.00925375	0.00278626	0.00767739	0.0065475	0.0161871	Saccharolipid	MGDG(17:0_18:2)+NH4
POS6849	1.07428	1.21594	1.21679	1.12319	1.17681	1.31766	1.14866	0.758774	0.881914	Glycerolipid	TG(18:4_6:0_11:1)+H
POS6864	1.36825	1.40103	1.41995	1.40742	1.40629	1.47295	0.781377	0.66098	0.721768	Glycerophospholipid	PI(34:2e)+H
POS6870	2.34303	2.31077	1.28032	3.77044	3.72352	3.78094	1.36099	1.11533	1.21387	Glycerolipid	DG(32:3)+Na
POS6878	12.6036	12.2607	12.8423	24.093	23.0086	24.4686	10.9112	10.47	11.0883	Saccharolipid	DGDG(18:2_13:0)+HCOO
POS6933	0.0472138	0.0541505	0.0465721	0.0529016	0.0451461	0.0453096	0.0226239	0.0231136	0.0219249	Glycerophospholipid	PC(19:0_18:2)+HCOO
POS6978	0.0496648	0.055083	0.0536257	0.0547928	0.0571395	0.0641226	0.046069	0.0354067	0.0399778	Glycerolipid	TG(46:4e)+Na
POS6987	0.439021	0.430024	0.41634	0.355854	0.363092	0.368168	0.247166	0.235773	0.258597	Glycerolipid	DG(16:2e_17:0)+Na
POS7006	0.390036	0.349687	0.381127	0.413807	0.385529	0.40691	0.21712	0.177508	0.194791	Glycerolipid	TG(4:0_11:2_23:0)+Na
POS7012	0.282816	0.27631	0.284072	0.965312	0.884069	0.916772	0.152451	0.137155	0.149642	Glycerophospholipid	PI(32:2)+Na
POS7023	0.739064	0.640836	0.693111	2.15989	2.03537	2.16598	0.495386	0.447049	0.487608	Glycerolipid	TG(20:1_6:0_12:2)+NH4
POS710	0.0327897	0.0302665	0.0366961	0.0168304	0.0234163	0.0251674	0.0367494	0.0440966	0.0548676	Glycerophospholipid	PE(19:0_18:2)-H
POS713	0.0361893	0.0346176	0.0414377	0.0343208	0.0405992	0.0445001	0.0505496	0.0393094	0.0449206	Glycerophospholipid	PE(16:0_11:2)+H
POS7420	1.84394	1.93011	2.1197	2.06206	3.46436	2.05506	2.84938	2.82663	2.58658	Glycerolipid	TG(57:11)+Na
POS7433	2.03604	1.87126	2.25918	2.74774	5.05766	2.48702	2.59111	2.76891	2.93203	Sphingolipid	Hex1Cer(d32:4)+H
POS7451	0.225406	0.0841584	0.280378	0.45404	0.66294	0.472102	0.0630888	0.152969	0.121829	Saccharolipid	MGDG(37:7)+HCOO
POS7512	1.86297	2.04873	1.93066	1.96995	3.07315	1.72247	1.65145	1.69933	1.80217	Glycerolipid	DG(37:4)+Na
POS753	0.00484698	0.00805763	0.00944756	0.00358123	0.00395016	0.00240433	0.0113295	0.0113978	0.013866	Glycerolipid	DG(26:6e)+H
POS7552	6.87422	7.17065	6.8661	9.12104	13.3762	8.3527	2.69577	3.70025	3.80167	Glycerophospholipid	PI(22:6_23:0)+H
POS756	0.027588	0.0798304	0.0305885	0.0960427	0.0240771	0.0887562	0.0356375	0.0407174	0.0277139	Glycerolipid	TG(45:3)+Na
POS7576	17.2429	15.0812	14.2466	17.2926	22.5133	13.455	8.23488	0.0990403	0.0680047	Glycerolipid	TG(6:0_11:2_14:3)+H
POS7591	105.264	124.378	96.8938	42.2488	43.98	41.1411	111.08	94.8753	93.7925	Glycerolipid	TG(4:0_10:4_20:2)+NH4
POS7592	249.846	267.462	230.659	131.489	137.802	137.907	264.196	233.478	247.143	Glycerolipid	TG(6:0_11:1_12:0)+NH4
POS7594	18.6607	18.7704	31.34	1.91071	2.88222	3.14206	43.299	11.2872	17.0833	Glycerophospholipid	PG(12:0e_11:2)-H
POS7595	206.276	246.92	227.668	120.249	132.293	130.662	280.608	256.482	254.154	Glycerolipid	DG(35:4e)+H
POS7596	1343.97	1417	1205.79	686.196	711.028	596.292	1880.64	955.761	1349.65	Sphingolipid	CerP(d39:2+2O)+H
POS7598	239.657	189.737	201.89	91.7626	104.232	110.309	242.04	217.157	213.869	Glycerophospholipid	PC(37:2)-CH3
POS7599	684.719	765.425	691.616	248.245	280.22	284.264	841.715	846.983	846.636	Glycerolipid	DG(18:3_11:1)+H
POS7601	165.781	219.207	165.388	31.7111	31.7607	43.9654	424.755	134.447	236.585	Glycerolipid	TG(20:4e_12:3_12:3)+H
POS7602	638.157	708.604	795.159	431.17	208.192	218.352	936.966	820.33	584.863	Glycerolipid	DG(38:4e)+H
POS7604	12.4505	14.3957	12.2863	19.0056	17.8876	19.2472	58.6888	52.023	58.761	Glycerolipid	DG(22:2_11:3)+H
POS7609	2349.55	2378.27	2187.68	1028.74	1035.89	1059.72	2613.26	2364.07	2431.85	Glycerolipid	TG(18:3_13:0_18:2)+NH4
POS7611	57.025	65.1757	45.9024	65.4915	172.277	38.4204	71.0492	51.0416	51.1304	Glycerophospholipid	PA(36:5)+Na
POS7614	367.225	535.443	467.706	189.06	192.304	186.679	355.242	306.799	466.628	Sphingolipid	ST(d42:3)+NH4
POS7617	71.4831	83.7745	64.3483	39.2393	44.9715	45.3619	104.734	92.147	96.5769	Sphingolipid	Hex3Cer(d14:0_18:3)+Na
POS7618	17.7122	22.0609	25.2675	6.77561	5.59687	6.02357	17.4263	16.651	16.2459	Glycerophospholipid	PC(35:2)-CH3
POS7630	50.002	53.0121	46.918	20.8496	21.5172	23.0628	54.8776	48.4925	52.2003	Glycerolipid	TG(18:3e_18:3_18:3)+Na
POS7632	41.6317	33.7967	26.7665	41.1136	29.1177	37.5385	55.882	59.174	76.204	Glycerolipid	TG(20:4e_18:4_18:4)+H
POS7634	49.8438	43.9223	51.5174	59.6126	53.8153	45.764	54.0802	86.9635	87.2355	Glycerolipid	TG(20:4e_18:3_18:3)+Na
POS7635	490.03	421.36	374.452	773.797	580.567	564.536	687.242	890.138	1191.37	Glycerolipid	DG(44:11)+H
POS7638	70.1565	53.7901	70.5272	108.36	105.356	83.2255	80.0392	150.488	133.215	Glycerolipid	DG(18:3_11:4)+H
POS7639	141.63	130.031	149.654	145.768	147.913	120.945	129.833	196.808	204.531	Sphingolipid	Hex1Cer(d20:2_18:2)+H-H2O
POS7640	41.7216	39.7599	37.1317	41.0058	43.1556	27.435	31.4721	47.6457	49.2192	Glycerolipid	TG(44:5e)+Na
POS7641	45.2708	49.6271	50.4602	45.6722	42.2007	33.6168	46.2332	68.6416	72.3465	Glycerolipid	MG(18:2)+H
POS7642	1.16524	0.685655	4.07882	1.01093	1.11881	0.796443	0.835657	4.82185	2.23902	Glycerolipid	TG(22:5_14:4_22:6)+NH4
POS7644	90.4041	97.8992	84.6374	84.603	84.4239	87.3271	173.273	163.439	156.695	Sphingolipid	Hex1Cer(d36:5)+H-H2O
POS7645	46.6828	42.5305	37.5998	16.4124	17.4539	8.44582	47.9027	60.1729	49.3325	Glycerolipid	DG(38:6e)+H
POS7646	2358.75	2076.15	2093.34	1484.52	1488.59	1521.56	2715.08	2251.99	2419.25	Saccharolipid	SQDG(35:2)-H
POS7647	1.85087	6.29469	3.45225	88.7095	86.0113	88.5728	7.17959	6.51491	13.5655	Glycerophospholipid	PE(18:2_11:2)+H
POS7648	54.4332	43.7251	38.874	31.7716	35.1472	34.8901	69.5915	64.0729	67.8371	Saccharolipid	SQDG(36:2)-H
POS7652	57.7872	59.2025	53.7757	29.6632	24.6983	29.4065	60.4809	53.7007	54.592	Glycerophospholipid	PC(38:4)+H
POS7654	103.827	58.7641	115.236	33.5043	25.658	20.9729	60.2043	37.8242	49.8575	Glycerolipid	MG(33:1)+Na
POS7658	190.465	158.569	158.312	106.951	92.7741	87.1293	194.055	193.886	194.54	Glycerolipid	DG(14:0_11:1)+H
POS7660	373.393	403.553	335.255	268.916	260.198	258.186	205.853	191.439	203.43	Saccharolipid	MGDG(38:1_28:7)+Na
POS7661	50.3613	54.4819	44.9142	32.0167	34.2017	34.5605	46.3451	37.6298	43.1586	Glycerolipid	DG(21:2e)+Na
POS7663	24.9588	31.4182	27.0451	17.4879	17.693	17.1612	19.2531	16.0649	15.1474	Glycerolipid	DG(33:0)+NH4
POS7666	2022.16	1858.78	1826	987.646	898.461	840.127	2352.13	2248.97	2263.63	Glycerolipid	TG(6:0_9:0_12:2)+Na
POS7667	12.9319	14.1943	14.5661	4.33012	4.41989	3.97303	18.8075	17.515	17.1768	Glycerolipid	MG(24:0)+Na
POS7668	301.335	270.738	253.831	255.773	246.124	243.894	61.255	63.8734	54.5604	Glycerolipid	TG(18:2_10:1_11:4)+Na
POS7669	55.5906	59.2922	50.7622	41.1148	40.0229	39.3071	16.5272	16.6196	16.8808	Sphingolipid	Cer(m19:1_26:6)+H
POS7670	43.2628	47.8093	39.1916	38.6273	40.4224	43.7698	15.4956	18.4986	9.39775	Glycerolipid	DG(26:5e)+Na
POS7674	34.2823	31.8021	29.5995	20.104	19.4912	19.776	64.6933	52.7968	51.7716	Glycerophospholipid	PG(39:1)+H
POS7675	150.658	168.879	157.74	81.9163	96.5389	93.9776	197.903	193.059	223.754	Saccharolipid	MGDG(18:2_14:0)+Na
POS7676	113.303	101.068	134.911	54.454	79.2181	55.1048	175.491	108.281	105.557	Sphingolipid	Hex1Cer(d14:1_18:2)+H-H2O
POS7680	107.437	107.326	98.6973	57.7308	52.1646	53.8802	169.511	158.301	167.866	Glycerolipid	TG(6:0_10:2_22:0)+NH4
POS7683	610.131	714.258	537.62	66.8331	73.9613	65.613	1265.77	1083.85	1144	Glycerophospholipid	PC(8:0e_6:0)+H
POS7685	616.778	636.805	589.651	182.418	199.015	163.037	854.88	837.403	814.665	Glycerophospholipid	PI(43:4)+H
POS7690	73.413	40.3443	33.9134	26.9204	11.5777	23.9995	88.8321	43.6146	82.3794	Serol lipid	ChE(2:0)+H
POS7692	2020.41	1921.55	1872.47	838.751	743.868	754.34	2995.25	2553.25	2888.18	Glycerolipid	TG(4:0_14:2_18:3)+H
POS7694	212.374	239.44	191.343	101.993	99.5457	103.459	322.367	304.495	296.003	Glycerophospholipid	PE(34:0e)+H
POS7697	72.9755	94.4076	73.49	42.8356	46.8834	48.5991	124.751	98.2256	105.44	Sphingolipid	Hex1Cer(m20:1_15:0)+H
POS7699	7.61068	13.3379	12.3921	0.885859	0.59392	1.83062	10.5778	4.63101	3.95713	Glycerolipid	TG(17:0_10:3_18:3)+Na
POS77	0.00396386	0.00634681	0.000393161	0.00141207	0.000470618	0.000624766	0.000655486	0.000331548	0.00240886	Sphingolipid	CerP(d35:3+2O)+HCOO
POS7700	9.99396	12.1766	9.39565	15.3099	16.0722	16.5873	20.2169	14.2491	16.5776	Sphingolipid	Hex1Cer(m17:1_18:2)+H
POS7703	0.516882	0.664564	0.160538	0.222202	0.165904	0.183638	0.820055	0.163777	0.521323	Glycerolipid	TG(28:1_11:4_18:2)+H
POS7704	3.78644	3.61508	4.01219	4.28484	3.42541	3.67211	3.73061	3.86752	3.85393	Glycerophospholipid	PE(25:1_11:1)+Na
POS7706	28.9327	29.7949	27.3164	10.374	9.57133	9.64284	46.5541	45.2041	45.5772	Glycerophospholipid	PG(37:0)+H
POS7707	257.509	269.937	249.106	113.209	116.976	111.715	409.431	347.483	349.573	Glycerolipid	TG(4:0_9:0_14:3)+H
POS7708	27.2111	34.0126	28.0846	17.0671	18.834	17.241	40.4824	40.6132	39.163	Glycerolipid	TG(12:1e_10:4_14:4)+H
POS7710	5874.96	6059.49	5412.57	2929.31	3004.26	2985.12	9935.77	9294.4	9214.19	Glycerolipid	DG(38:6e)+H
POS7712	27.2159	33.3833	26.5865	17.7226	18.7223	17.9565	38.0197	33.7742	34.7926	Glycerophospholipid	PI(31:2e)+H
POS7714	800.481	587.225	489.873	402.573	379.908	397.488	906.293	811.918	819.134	Glycerolipid	DG(28:6)+H
POS7716	166.239	170.033	184.076	129.568	128.808	104.416	133.639	286.358	232.972	Glycerolipid	TG(19:1_18:2_20:5)+H
POS7720	244.858	284.303	236.066	222.149	210.165	109.93	319.03	290.46	277.47	Glycerophospholipid	PS(26:1e)-H
POS7721	4564.14	4784.04	4456.93	2548.93	2680.35	2534.94	7531.27	6781.32	6946.04	Glycerolipid	DG(32:3e)+H
POS7722	60.3333	125.495	66.3996	34.036	81.2541	83.9971	156.666	146.294	138.732	Glycerolipid	DG(8:0e_11:2)+NH4
POS7724	986.005	1099.48	935.417	585.67	551.099	546.982	1440.32	1245.96	884.753	Fatty Acyls	WE(23:5_18:4)+H
POS7727	478.899	601.202	518.855	257.639	252.908	250.641	662.805	669.315	407.208	Glycerolipid	TG(4:0_14:4_17:1)+NH4
POS7730	41.5293	45.9381	37.2439	12.3746	33.9004	34.5344	53.5657	53.8218	55.9295	Glycerophospholipid	PC(38:8e)+Na
POS7732	67.9495	69.9844	62.9496	38.9546	41.2659	39.4051	73.5976	70.2828	70.1857	Glycerophospholipid	CL(87:9)-2H
POS7739	231.676	254.359	207.686	204.05	117.124	202.351	255.779	235.177	410.811	Glycerophospholipid	PI(36:2e)+Na
POS7742	60.0468	83.1822	113.267	69.878	33.6819	12.7065	81.4224	77.2891	56.5598	Glycerolipid	TG(18:3_11:3_22:4)+NH4
POS7744	747.935	826.979	687.628	433.141	419.772	415.593	970.5	827.341	879.091	Glycerophospholipid	PG(15:0_12:2)+H
POS7745	36.2236	35.3592	35.9107	17.8497	19.4186	27.5135	47.7748	41.4495	42.3992	Glycerolipid	TG(6:0_9:0_12:0)+NH4
POS7746	303.865	405.059	286.374	181.471	202.344	239.038	354.29	436.663	360.15	Glycerolipid	DG(38:4e)+H
POS7749	1418.2	1260.76	1256.14	878.022	894.763	920.791	2073.14	1831.19	1886.02	Glycerophospholipid	PC(36:5)+HCOO
POS7752	51.5321	53.4566	51.1064	23.6389	25.052	23.0614	77.7849	77.0941	75.6219	Sphingolipid	CerP(d16:0_16:0+2O)+NH4
POS7757	67.4694	70.8143	50.506	59.6512	30.3292	30.5952	133.628	129.975	138.617	Glycerolipid	DG(22:2_10:2)+H
POS7759	46.1172	45.2066	49.7459	26.8262	28.6062	23.8147	59.9455	41.9897	44.5803	Glycerolipid	DG(38:1e)+Na
POS7760	1359.12	1381.85	1357.78	1171.95	1198.81	1178.17	988.364	877.898	940.822	Saccharolipid	DGDG(19:0_18:2)+Na
POS7763	62.4492	78.9589	75.8305	88.5906	59.4076	48.2941	149	71.2122	150.135	Glycerophospholipid	LPE(14:0)-H
POS7767	236.34	262.854	228.249	124.713	124.178	121.765	331.198	290.562	303.221	Sphingolipid	Hex1Cer(m18:0_15:0)+H
POS7768	796.562	827.307	780.869	626.02	668.408	660.346	704.349	697.99	713.448	Glycerophospholipid	PC(15:0_14:0)+HCOO
POS795	0.0419891	0.0467708	0.0532656	0.0283724	0.0230143	0.024308	0.0464146	0.0686664	0.0674362	Serol lipid	ZyE(30:4)+H
POS802	3.66974	4.07177	2.74792	2.52893	2.53617	2.81188	3.86343	2.64735	2.81536	Glycerolipid	DG(22:5_22:5)+H
POS848	0.0213168	0.020339	0.0212628	0.0137248	0.0156693	0.0110371	0.0324922	0.0298127	0.0372572	Glycerophospholipid	PA(17:1_18:3)-H
POS884	0.637764	0.685725	0.684827	0.929973	0.791975	0.77845	0.754284	0.398926	0.548016	Serol lipid	ZyE(23:3)+H
POS907	0.0592741	0.0548772	0.0516003	0.0405492	0.0391965	0.0322305	0.069885	0.0695777	0.0768968	Glycerolipid	TG(14:1e_14:3_15:0)+NH4
POS922	3.36248	3.40218	3.46594	3.61454	3.58003	3.13594	3.24659	2.99438	3.45299	Glycerolipid	TG(38:3e)+NH4
POS964	10.4211	11.0397	11.4935	14.6855	20.7831	12.9009	6.52069	6.39021	6.96028	Glycerolipid	TG(40:5)+H
POS988	0.0255416	0.0176293	0.0204132	0.0151059	0.0180023	0.0144897	0.0443447	0.0194279	0.0283701	Glycerolipid	TG(4:0_12:0_13:0)+Na
POS990	0.0823247	0.0634171	0.0966168	0.349017	0.389371	0.376222	0.0520758	0.18931	0.0244396	Glycerolipid	TG(6:0_9:0_14:3)+H
NEG1	0.0154432	0.00969969	0.0109894	0.0136488	0.0097871	0.0102588	0.0118238	0.0128509	0.00772522	Glycerolipid	TG(20:4_10:3_22:6)+H
NEG100	0.343369	0.381075	0.333985	0.305281	0.181578	0.252871	0.147539	0.290387	0.035627	Glycerolipid	DG(42:8e)+H
NEG1000	0.147022	0.0798272	0.08827	0.119068	0.124789	0.12205	0.385063	0.389435	0.217634	Glycerolipid	TG(16:0_18:1_18:3)+H
NEG1001	0.00424468	0.0022587	0.0050398	0.00704078	0.00639172	0.00782961	0.00928887	0.0103755	0.00587089	Glycerolipid	DG(19:0_12:2)+Na
NEG1003	0.115746	0.0653043	0.0769253	0.0669313	0.0683591	0.00117936	0.13742	0.143639	0.0786588	Glycerophospholipid	PA(32:0_12:3)-H
NEG1005	0.049599	0.0293778	0.0355219	0.0306159	0.0403081	0.030882	0.133726	0.130754	0.0769657	Glycerophospholipid	PI(18:3_10:1)+H
NEG1006	0.0450741	0.0293266	0.0320148	0.0288709	0.0280577	0.0207205	0.0605973	0.0435519	0.0252911	Glycerolipid	TG(18:3_11:3_18:3)+H
NEG1007	0.0600834	0.0377194	0.0393982	0.0327545	0.0357663	0.0381289	0.168569	0.153772	0.081012	Glycerolipid	TG(38:3)+Na
NEG101	0.0202676	0.00415596	0.059926	0.00623301	0.0709868	0.0156381	0.0196274	0.0415023	0.0548608	Glycerolipid	DG(42:6e)+H
NEG1010	0.0428658	0.0217321	0.0303347	0.015704	0.0222601	0.0209572	0.0735359	0.0677645	0.0336031	Glycerolipid	TG(4:0_13:0_14:3)+H
NEG1012	0.40561	0.234305	0.293969	0.167833	0.166326	0.175093	0.418845	0.468703	0.257671	Glycerophospholipid	PA(36:4)+Na
NEG1013	0.0271178	0.0177971	0.0162519	0.00961952	0.0129149	0.0101699	0.0312638	0.0286791	0.0218224	Saccharolipid	MGDG(18:2_14:0)+HCOO
NEG1014	0.00495164	0.0146791	0.0163751	0.0149729	0.0114555	0.0129434	0.00215554	0.00917433	0.00431478	Glycerolipid	DG(42:9e)+H
NEG1015	0.0242229	0.0191981	0.025725	0.0144412	0.011847	0.0115057	0.0372323	0.0357871	0.025283	Sphingolipid	Hex1Cer(d30:3)+H
NEG1016	0.00144464	0.00142211	0.00122198	0.00131908	0.0021725	0.00081722	0.00204665	0.00348663	0.00219592	Glycerophospholipid	PC(18:0_18:2)+HCOO
NEG1017	2.1411	1.23958	1.27174	2.21091	2.19042	2.07422	1.37588	1.26687	2.31301	Glycerolipid	DG(28:2)+Na
NEG1018	0.0311012	0.028143	0.0128577	0.0159691	0.610205	0.0466073	0.119737	0.00613557	0.0911882	Glycerophospholipid	PE(11:0_16:0)-H
NEG1019	0.350158	0.310727	0.204156	1.01019	0.416933	0.408426	0.366574	0.358798	0.396714	Glycerolipid	DG(14:0_12:3)+H
NEG102	0.402719	0.414828	0.394405	0.742059	0.78283	1.62848	0.443114	0.498192	0.514288	Glycerophospholipid	PC(39:5)+H
NEG1020	3.81929	3.91355	3.13311	4.64834	5.00981	5.48472	3.49584	3.47368	3.89648	Glycerolipid	TG(18:2e_6:0_11:3)+H
NEG1021	0.0183533	0.00956525	0.00960526	0.0266622	0.0521861	0.0306517	0.0343513	0.0335242	0.0151153	Glycerolipid	TG(6:0_11:2_12:0)+NH4
NEG1022	0.0770101	0.0541165	0.568822	0.0906719	0.149498	0.138557	0.554775	0.657639	0.156722	Sphingolipid	ST(m47:1)+H-H2O
NEG1023	0.0479416	0.0098697	5.58972e-08	0.0111031	0.00844857	0.00630237	0.0595423	0.0130238	0.00701996	Glycerolipid	TG(4:0_14:3_18:3)+H
NEG1024	0.0551427	0.0626017	0.06571	0.182416	0.181379	0.169444	0.0350933	0.0392007	0.0441734	Glycerophospholipid	PG(16:0_12:2)+H
NEG1025	0.175206	0.198329	0.315485	0.202959	0.209485	0.168853	0.110271	0.153942	0.186579	Glycerophospholipid	PI(35:1_24:0)+H
NEG1026	0.280665	0.26141	0.251832	0.314503	0.325131	0.31617	0.356697	0.321254	0.393914	Sphingolipid	SPH(t17:0)+H
NEG1027	0.0755804	0.0672786	0.0134876	0.00859821	0.00637806	0.0791712	0.108064	0.0198012	0.113229	Saccharolipid	MGDG(37:6)+NH4
NEG1028	0.0056548	0.00179965	0.000572016	0.00631121	0.0108157	0.00712179	0.266204	0.225591	0.208653	Glycerolipid	DG(32:3e)+H
NEG1029	1.31968	1.44878	1.41916	2.19667	2.32172	2.21519	2.5922	1.52561	2.17151	Glycerolipid	TG(22:2_11:2_13:0)+H
NEG103	0.0435512	0.0472888	0.0452697	0.0428096	0.039118	0.0338248	0.0694123	0.0714471	0.0719518	Glycerolipid	DG(15:0_14:1)+NH4
NEG1030	0.0911241	0.0387232	0.0421519	0.0476055	0.0184378	0.0620728	0.00823994	0.0129268	0.0389892	Serol lipid	ZyE(18:3)+NH4
NEG1033	0.289738	0.319522	0.290064	0.390977	0.411399	0.388084	0.330844	0.315042	0.323182	Glycerolipid	TG(46:7e)+Na
NEG1034	0.0149555	0.109913	0.00560156	0.0125526	0.0151802	0.014435	0.558489	0.0846538	0.536444	Glycerolipid	TG(18:1_18:1_18:1)+NH4
NEG1035	3.77271	4.70155	3.80492	5.05953	6.67679	5.74159	6.49219	6.07858	4.42019	Glycerophospholipid	PI(19:1_19:1)+Na
NEG1036	1.25484	1.15811	1.27514	1.86467	1.75745	1.60071	1.5196	1.6824	1.1483	Fatty Acyls	WE(2:0_15:2)+NH4
NEG1037	0.0182251	0.00377957	0.0251968	0.0333984	0.0368073	0.0609181	0.05936	0.0355569	0.551157	Glycerolipid	DG(18:3e)+H
NEG104	0.972523	1.04538	1.03994	1.22983	1.20169	1.07022	0.804699	0.747231	0.849792	Saccharolipid	MGDG(20:3_23:8)+Na
NEG105	0.239657	0.234629	0.249803	0.298386	0.233378	0.314029	0.241246	0.177715	0.0887542	Glycerolipid	DG(33:0)+NH4
NEG1055	0.275645	0.301701	0.352898	1.03551	0.712628	0.849041	0.418378	0.425623	0.44739	Glycerophospholipid	PI(24:2_13:0)+Na
NEG1056	0.199312	0.162953	0.136721	0.429411	0.404654	0.315393	0.230335	0.243218	0.315747	Glycerolipid	TG(12:1e_6:0_12:3)+H
NEG1057	0.0134139	0.00582548	0.00248564	0.0474274	0.0374897	0.0408138	0.0156649	0.0313406	0.00311873	Sphingolipid	Cer(d14:1_26:0)+HCOO
NEG106	0.159544	0.116201	0.157433	0.564033	0.250307	0.546761	0.256735	0.309265	0.15644	Sphingolipid	CerP(t16:0_23:0)+NH4
NEG107	1.54653	1.64716	1.61364	0.243779	0.260759	0.251053	1.69592	1.72062	1.7983	Glycerolipid	TG(11:0_10:3_10:3)+H
NEG1070	0.00330536	0.0295341	0.00214125	0.0203685	0.0104338	0.0213645	0.035291	0.0365181	0.003399	Glycerophospholipid	PS(18:2_23:0)+H
NEG1071	0.206328	0.16019	0.132574	0.223124	0.231594	0.227142	0.387282	0.362436	0.359808	Glycerophospholipid	PI(36:4e)-H
NEG1072	0.276453	0.0662615	0.272992	0.0765313	0.263066	0.242804	0.116104	0.178074	0.495935	Glycerolipid	DG(32:5)+H
NEG1073	0.0801214	0.0324758	0.024865	0.0979311	0.028623	0.102091	0.222404	0.185127	0.220431	Glycerolipid	TG(37:4)+H
NEG1077	0.404	0.405809	0.364041	0.767771	0.766769	0.71117	3.38961	3.27782	3.34505	Glycerophospholipid	PG(17:1_16:0)-H
NEG1078	1.84292	1.76688	1.77306	2.31463	2.36864	2.1765	1.91904	0.974874	1.3879	Glycerophospholipid	PE(16:0e_18:3)+Na
NEG1079	0.4671	0.314969	0.401084	0.36976	0.266465	0.454393	0.282211	0.290052	0.240492	Glycerolipid	TG(19:1_18:3_18:4)+Na
NEG108	0.200281	0.648569	0.167234	0.71576	0.785989	0.723666	0.335766	0.403335	0.415907	Saccharolipid	DGDG(12:0_20:5)+H
NEG1080	0.0701805	0.0720307	0.0595368	0.0417891	0.00652343	0.031207	0.238604	0.0147271	0.199101	Glycerolipid	TG(34:1)+NH4
NEG1081	0.35049	0.49354	3.0072	3.22414	3.34248	2.67174	1.94234	1.25102	1.05441	Glycerolipid	DG(18:3_20:3)+H
NEG109	0.142528	0.169929	0.204403	0.00776967	0.0141285	0.216719	0.351784	0.316786	0.368262	Glycerolipid	TG(19:0_18:2_18:3)+NH4
NEG11	0.0326225	0.0302421	0.0365311	0.0396733	0.0405159	0.0387045	0.132324	0.128957	0.139573	Glycerolipid	TG(18:0_18:1_18:1)+NH4
NEG110	0.458039	0.443899	0.446357	0.109894	0.102142	0.108777	0.777001	0.761259	0.789631	Glycerophospholipid	PE(27:0_18:2)-H
NEG111	0.208829	0.23506	0.232165	0.189481	0.207714	0.225454	0.434358	0.449314	0.484627	Glycerophospholipid	PIP(6:0_6:0)+H
NEG1111	0.0530729	0.0170987	0.0272283	0.00599999	0.0014003	0.0158569	0.0870005	0.00615333	0.00910449	Glycerolipid	TG(4:0_10:0_12:1)+H
NEG1112	0.182735	0.189821	0.00933202	0.00923682	0.00882104	0.013869	0.647717	0.663073	0.728723	Glycerophospholipid	PE(31:0_11:3)+H
NEG1113	12.3081	13.1728	13.8681	18.5504	18.8615	18.5414	24.6095	25.4533	35.8519	Glycerolipid	DG(6:0_10:1)+Na
NEG1115	1.36842	0.323466	1.21091	2.08424	3.50038	1.61681	0.465892	2.7004	2.56112	Glycerolipid	TG(20:0_6:0_8:0)+NH4
NEG1118	5.33037	0.72391	0.717649	10.8737	12.0376	10.8555	6.00409	6.17276	4.86001	Glycerophospholipid	PI(20:0_20:1)+H
NEG1119	0.510705	0.489029	0.604205	1.05154	0.991698	0.926219	0.610563	0.391288	0.342064	Glycerolipid	DG(42:9e)+NH4
NEG112	7.25073	0.0914971	0.0859866	1.35086	1.45554	1.35944	11.9657	11.9428	0.107828	Glycerolipid	DG(17:4)+H
NEG1120	0.222033	0.202285	0.123321	0.508771	0.597476	0.316834	0.509202	0.163701	0.301043	Glycerophospholipid	PI(43:3)+H
NEG1121	0.126358	0.13592	0.0453698	0.124246	0.275356	0.127977	0.26036	0.151965	0.179331	Glycerophospholipid	PC(18:1_14:0)+HCOO
NEG1123	0.732037	0.473561	0.463609	1.00172	0.905844	0.917561	0.724157	0.932967	0.588005	Glycerophospholipid	PA(37:3e)+H
NEG114	0.484218	76.5531	0.49699	0.0364054	0.0713152	0.0396775	96.7054	94.2978	96.8421	Glycerolipid	TG(22:5_11:3_18:2)+Na
NEG116	0.381316	0.411295	0.438387	0.0713717	0.0660957	0.0522688	0.420166	0.573394	0.614104	Glycerolipid	TG(18:3e_10:4_22:5)+NH4
NEG1189	0.0335788	0.0151836	0.00926672	0.0311012	0.0522658	0.0203551	0.0193321	0.0107716	0.00493086	Glycerolipid	TG(35:6)+H
NEG119	0.00203671	0.00381927	0.00507066	0.00821616	0.00326675	0.00871301	0.00826719	0.00399313	0.0139015	Glycerophospholipid	PS(35:0_6:0)+H
NEG1191	0.413236	0.45059	0.467519	0.322829	0.301252	0.311161	0.30117	0.297863	0.304085	Glycerolipid	TG(17:1_11:1_14:4)+Na
NEG1192	0.0699126	0.0807638	0.0765687	0.156218	0.159679	0.152027	0.646008	0.675036	0.673881	Sphingolipid	CerP(t35:0+2O)+NH4
NEG1193	1.68948	1.20096	1.98177	2.79395	2.55545	2.56156	13.15	12.8152	13.213	Glycerolipid	DG(17:1_18:4)+NH4
NEG1194	0.0436968	0.0150879	0.462843	0.430705	0.301457	0.597751	0.103201	1.60213	1.56083	Glycerophospholipid	PS(50:1)+H
NEG1195	0.282353	0.00716228	0.0427679	0.0869253	0.054915	0.122583	0.0568363	0.0534189	0.011628	Glycerophospholipid	PE(52:4)+Na
NEG12	0.0283355	0.0307185	0.0403395	0.0551841	0.0559801	0.036995	0.0362023	0.0433328	0.0454579	Glycerophospholipid	PA(20:1_18:2)+NH4
NEG120	0.10737	0.118903	0.117132	0.136959	0.130095	0.128487	0.206603	0.206277	0.224913	Glycerophospholipid	PG(40:3)-H
NEG1203	19.1306	19.8202	28.9572	19.6691	29.0506	27.7623	28.374	19.2152	20.4668	Glycerophospholipid	PA(16:0_20:1)-H
NEG121	0.0497114	0.0408001	0.124783	0.167987	0.161391	0.161356	0.106879	0.177109	0.148914	Glycerolipid	TG(20:4e_12:3_12:3)+H
NEG1211	0.258662	0.242826	0.262336	0.435166	0.430769	0.408405	5.01425	5.0198	5.17874	Glycerolipid	DG(31:2e)+Na
NEG1212	1.3838	1.27723	1.44985	1.94507	1.90791	2.01363	2.47164	2.07232	2.21345	Glycerophospholipid	PA(16:0_14:0)-H
NEG1214	0.0697628	0.0974732	0.0964038	0.232582	0.178868	0.188951	0.174418	0.182313	0.0973331	Glycerophospholipid	PC(14:0_18:2)+HCOO
NEG1215	0.0059017	0.0356068	0.0304735	0.00625301	0.0114819	0.00302537	0.00450914	0.0444806	0.00432231	Glycerolipid	TG(4:0_10:2_15:0)+Na
NEG1216	0.213106	0.167237	0.18001	0.13597	0.136885	0.152308	0.0415482	0.123593	0.0223224	Glycerolipid	TG(17:0_18:1_18:2)+NH4
NEG1217	0.262143	0.210412	0.0873696	1.21141	1.36816	1.32141	0.146407	0.199175	0.300365	Glycerolipid	TG(18:0_18:1_18:1)+NH4
NEG1219	0.168324	0.152691	0.277777	0.524225	0.550457	0.453523	0.193942	0.210465	0.273392	Glycerophospholipid	PE(20:3_14:2)+Na
NEG122	0.00602596	0.00502946	0.0149728	0.0231229	0.0982514	0.0188273	0.0333724	0.0291433	0.00543865	Glycerolipid	DG(17:1_18:4)+H
NEG1220	0.477359	0.821017	0.783993	1.05033	1.2881	8.14307	0.709075	0.852799	0.334029	Glycerophospholipid	PC(34:2)+HCOO
NEG1221	0.0178511	0.0359188	0.0187528	0.0916069	0.104415	0.0712217	0.0225947	0.0627555	0.039704	Glycerophospholipid	PI(20:0_20:0)+H
NEG1222	0.037225	0.0383035	0.060132	0.030806	0.0484877	0.0310424	0.0169785	0.0803877	0.0196077	Glycerolipid	TG(4:0_14:0_14:2)+Na
NEG1223	0.0137607	0.00754145	0.0188091	0.0242455	0.00977377	0.0126085	0.0117138	0.00453934	0.0395094	Glycerophospholipid	PG(18:0_18:2)-H
NEG1227	30.2966	24.5305	25.0326	42.4042	41.8931	31.0671	29.1725	33.1101	23.3561	Glycerolipid	DG(30:5)+Na
NEG123	0.129518	0.1306	0.12796	0.0878397	0.0979338	0.0982866	0.15112	0.156119	0.151282	Glycerolipid	TG(20:5_10:1_14:3)+H
NEG124	0.016787	0.169567	0.0571076	0.0675748	0.0612024	0.0560897	0.125919	0.194811	0.217134	Glycerolipid	DG(6:0_22:4)+H
NEG1249	7.38115	7.59815	14.9575	21.1326	20.2254	24.0789	16.654	22.7616	7.66339	Glycerophospholipid	CL(63:1)+H
NEG125	0.528854	0.524228	0.562664	0.189721	0.207822	0.22285	0.527726	0.482395	0.518107	Glycerolipid	TG(4:0_12:4_16:0)+H
NEG1250	0.345831	0.282407	0.380269	0.56831	0.613732	0.52433	0.612082	0.378651	0.484331	Glycerolipid	TG(20:0_20:0_22:5)+NH4
NEG1251	0.103597	0.188147	0.0384774	0.0827333	0.128529	0.207396	0.0696427	0.135832	0.0673311	Glycerolipid	TG(12:1e_22:4_22:4)+Na
NEG1252	0.0667765	0.0695847	0.182951	0.154783	0.0138114	0.154097	0.158705	0.119796	0.253766	Glycerophospholipid	LPC(18:0)+HCOO
NEG1253	0.0605904	0.0375437	0.101459	0.0619347	0.0325874	0.0575033	0.0739104	0.0501562	0.10615	Glycerolipid	DG(26:3e)+H
NEG1254	0.0278244	0.0590994	0.0685651	0.0724516	0.00562636	0.0824854	0.0192843	0.0332488	0.044827	Glycerophospholipid	PE(32:0)+H
NEG1255	0.01913	0.141965	0.0822631	0.164627	0.163398	0.0285492	0.167665	0.232803	0.220397	Glycerophospholipid	PE(38:5)+H
NEG1256	0.00447486	0.000225955	0.00103723	0.0070738	0.00355499	0.0153283	0.005813	0.0599167	0.042435	Glycerophospholipid	PIP(33:0e)+H
NEG1257	0.0102032	0.0301422	0.00932054	0.012917	0.00818902	0.0120259	0.00646282	0.0125943	0.0274344	Glycerophospholipid	PC(27:2)+HCOO
NEG126	0.150725	0.145857	0.162426	0.124649	0.132153	0.119186	0.122632	0.124501	0.128453	Glycerolipid	DG(40:3e)+Na
NEG127	0.0246567	0.0214665	0.0275248	0.00639281	0.00746689	0.0196884	0.0279307	0.033877	0.0350794	Glycerophospholipid	CL(70:3)-2H
NEG128	0.0146479	0.0113406	0.00806249	0.0186298	0.00261713	0.0161174	0.0201988	0.0344697	0.0470313	Glycerolipid	TG(18:3e_10:4_22:5)+NH4
NEG129	0.165377	0.14976	0.172093	0.0151345	0.0137401	0.00561437	0.205411	0.192804	0.256189	Glycerolipid	DG(40:7e)+H
NEG1292	14.6346	13.3128	20.1035	31.3455	31.5319	29.1985	22.3432	18.3509	23.4671	Glycerophospholipid	PC(17:0_18:2)+HCOO
NEG1293	1.41123	0.493164	0.716054	1.50604	3.14607	3.34995	1.94788	7.82708	6.7127	Glycerolipid	TG(11:0_6:0_14:2)+H
NEG1295	0.0555873	0.0980886	0.0798309	0.252573	0.394045	0.147826	0.120697	0.000922326	0.228094	Glycerolipid	DG(22:5_22:5)+H
NEG1296	0.112224	0.0409496	0.0468301	0.164582	4.06922	0.0879662	0.0874051	0.0561828	0.0174069	Serol lipid	ZyE(23:2)+NH4
NEG1297	0.0917663	0.0140014	0.101018	0.0268109	0.101107	0.0939287	0.0414675	0.0575545	0.0745836	Glycerolipid	TG(11:0_10:3_14:4)+H
NEG1298	0.134565	0.0900179	0.0763537	0.0930885	0.07511	0.0365213	0.00847671	0.0178415	0.21208	Glycerophospholipid	PI(36:3e)+H
NEG1299	0.00801873	0.00200613	0.0264454	0.00103035	0.00944533	0.0121976	0.00390965	0.0171762	0.00200248	Glycerophospholipid	PC(20:0_18:2)+HCOO
NEG13	0.151822	0.164285	0.172705	0.185709	0.199195	0.176951	0.188144	0.181388	0.162751	Glycerolipid	TG(44:10)+H
NEG130	0.864438	1.16042	1.4058	0.679512	0.671931	0.637074	1.00678	0.945643	1.05537	Saccharolipid	MGDG(29:6)+H
NEG1301	0.896639	0.878744	1.10826	2.40624	1.77187	1.68381	2.02514	3.45367	2.10075	Sphingolipid	ST(m20:1_25:0)+H-H2O
NEG1302	0.213381	0.208633	0.280267	0.484096	0.486744	0.498602	0.528278	0.566911	0.526999	Serol lipid	SiE(32:5)+H
NEG1303	0.129031	0.116819	0.104265	0.0419349	0.0479779	0.0314511	0.00871068	0.170842	0.26867	Glycerolipid	TG(4:0_14:4_18:3)+H
NEG1304	0.0227484	0.0196532	0.0210242	0.0556759	0.0491141	0.0419195	0.360739	0.352097	0.346795	Glycerolipid	DG(11:0_22:6)+NH4
NEG1305	0.109438	0.107189	0.123882	0.0794935	0.0783518	0.0848203	0.177494	0.180078	0.194337	Glycerophospholipid	PC(24:0)+HCOO
NEG1306	0.568068	0.587999	0.601745	0.4666	0.501443	0.504804	5.88692	5.42916	5.6638	Glycerolipid	TG(20:4e_14:4_14:4)+NH4
NEG1307	1.56632	1.44485	2.28424	1.61989	2.53132	2.41074	2.66305	0.981075	0.86086	Glycerophospholipid	PC(17:0_18:1)+HCOO
NEG1308	0.519894	0.0993299	0.0709778	0.108052	0.0840378	0.0640891	0.0758026	0.0865703	0.0992586	Glycerophospholipid	PC(18:0_15:0)+HCOO
NEG1309	0.079435	0.121021	0.0789457	0.143567	0.0756523	0.0687368	0.0910769	0.0648393	0.0352176	Glycerolipid	TG(16:2e_9:0_10:2)+H
NEG131	0.778383	0.791932	0.862114	0.881623	0.932495	0.84215	0.976496	1.07478	1.00249	Glycerolipid	TG(38:2)+Na
NEG1310	0.0687729	0.0500597	0.0805734	0.0841636	0.0915102	0.0957575	1.33448	1.0695	1.23838	Glycerolipid	TG(4:0_12:4_22:1)+H
NEG1311	0.301847	0.317492	0.320182	0.26663	0.2811	0.27129	0.420596	0.414753	0.238357	Glycerophospholipid	PI(34:0e)+H
NEG1312	0.81585	0.790697	0.926235	0.72608	0.751921	0.699704	10.9886	12.4977	12.2725	Glycerophospholipid	PG(34:1)-H
NEG1313	0.0448627	0.0345478	0.0684027	0.117067	0.0870535	0.0829108	0.126272	0.0108862	0.0874789	Glycerolipid	DG(34:0)+NH4
NEG1314	0.0591645	0.0684429	0.078125	0.0964337	0.07336	0.135022	0.0819551	0.0664438	0.0696408	Fatty Acyls	WE(11:0_16:3)+H
NEG1318	0.0562682	0.0620981	0.0668723	0.136276	0.253951	0.211065	0.336067	0.371768	0.383565	Glycerolipid	TG(11:0_10:4_12:3)+NH4
NEG1319	2.60354	2.73805	0.615361	5.07037	4.95997	4.77751	3.07036	2.94329	2.99314	Glycerophospholipid	PE(41:3e)+H
NEG132	1.44637	1.52539	1.60043	0.979546	0.976904	0.90044	1.86201	1.93756	1.9758	Glycerolipid	DG(26:4e)+Na
NEG1321	0.120046	0.147835	0.131699	0.164749	0.260037	0.279975	0.102992	0.196546	0.111246	Glycerophospholipid	PA(18:2_23:0)+NH4
NEG1322	0.0423343	0.132691	0.121082	0.209474	0.166363	0.179974	0.0860526	0.0675042	0.131605	Sphingolipid	Hex1Cer(m20:1_16:0)+H
NEG1323	0.0533866	0.087346	0.0329624	0.147171	0.198004	0.106158	0.112677	0.104415	0.0285612	Glycerolipid	TG(20:4e_6:0_18:2)+Na
NEG1324	3.66132	0.637849	0.74842	7.12909	6.96955	6.71455	4.38275	4.13619	4.21389	Glycerophospholipid	PA(43:3)-H
NEG1325	0.00695734	0.00644943	0.0233358	0.0149222	0.0197688	0.0450108	0.00505971	0.0154003	0.00764355	Glycerolipid	TG(11:0_9:0_18:3)+NH4
NEG1326	0.00269621	0.0236363	0.0181669	0.0623165	0.0222064	0.0531142	0.0159039	0.0660269	0.00423485	Saccharolipid	MGDG(18:0_18:2)+Na
NEG1327	0.0292195	0.0393506	0.0482132	0.0254958	0.0240572	0.0334067	0.029426	0.0330933	0.0295352	Glycerophospholipid	PIP(11:0_18:0)-H
NEG1329	0.971776	0.845462	0.593805	3.06159	2.99399	1.33343	0.75006	1.85713	1.89918	Glycerolipid	TG(6:0_11:1_18:1)+NH4
NEG133	0.413017	0.447277	0.451404	0.563734	0.537698	0.583217	0.353421	0.339561	0.335007	Glycerolipid	TG(44:11e)+H
NEG1330	0.0717786	0.0418804	0.513763	0.158415	0.141008	0.196705	0.102675	0.146308	0.15375	Glycerolipid	TG(18:4_14:3_18:4)+NH4
NEG1331	0.037496	0.0293204	0.0437694	0.0239181	0.185817	0.08695	0.0403485	0.122899	0.0901871	Glycerophospholipid	PE(41:1)+H
NEG1332	0.0804551	0.0949354	0.105465	0.0301801	0.0209393	0.0227309	0.0360641	0.0112245	0.0282952	Sphingolipid	CerP(t43:4)+NH4
NEG1333	0.376013	0.643092	0.955257	1.25305	1.33838	1.52273	0.783955	0.168511	0.757894	Glycerolipid	TG(20:3e_9:0_14:4)+NH4
NEG1334	0.0096373	0.00165537	0.0170275	0.00235962	0.0198645	0.0264623	0.0141683	0.0109779	0.0110567	Glycerophospholipid	PIP(4:0_8:0)+H
NEG1335	8.66549	7.35391	4.35379	1.83555	1.88707	1.5821	12.0301	6.12164	6.14843	Sphingolipid	Cer(d37:4+2O)+NH4
NEG1338	0.094536	0.103693	0.129844	0.0657939	0.046228	0.0493197	0.164527	0.17316	0.168577	Glycerophospholipid	PG(17:0_18:2)-H
NEG1339	0.0216055	0.027987	0.0212523	0.0357184	0.0412719	0.0244725	0.24882	0.257252	0.252196	Sphingolipid	Hex2Cer(d42:6)+NH4
NEG134	0.0660502	0.0630852	0.073846	0.082608	0.0926835	0.0821804	0.032993	0.0432491	0.0234775	Glycerolipid	DG(14:0_11:2)+H
NEG1340	0.00365053	0.0255622	0.00132748	0.00838956	0.0440994	0.0188293	0.0500898	0.00979688	0.00445429	Glycerolipid	TG(44:8e)+Na
NEG1341	0.0920031	0.0967166	0.0996762	0.0279298	0.0277451	0.0222911	0.131519	0.133256	0.127162	Sphingolipid	Cer(d34:4)+H
NEG1342	0.0456712	0.0557076	0.0563779	0.165734	0.186372	0.147968	0.033685	0.0480515	0.0442877	Glycerophospholipid	CL(74:14)-2H
NEG1343	0.331956	0.304282	0.425404	0.773808	0.915014	0.873949	0.487192	0.426368	0.390731	Saccharolipid	MGDG(20:2_23:8)+Na
NEG1345	3.61733	3.71122	0.329023	10.7882	11.0537	1.08204	0.404195	4.63781	0.485555	Glycerolipid	TG(50:11e)+NH4
NEG1346	0.0776794	0.0718624	0.0947971	0.179545	0.163686	0.199918	0.0595846	0.120898	0.0855723	Glycerolipid	DG(18:3e)+H
NEG1347	0.0465479	0.0624723	0.0938764	0.0342295	0.114624	0.0783436	0.135185	0.0842876	0.0626123	Glycerolipid	TG(19:1_18:3_20:0)+NH4
NEG1349	0.0104826	0.00825368	0.0669497	0.141401	0.0210194	0.0606659	0.0889373	0.011778	0.0584411	Glycerophospholipid	PE(41:2)+H
NEG1350	0.0191334	0.0988502	0.0916361	0.0501393	0.0935516	0.0476638	0.126899	0.022413	0.055929	Glycerolipid	DG(15:0_11:1)+H
NEG1351	0.00468809	0.00282776	0.00516888	0.0341521	0.00492997	0.0222325	0.0163885	0.0181305	0.0156456	Glycerolipid	TG(20:3e_20:4_20:4)+H
NEG136	2.1423	2.21243	2.27881	2.68724	2.53251	2.61044	2.5464	2.58523	2.60894	Glycerolipid	TG(47:9e)+Na
NEG1366	0.00441764	0.00341499	0.00353547	0.0356211	0.00923859	0.00683545	0.00299781	0.00745085	0.0143627	Glycerolipid	TG(49:12e)+H
NEG1367	0.0401354	0.0298162	0.0440917	0.0796448	0.0809366	0.0628537	0.0618706	0.083222	0.0657012	Glycerophospholipid	PG(33:1_11:3)+H
NEG1368	0.145178	0.0954599	0.103503	0.252748	0.273997	0.299684	0.563003	0.559633	0.586504	Glycerolipid	TG(30:1_24:0_24:2)+Na
NEG1369	0.195171	0.210809	0.147445	0.162227	0.185064	0.109627	0.150096	0.0712353	0.110887	Glycerolipid	TG(17:1_11:1_14:4)+Na
NEG137	0.042808	0.344459	0.0658162	0.201052	0.446303	0.193333	0.0693801	0.0822611	0.0922317	Glycerolipid	TG(4:0_12:2_18:3)+H
NEG1370	0.377025	0.346413	0.350631	7.2453	0.894988	0.798915	0.554739	0.528207	0.644084	Glycerolipid	TG(20:0e_11:4_12:4)+NH4
NEG1371	9.39836	9.68703	9.19395	1.2494	1.11302	0.974536	13.0947	13.0068	13.3937	Glycerophospholipid	PG(17:0_18:1)-H
NEG1372	0.00410862	0.147874	0.160192	0.311333	0.47716	0.18465	0.0644227	0.0610058	0.0596684	Saccharolipid	MGDG(45:11)-H
NEG1373	0.477537	0.596062	0.665689	0.817117	0.751078	0.983997	1.0014	0.650377	0.825322	Serol lipid	ZyE(18:2)+H
NEG1374	0.0120333	0.0236004	0.00357057	0.0527947	0.0236687	0.0452117	0.0162533	0.0249139	0.0280164	Glycerophospholipid	LPA(16:0)-H
NEG1375	0.139804	0.076325	0.103232	0.243168	0.16541	0.273771	0.103402	0.141796	0.2102	Sphingolipid	Hex2Cer(d33:2)-H
NEG1376	0.015958	0.140477	0.13174	0.0348731	0.195044	0.227317	0.0878402	0.0981295	0.0803092	Glycerophospholipid	PE(33:1_8:0)+H
NEG1377	0.277379	0.229239	0.22343	0.250655	0.399672	0.337929	0.205704	0.307379	0.304679	Glycerophospholipid	PG(36:5e)-H
NEG138	2.17252	2.23322	2.25667	1.90957	1.90967	1.73123	2.91085	2.87574	2.86985	Glycerophospholipid	PI(15:0_18:3)+H
NEG1386	0.0328175	0.0434837	0.0221998	0.177187	0.121946	0.13059	0.112535	0.026048	0.115111	Glycerophospholipid	PC(19:1_19:1)+H
NEG1387	0.0271322	0.0421211	0.008156	0.0679749	0.0604846	0.0248093	0.0219722	0.034005	0.0349759	Glycerophospholipid	PA(24:1_18:3)-H
NEG1388	0.0412251	0.0833403	0.0128939	0.0529354	0.0787282	0.0432369	0.0192288	0.00813605	0.0295784	Glycerophospholipid	LPC(16:0)+HCOO
NEG1389	0.00181793	0.00493477	0.0044385	0.0173424	0.0126129	0.00762284	0.00206199	0.00523536	0.011743	Glycerophospholipid	PG(41:1)+H
NEG139	0.00909313	0.0130964	0.0138518	0.0357105	0.0162545	0.039943	0.0277371	0.0195846	0.00720081	Glycerophospholipid	PA(17:0_18:1)-H
NEG1390	0.000885179	0.00219952	0.000429491	3.34951e-05	0.00376932	0.00379112	0.00456888	0.00323671	0.0026085	Glycerophospholipid	PI(20:0_20:1)+H
NEG1391	0.00172714	0.000586947	0.00700206	0.00860566	0.00478831	0.00242778	0.0017361	0.0043689	0.00173475	Glycerolipid	TG(12:0_14:0_18:3)+H
NEG1392	0.228162	0.233709	0.254169	0.314605	0.356421	0.315053	0.20032	0.179133	0.187964	Glycerolipid	TG(12:0e_10:2_10:3)+H
NEG1393	0.0814331	0.0611034	0.0581242	0.0381156	0.0350273	0.0334261	0.0582171	0.0337854	0.0343449	Glycerolipid	TG(44:5)+H
NEG1395	2.3283	1.95033	2.53518	1.32788	0.665267	1.30577	2.55231	1.90273	2.58207	Glycerolipid	TG(17:0_18:2_18:3)+NH4
NEG14	0.00125807	2.9399e-08	1.6141e-07	0.0517916	0.00240699	2.4073e-08	3.32063e-08	0.00420497	0.0618664	Glycerolipid	TG(12:1e_6:0_10:3)+H
NEG140	0.0700873	0.0733301	0.0775783	0.0605885	0.0657332	0.0581407	0.0604394	0.0648032	0.0558816	Sphingolipid	Hex1Cer(d17:1_18:0+2O)+NH4
NEG1406	2.72206	2.7234	2.82668	1.62419	1.64093	1.66228	2.45029	1.58012	0.468652	Glycerolipid	TG(18:1_22:5_22:5)+NH4
NEG1407	0.669523	0.715514	0.625003	0.505443	0.509873	0.387839	0.464406	0.513893	0.556862	Glycerolipid	TG(62:11)+Na
NEG1408	0.0105155	0.00380661	0.00729014	0.00665738	0.00432929	0.00255846	0.00375929	0.0074088	0.00306353	Glycerolipid	DG(6:0_22:1)+H
NEG1409	0.0130345	0.00224808	0.00187705	0.029258	0.0187409	0.0108371	0.0098515	0.0129048	0.00660618	Glycerolipid	DG(28:1_18:2)+Na
NEG141	0.0700241	0.0704493	0.0700447	0.114216	0.0929856	0.0964849	0.0495739	0.0526694	0.0496431	Glycerolipid	DG(37:4e)+H
NEG1410	0.0152069	0.00900453	0.0194291	0.0268109	0.0333807	0.0282635	0.0379158	0.0282213	0.0435194	Glycerolipid	DG(12:0e_22:2)+NH4
NEG1411	0.0468031	0.11508	0.0701285	0.0926184	0.0492252	0.0314949	0.303294	0.227145	0.0622021	Glycerophospholipid	PI(28:1_12:4)+H
NEG1412	0.264788	0.241187	0.623385	0.129455	0.280141	0.312859	0.556769	0.253331	0.537492	Glycerophospholipid	PA(35:1e)+H
NEG1413	0.59746	0.610744	0.545182	0.103319	0.100702	0.106044	0.801366	0.671582	0.595691	Glycerophospholipid	PC(42:1e)+Na
NEG1415	0.051607	0.0797779	0.0656887	0.19064	0.186	0.123398	0.273466	0.286704	0.304525	Sphingolipid	CerP(m17:0_22:0+O)+NH4
NEG1416	0.0723074	0.0702969	0.0516481	0.0662992	0.0679387	0.0635105	0.0739594	0.0278016	0.0299526	Glycerolipid	TG(12:1e_12:3_18:3)+NH4
NEG1417	0.0412219	0.0405037	0.0141284	0.025256	0.0527746	0.0182542	0.276968	0.0832693	0.109529	Glycerolipid	TG(12:1e_12:2_18:4)+Na
NEG1418	0.00673837	0.0142696	0.0227355	0.0106752	0.0135876	0.0226362	0.00910456	0.0164245	0.013329	Glycerolipid	TG(6:0_12:2_13:0)+Na
NEG1419	0.0136335	0.0118608	0.0132608	0.023162	0.0163267	0.0237012	0.00951628	0.00596744	0.00200646	Sphingolipid	CerP(t35:0+O)+NH4
NEG142	0.633779	0.612416	0.701317	1.99122	1.95849	1.9279	0.978002	0.976219	0.982156	Glycerophospholipid	PG(10:0_20:2)+H
NEG1422	0.0663296	0.0752654	0.088962	0.00393169	0.00305089	0.0642264	0.0902784	0.107254	0.114691	Glycerolipid	TG(16:2e_9:0_10:2)+H
NEG1423	0.12677	0.131179	0.163536	0.0289198	0.022737	0.0163961	0.175957	0.103503	0.0890472	Sphingolipid	Cer(d18:1_18:2+O)+H
NEG1424	0.477027	0.335878	0.400746	0.311462	0.269267	0.253443	0.616284	0.442117	0.309208	Glycerophospholipid	PE(19:1_22:1)+H
NEG1425	1.43776	1.57102	1.65198	1.20569	1.1214	1.158	1.64975	1.80572	1.80548	Glycerophospholipid	PC(27:1_12:1)+H
NEG1427	0.265201	0.287188	0.284207	0.139908	0.118443	0.129222	0.304982	0.314588	0.31096	Glycerolipid	TG(16:0e_11:2_12:4)+H
NEG1428	4.77846	4.51387	5.02634	1.59079	1.6775	1.63317	5.67414	5.84889	6.00311	Glycerolipid	DG(35:1_10:0)+NH4
NEG1429	0.113749	0.0982563	0.0865096	0.0678682	0.0533321	0.0645208	0.140566	0.101911	0.114084	Glycerolipid	TG(4:0_11:0_14:2)+H
NEG143	0.128219	0.0432714	0.0691704	0.242556	0.120931	0.141246	0.128575	0.0486162	0.0914676	Glycerolipid	DG(15:0_11:2)+H
NEG1430	0.554751	0.544796	0.553891	0.611574	0.631771	0.573921	0.504788	0.624162	0.6249	Glycerophospholipid	PS(34:5)+H
NEG1431	0.233568	0.227028	0.232024	0.281406	0.30916	0.282031	0.319667	0.307999	0.325476	Glycerolipid	TG(6:0_13:0_14:4)+H
NEG1432	0.255561	0.278857	0.275515	0.281484	0.29136	0.270384	0.27511	0.2621	0.234728	Glycerolipid	DG(27:4)+H
NEG1433	0.00491656	0.844988	0.842799	0.76386	0.923291	0.851529	0.612233	0.490011	0.702682	Glycerophospholipid	PA(20:0_18:2)-H
NEG1434	0.405597	0.404442	0.424916	0.189406	0.200768	0.199023	0.304019	0.285585	0.303483	Glycerophospholipid	PG(39:7)+H
NEG1436	0.0682041	0.040933	0.0381752	0.00604462	0.00539221	0.00709598	0.0554141	0.0581434	0.0339121	Sphingolipid	Hex1Cer(d38:1)+H-H2O
NEG1439	0.0103413	0.00549712	0.0037988	0.00070991	0.00156103	0.00163778	0.00687714	0.00704785	0.00407335	Glycerophospholipid	LPG(24:2)-H
NEG144	11.8433	11.8487	12.1138	21.6847	21.7529	20.9259	13.4588	12.3079	12.7577	Glycerophospholipid	LPG(18:1)-H
NEG1440	0.0432696	0.0272449	0.0361319	0.0203239	0.00176852	0.0215075	0.0685535	0.0590669	0.043812	Glycerolipid	TG(18:2e_6:0_12:1)+H
NEG1442	0.335312	0.234079	0.21513	0.018416	0.0128418	0.0184879	0.30941	0.295064	0.15079	Glycerophospholipid	PIP2(16:1_21:1)-H
NEG1443	0.166218	0.0974871	0.117144	0.0154214	0.0133281	0.0105463	0.261961	0.262543	0.1474	Glycerolipid	TG(14:0_10:1_10:4)+H
NEG1444	0.791121	0.467455	0.54059	0.0841	0.0961052	0.07365	0.857143	0.76592	0.409375	Glycerophospholipid	PI(38:5e)+H
NEG1445	0.183162	0.105242	0.121493	0.0416812	0.0427822	0.0449776	0.224503	0.244055	0.136778	Saccharolipid	SQDG(28:0)-H
NEG1446	0.973559	0.573718	0.704919	0.0989585	0.113154	0.095646	1.05973	1.10881	0.592331	Glycerophospholipid	PIP(34:0e)+H
NEG1448	1.97432	1.11036	1.31071	1.26722	0.941855	1.26884	2.0258	2.23027	1.22608	Saccharolipid	MGDG(29:5)-H
NEG1449	0.112914	0.0613405	0.0743208	0.03084	0.0326754	0.0355681	0.137793	0.133697	0.0812686	Glycerolipid	DG(8:0_21:0)+NH4
NEG145	0.691807	0.662009	0.669379	1.67053	1.72763	1.5842	0.900208	0.701625	0.674366	Sphingolipid	Cer(m18:0_17:0+O)+H
NEG1451	0.054668	0.0267479	0.0329313	0.00140869	0.0196466	0.00132641	0.066096	0.0700701	0.0340389	Glycerolipid	TG(16:0_16:0_16:1)+H
NEG1453	0.585866	0.333744	0.34521	0.11251	0.123949	0.132081	0.523812	0.495406	0.325366	Glycerophospholipid	PC(35:4)+H
NEG1455	0.23305	0.148938	0.161063	0.0219964	0.0233312	0.0151129	0.197971	0.213372	0.116078	Glycerolipid	TG(20:4e_12:3_12:3)+H
NEG1456	0.248745	0.15819	0.170759	0.163753	0.176884	0.185746	0.36483	0.334635	0.20472	Glycerolipid	DG(29:8)+H
NEG1457	6.85761	3.86385	4.57329	0.379717	0.390766	0.37006	5.92093	6.28338	3.4105	Glycerolipid	TG(20:2)+H
NEG1459	0.064359	0.0272133	0.0397153	0.0297481	0.035327	0.0281832	0.0461908	0.0469424	0.0231618	Glycerolipid	DG(29:0)+NH4
NEG146	0.0581444	0.0653156	0.0565169	0.0780031	0.0740621	0.061939	0.0535575	0.0370117	0.0265764	Glycerolipid	DG(29:4)+H
NEG1460	0.698464	0.351875	0.461059	0.068598	0.0551994	0.039565	1.07435	1.17292	0.58948	Glycerolipid	TG(29:0_6:0_6:0)+H
NEG1462	2.84485	1.4382	1.65057	0.385013	0.389408	0.412781	5.37747	5.18682	2.92627	Glycerolipid	DG(22:5_22:5)+H
NEG1463	2.58555	1.47662	1.7316	0.301801	0.313426	0.303492	3.1214	3.22958	1.70644	Glycerophospholipid	PG(17:1_17:0)+H
NEG1464	0.171644	0.0968429	0.117641	0.0200673	0.027825	0.0231311	0.305663	0.323258	0.191274	Glycerolipid	TG(4:0_10:0_14:2)+H
NEG1465	0.39605	0.229768	0.282173	0.0383677	0.046048	0.0397899	0.375152	0.335468	0.190151	Glycerolipid	DG(35:1e)+Na
NEG1467	0.497975	0.283254	0.317418	0.0734794	0.0762174	0.0788819	0.615526	0.59551	0.377036	Serol lipid	ChE(2:0)+H
NEG1468	0.642673	0.40175	0.499906	0.0515415	0.0524083	0.0607812	0.653737	0.71009	0.428264	Glycerolipid	DG(20:1_18:3)+H
NEG147	0.622148	0.65217	0.658671	0.515086	0.52973	0.51569	0.796428	0.725525	0.773578	Glycerophospholipid	PI(30:3e)+H
NEG1473	15.7415	9.07656	10.8485	1.0548	1.14971	1.18466	17.2443	16.539	8.89911	Glycerolipid	TG(20:4_10:4_22:6)+H
NEG1476	1.73023	1.11394	1.13863	0.199259	0.18935	0.176607	3.60027	3.54947	1.827	Glycerolipid	DG(26:5e)+H
NEG1478	0.170512	0.0881006	0.110674	0.0369776	0.0405725	0.0429613	0.144433	0.13591	0.0753562	Glycerolipid	TG(22:0_14:4_22:1)+NH4
NEG1479	2.11271	1.14809	1.4039	0.390458	0.429229	0.415598	2.51919	2.57728	1.4442	Glycerolipid	DG(42:8e)+H
NEG148	1.21552	1.27296	1.31438	1.05494	1.0904	1.01562	1.68266	1.66382	1.62508	Glycerophospholipid	PA(52:2)-H
NEG1481	0.31981	0.150046	0.199114	0.171312	0.183033	0.208832	0.247752	0.29779	0.154108	Glycerolipid	TG(20:4_10:1_14:4)+H
NEG1483	0.169618	0.0875662	0.107179	0.177593	0.193004	0.163648	0.153284	0.123806	0.133137	Fatty Acyls	WE(24:5_18:4)+H
NEG1484	28.8775	16.3572	17.5859	2.69521	2.74068	2.83927	30.1176	30.0537	16.6981	Glycerolipid	TG(12:0e_12:4_18:3)+NH4
NEG1486	0.391474	0.216514	0.266156	0.113392	0.12004	0.116761	0.237036	0.245781	0.128688	Glycerolipid	TG(12:1e_10:4_20:2)+Na
NEG1487	7.65962	4.31472	4.80719	0.824099	0.820233	0.828328	8.07239	8.0375	4.26533	Fatty Acyls	WE(8:0_26:4)+H
NEG1488	3.64956	2.0508	2.41977	0.414815	0.372982	1.03735	6.77644	6.54605	3.60591	Glycerophospholipid	PE(41:4e)+H
NEG149	1.05443	1.03153	1.04914	1.45295	1.42658	1.40656	0.739343	0.727558	0.718717	Glycerolipid	DG(17:4)+H
NEG1490	0.508882	0.266811	0.368134	0.0625776	0.0636665	0.069675	1.01941	1.01018	0.526947	Glycerolipid	TG(14:1e_6:0_17:1)+NH4
NEG1491	0.0741705	0.0340078	0.0554103	0.0502415	0.0506549	0.0482251	0.166476	0.16509	0.0905891	Glycerolipid	DG(6:0_11:4)+H
NEG1492	0.949391	0.498053	0.712607	0.131075	0.153435	0.131156	0.975792	0.955188	0.647811	Glycerolipid	DG(6:0_20:3)+H
NEG1493	0.597067	0.331461	0.420169	0.0720729	0.0675618	0.0665933	0.506045	0.526415	0.283085	Sphingolipid	ST(d36:3)+NH4
NEG1494	8.26348	4.57881	5.30458	0.606902	0.604934	0.629811	7.19389	7.24437	4.00843	Saccharolipid	MGDG(15:0_18:2)+Na
NEG1496	0.027771	0.0185403	0.0171606	0.0101663	0.0118232	0.0106346	0.0163251	0.00489597	0.00743907	Glycerolipid	TG(45:11)+Na
NEG1497	0.760667	0.474454	0.560582	0.090591	0.0997885	0.118759	1.34606	1.41349	0.706378	Glycerophospholipid	PE(18:1_23:1)+H
NEG1499	0.289433	0.132542	0.120985	0.054868	0.0672722	0.0281687	0.246577	0.273838	0.117105	Glycerophospholipid	PI(40:2e)+H
NEG1501	0.805892	0.465655	0.52104	0.13214	0.143991	0.141195	0.833417	0.839516	0.469747	Glycerolipid	DG(39:2e)+H
NEG1502	0.997876	0.59969	0.67708	0.69144	0.724602	0.712427	1.32369	1.41545	0.774564	Glycerolipid	DG(16:0_18:2)+NH4
NEG1503	18.1943	10.211	11.7264	1.31735	1.37583	1.40351	14.5065	15.3984	7.71648	Sphingolipid	Hex1Cer(t34:3)+NH4
NEG1505	0.188602	0.0884309	0.118873	0.0340027	0.0387196	0.0382735	0.0245086	0.109928	0.0549248	Glycerolipid	DG(20:0_20:1)+H
NEG1506	2.19007	1.18213	1.3492	0.352502	0.613755	0.403518	2.70232	2.6794	1.49342	Glycerophospholipid	PE(17:0_18:2)-H
NEG1508	14.5121	8.09464	10.7701	1.23331	1.28048	1.2523	16.2164	17.7747	9.0097	Serol lipid	ChE(18:3)+H
NEG151	0.258546	0.0363859	0.186271	0.0728875	0.0528043	0.0471617	0.502853	0.0308749	0.221816	Glycerolipid	DG(16:0_11:2)+H
NEG1510	5.25743	3.02374	3.46653	0.424093	0.470084	0.379035	7.10675	6.0541	4.04612	Glycerolipid	TG(14:1e_10:4_11:3)+Na
NEG1512	0.0768962	0.0464578	0.0610518	0.00359981	0.00547702	0.00380177	0.0629433	0.0750966	0.0373614	Glycerolipid	DG(35:1e)+Na
NEG1513	0.434749	0.273852	0.26235	0.0453098	0.046	0.0322973	0.930546	0.901179	0.539448	Glycerolipid	TG(16:2e_14:4_20:5)+NH4
NEG1515	8.67954	5.83215	5.45522	5.63377	5.15634	5.46557	13.5673	11.06	6.34663	Glycerophospholipid	PC(35:0)+H
NEG1516	1.75133	0.98291	1.04992	0.12706	0.142996	0.12231	1.25713	1.28286	0.624347	Glycerophospholipid	PG(33:5)-H
NEG1518	0.111777	0.0489117	0.0505805	0.00769152	0.0205154	0.0167198	0.0678439	0.0597873	0.0301325	Glycerophospholipid	PG(30:5)+NH4
NEG1519	0.180289	0.0749889	0.0827235	0.0597942	0.056987	0.0130417	0.213174	0.209144	0.0856672	Glycerophospholipid	PG(22:1_20:4)+H
NEG152	0.233985	0.19469	0.212621	0.100066	0.164142	0.15552	0.361751	0.388384	0.411175	Glycerolipid	DG(34:6)+H
NEG1521	0.739383	0.431669	0.504365	0.0778071	0.0746862	0.0780018	0.649539	0.6468	0.353929	Glycerophospholipid	PS(49:5)+H
NEG1522	0.181185	0.0988306	0.117238	0.027257	0.0312328	0.0250389	0.195773	0.189855	0.107245	Glycerophospholipid	PC(35:3e)+H
NEG1523	0.288872	0.163438	0.1951	0.174905	0.186682	0.182406	0.4648	0.499366	0.25742	Saccharolipid	MGDG(43:10e)+NH4
NEG1524	0.245963	0.147137	0.185165	0.0820898	0.0863503	0.106438	0.431903	0.42187	0.209836	Saccharolipid	MGDG(17:1_18:3)+Na
NEG1525	0.091656	0.0595692	0.0665423	0.0150513	0.0182927	0.0176341	0.113384	0.116521	0.057828	Glycerophospholipid	PE(41:2e)+H
NEG1526	0.239737	0.15079	0.173366	0.0398901	0.0372293	0.0352483	0.313807	0.292759	0.159349	Glycerolipid	DG(25:2)+H
NEG1527	0.248912	0.0809011	0.0723273	0.0146405	0.0182848	0.0346535	0.0898851	0.0539824	0.0579867	Glycerophospholipid	PG(6:0_11:4)+NH4
NEG1528	0.199179	0.105858	0.124926	0.017078	0.0174651	0.0192994	0.205384	0.227154	0.12135	Glycerophospholipid	PG(16:0_19:0)-H
NEG1529	0.290702	0.152715	0.192382	0.0340734	0.0349794	0.0372662	0.33453	0.376047	0.200985	Glycerolipid	DG(24:0)+Na
NEG153	4.76557	5.19299	4.94685	4.04124	4.13912	3.95646	4.93087	5.13798	5.30367	Saccharolipid	DGDG(32:4e)+H
NEG1530	0.0778986	0.0473818	0.0582575	0.00720604	0.00702106	0.00654758	0.111836	0.0915206	0.0613052	Glycerolipid	DG(18:2_11:1)+H
NEG1532	0.0581212	0.0541966	0.0357605	0.00230473	0.0358827	0.00468934	0.034883	0.0325188	0.0438798	Glycerophospholipid	PG(26:2e)+NH4
NEG1533	0.138082	0.137544	0.15974	0.00641573	0.116778	0.0107258	0.191385	0.155691	0.211587	Glycerophospholipid	PS(42:6e)+Na
NEG1534	0.242212	0.260674	0.280795	0.0436852	0.04516	0.0505608	0.427539	0.380602	0.358581	Glycerolipid	DG(37:4e)+Na
NEG1535	0.0265642	0.0385124	0.0299416	0.0273302	0.0315393	0.00164879	0.0220812	0.026822	0.0308453	Saccharolipid	MGDG(18:2_22:1)+Na
NEG1536	0.0238881	0.0244331	0.0199774	0.0216127	0.0205813	0.0176193	0.0304249	0.0275063	0.0276195	Sphingolipid	ST(d14:2_19:1)+NH4
NEG1537	0.288606	0.288004	0.312196	0.0763728	0.0891367	0.0734046	0.403606	0.396743	0.411204	Glycerolipid	DG(33:2e)+H
NEG1539	0.0130886	0.0524662	0.00443709	0.0139367	0.0188454	0.00355267	0.206785	0.167579	0.204108	Glycerolipid	DG(31:4e)+H
NEG154	0.0231207	0.0250261	0.0216265	0.0579269	0.0791522	0.0745471	0.025092	0.0237177	0.0204372	Glycerophospholipid	PA(24:0_18:2)+NH4
NEG1540	0.034539	0.0354712	0.0439439	0.023411	0.00542897	0.00826279	0.0406549	0.0287237	0.039774	Saccharolipid	MGDG(18:3_20:2)-H
NEG1541	0.153303	0.162338	0.163902	0.0709096	0.0725273	0.0708468	0.196565	0.211541	0.222281	Glycerolipid	TG(12:0e_11:1_11:1)+NH4
NEG1542	0.00555876	0.0217129	0.00632911	0.0310531	0.0276369	0.0192462	0.379405	0.366587	0.360682	Glycerolipid	DG(18:0e_20:4)+Na
NEG1543	8.59903	8.87406	9.33399	1.53652	1.58396	1.45966	10.3577	9.90145	11.376	Saccharolipid	SQDG(42:3e)+NH4
NEG1544	0.426677	0.401013	0.414625	0.087597	0.0894511	0.0863503	0.85535	0.888858	0.866422	Saccharolipid	SQDG(42:2e)+NH4
NEG1545	0.217191	0.242618	0.24669	0.139386	0.124642	0.119398	0.32447	0.3106	0.313203	Glycerophospholipid	PI(18:0_18:2)-H
NEG1547	0.094507	0.0946185	0.100264	0.0524661	0.0553934	0.0560253	0.120645	0.115886	0.132071	Glycerolipid	TG(16:2e_6:0_12:2)+H
NEG1549	1.22481	1.24543	1.29707	0.302261	0.322462	0.285915	2.89958	2.65738	2.65141	Serol lipid	SiE(17:2)+NH4
NEG155	0.24091	0.251781	0.252058	0.312724	0.342101	0.336899	0.279881	0.268395	0.292244	Glycerophospholipid	PA(36:4)+Na
NEG1550	0.559639	0.544813	0.581442	0.3766	0.39058	0.35479	0.905573	0.848755	0.857709	Glycerophospholipid	PG(54:4)+Na
NEG1551	0.292199	0.286905	0.319869	0.384337	0.298449	0.299098	0.38398	0.36507	0.394999	Serol lipid	ZyE(22:3)+NH4
NEG1553	0.231633	0.202035	40.1789	0.119656	0.154252	0.195679	1.7716	1.63332	1.77119	Glycerolipid	TG(18:3e_18:3_20:5)+Na
NEG1555	2.38109	2.21844	2.22672	0.654997	0.66015	0.650194	4.70828	4.49583	4.75554	Glycerolipid	TG(24:0_11:3_14:4)+H
NEG1557	0.0648044	0.0633833	0.0728384	0.0389271	0.0378832	0.0412924	0.076771	0.0773399	0.0779616	Sphingolipid	Hex1Cer(d43:2+O)+NH4
NEG1558	0.0278639	0.0455876	0.0386459	0.0141548	0.0157784	0.00958417	0.0108723	0.0337687	0.0636007	Glycerophospholipid	LPE(15:0)-H
NEG1559	5.58033	5.18283	5.79883	0.961544	1.00399	0.963024	5.60985	5.61831	5.93553	Glycerolipid	MG(34:1)+Na
NEG156	0.266613	0.258221	0.284127	0.56412	0.617186	0.519302	0.32404	0.300003	0.332282	Glycerolipid	DG(17:1_18:3)+H
NEG1560	0.256862	0.244438	0.267828	0.0371275	0.0163672	0.0328139	0.46742	0.493233	0.486803	Glycerolipid	DG(18:4_16:0)+H
NEG1561	0.0910913	0.0920433	0.089233	0.0816129	0.0709197	0.0585046	0.115184	0.102173	0.106838	Glycerolipid	TG(14:1e_6:0_6:0)+H
NEG1562	0.140498	0.135072	0.144591	0.302128	0.327193	0.257772	0.134209	0.107312	0.216364	Glycerolipid	TG(20:3_10:2_22:2)+Na
NEG1563	6.41096	6.65551	6.48522	1.40199	1.39051	1.30475	7.06783	6.96673	6.93166	Glycerolipid	TG(28:1e)+H
NEG1564	0.411774	0.401578	0.460988	1.00878	1.0077	1.01014	0.730322	0.687944	0.715625	Sphingolipid	Cer(m19:0_15:0+O)+H
NEG1565	1.04516	0.998214	0.996833	0.265478	0.298007	0.270305	1.33815	1.38524	1.32836	Glycerolipid	DG(29:5)+H
NEG1567	11.8364	11.9989	12.66	1.84362	2.0392	1.90002	13.9176	13.6572	13.7335	Glycerophospholipid	CL(64:10)-2H
NEG1568	0.211828	0.237823	0.225337	0.192615	0.208911	0.227435	0.443889	0.4497	0.486545	Glycerophospholipid	PE(18:2e)+H
NEG1569	4.54872	5.08206	5.27553	0.914784	0.988248	0.922861	7.49521	8.05939	8.27119	Serol lipid	ZyE(18:3)+NH4
NEG157	0.00548042	0.00773142	0.0209009	0.0844999	0.0892528	0.0584048	0.0103948	0.027595	0.0213581	Glycerophospholipid	PG(41:3)-H
NEG1571	0.178919	0.181683	0.196977	0.0471657	0.0549516	0.0469444	0.584802	0.528883	0.514395	Glycerolipid	DG(6:0_11:4)+H
NEG1572	0.571518	0.594621	0.607091	0.095572	0.0890658	0.0899917	0.465404	0.463022	0.474728	Glycerolipid	TG(18:4_18:4_18:4)+Na
NEG1573	0.625471	0.66929	0.701683	0.167285	0.175034	0.164678	0.738223	0.731937	0.742214	Saccharolipid	MGDG(45:8e)+NH4
NEG1574	0.0939481	0.109074	0.10461	0.0534016	0.0521909	0.051869	0.160594	0.154916	0.157988	Glycerophospholipid	PC(26:0_12:1)+H
NEG1575	0.132889	0.113331	0.138674	0.0432443	0.0384646	0.0375256	0.123224	0.140678	0.128133	Glycerolipid	DG(21:2e)+Na
NEG1577	0.0687301	0.0663643	0.0746146	0.0230586	0.0866471	0.0189093	0.253387	0.068327	0.0624495	Glycerolipid	TG(45:8e)+NH4
NEG1578	0.164721	0.197274	0.218697	0.153644	0.175244	0.196177	0.289733	0.280122	0.251355	Glycerolipid	TG(19:1_11:4_14:4)+H
NEG1579	0.650619	0.678091	0.719216	0.300377	0.300345	0.272232	0.825059	0.888807	0.888417	Glycerolipid	TG(4:0_10:3_19:0)+NH4
NEG158	3.35698	3.62007	3.30231	3.372	3.60106	3.21736	3.82093	3.46179	3.66601	Glycerophospholipid	CL(74:3)-2H
NEG1580	1.88095	2.03699	2.0578	0.671864	0.71445	0.667863	2.34176	2.29194	2.45657	Glycerophospholipid	PS(38:4)-H
NEG1581	0.087974	0.0778142	0.121287	0.085536	0.102716	0.0861167	0.0980926	0.102883	0.112774	Saccharolipid	DGDG(20:5e)+H
NEG1582	0.035453	0.039067	0.0364127	0.0531218	0.0488825	0.0502834	0.0859875	0.0800325	0.0758875	Glycerolipid	TG(6:0_13:0_14:4)+H
NEG1583	3.05145	3.22683	3.36203	1.08771	1.06774	1.06836	4.61521	4.76137	4.6046	Saccharolipid	MGDG(46:6)+NH4
NEG1584	0.0899471	0.0932495	0.100927	0.0394432	0.0343799	0.031657	0.202353	0.201331	0.194886	Serol lipid	ZyE(18:3)+NH4
NEG1585	1.23456	1.29232	1.35861	0.311456	0.356403	0.308975	1.89048	1.81764	1.72308	Glycerolipid	DG(27:3)+H
NEG1586	0.0360018	0.030498	0.0316827	0.00328196	0.00605672	0.00202322	0.059139	0.0594634	0.0554608	Saccharolipid	SQMG(18:2)-H
NEG1587	0.352227	0.380808	0.48003	0.24611	0.273308	0.103069	0.538208	0.838135	0.520958	Glycerolipid	DG(26:4e)+H
NEG1588	0.0757713	0.0821731	0.0898323	0.010878	0.0139045	0.0131823	0.0782414	0.0738224	0.0760045	Serol lipid	ChE(22:3)+NH4
NEG1589	0.0385496	0.0271203	0.0386749	0.0331093	0.0300027	0.0291927	0.030619	0.0377667	0.034465	Serol lipid	ZyE(22:2)+NH4
NEG159	4.38254	3.89454	5.04203	5.77467	5.82539	5.44493	5.12266	5.86166	5.70009	Glycerolipid	TG(19:0_18:2_18:2)+NH4
NEG1590	0.0704378	0.105581	0.100603	0.0286863	0.0406193	0.0521016	0.0608546	0.0288906	0.0531133	Glycerolipid	TG(25:0_11:3_12:3)+H
NEG1591	0.177822	0.157794	0.16012	0.195307	0.195884	0.165608	0.143656	0.122581	0.172272	Glycerophospholipid	PI(34:4e)+H
NEG1592	0.00154629	0.00445215	0.00147745	0.00267425	0.00305073	0.00128216	0.00292103	0.00325709	0.00429815	Saccharolipid	MGDG(20:3_23:8)+Na
NEG1593	0.0400122	0.0454508	0.0341927	0.0210705	0.0537443	0.043081	0.00309728	0.0202031	0.0151821	Glycerophospholipid	PG(38:0)+H
NEG1594	0.09997	0.0514097	0.0510724	0.0709543	0.179059	0.0640526	0.0311401	0.0352353	0.0428654	Glycerolipid	TG(20:5_17:1_18:2)+H
NEG1595	0.0771136	0.0476146	0.0539502	0.0732411	0.0555561	0.0625808	0.0570151	0.047503	0.0452119	Glycerolipid	TG(15:0_6:0_14:4)+NH4
NEG1596	0.00198122	0.00132356	0.00154843	0.00727789	0.00431145	0.0015693	0.00210311	0.0434918	0.0470518	Glycerolipid	TG(12:1e_11:1_11:1)+Na
NEG1597	0.0593113	0.0567737	0.0611491	0.132931	0.131707	0.113168	0.0242624	0.0281834	0.0314358	Glycerolipid	TG(4:0_11:1_12:0)+Na
NEG1598	0.0244145	0.0173279	0.019517	0.0284403	0.0268358	0.0314693	0.0109047	0.00747467	0.00593454	Glycerolipid	TG(18:3e_16:0_18:3)+H
NEG1599	0.218757	0.177076	0.191264	0.169752	0.181133	0.163864	0.189559	0.201968	0.206275	Glycerolipid	TG(20:4e_10:2_14:4)+H
NEG160	9.14834	9.55219	9.70965	12.647	12.5181	11.6925	7.87247	7.62029	8.19924	Glycerolipid	DG(28:0_24:1)+H
NEG1600	0.016579	0.0140205	0.015732	0.0234289	0.0239002	0.0226547	0.0412884	0.0452238	0.0431148	Glycerophospholipid	PA(18:3_18:2)-H
NEG1602	1.07563	1.76305	1.73677	2.32614	2.28581	2.17731	2.19626	2.15486	2.18749	Glycerolipid	TG(57:12)+Na
NEG1603	0.352626	0.232031	0.311316	0.697886	0.791597	0.544198	0.239933	0.263185	0.269393	Glycerophospholipid	PI(17:0_18:2)-H
NEG1604	0.000870676	0.0155937	0.00119588	0.00121504	0.00128213	0.000589783	0.0017156	0.000630703	0.000678682	Saccharolipid	DGDG(55:9)+Na
NEG1606	0.330115	0.327289	0.338384	0.390185	0.340899	0.359336	0.394553	0.3343	0.444997	Glycerolipid	TG(4:0_10:0_11:2)+NH4
NEG1607	0.0611292	0.0488288	0.0664364	0.0468871	0.0667807	0.0569736	0.0390297	0.0603916	0.0651851	Glycerolipid	TG(22:0_22:0_22:6)+H
NEG161	0.00364294	0.00333967	0.00925113	0.0239566	0.0200112	0.0251136	0.00842127	0.0049088	0.00763906	Glycerolipid	DG(36:1e)+Na
NEG1610	0.00260197	0.00334572	0.00329869	0.0386837	0.0466888	0.0442559	0.0447039	0.00184268	0.0496161	Sphingolipid	SPH(d24:1)+H
NEG1611	0.0168535	0.0417701	0.0326171	0.102596	0.0913838	0.0850739	0.0144296	0.0148589	0.0102403	Glycerolipid	DG(18:4_10:1)+H
NEG1612	0.0120615	0.00687417	0.00198401	0.0140059	0.00531249	0.00219499	0.00390021	0.0196749	0.0147743	Glycerolipid	DG(16:0_18:2)+H
NEG1614	1.43348	1.26119	1.29051	0.477824	0.498724	0.463501	1.86703	1.93022	1.94532	Glycerophospholipid	LPC(15:0)+HCOO
NEG1615	0.00355309	0.00519399	0.00649325	0.0413259	0.0138437	0.00831341	0.0130971	0.0367221	0.0121073	Glycerolipid	TG(14:1_10:3_10:3)+H
NEG1616	0.00179073	0.00153184	0.00198008	0.0231794	0.0270635	0.0171065	0.0069942	0.00554762	0.00350923	Sphingolipid	Hex2Cer(d15:1_16:1+2O)+NH4
NEG1617	0.00988008	0.014308	0.0039425	0.117286	0.115994	0.0924578	0.00219541	0.00866797	0.0142413	Glycerophospholipid	PI(20:1e_20:1)+H
NEG1618	1.57981	1.17035	1.06391	1.31042	1.37635	1.48051	1.1959	1.28338	1.33069	Glycerophospholipid	PA(37:5)+H
NEG1619	0.0997034	0.0361073	0.0495974	0.0436942	0.0252641	0.050453	0.0505342	0.0681134	0.145787	Glycerophospholipid	PC(34:2)+H
NEG1620	0.0195425	0.0185076	0.0191316	0.0263211	0.0251226	0.0214076	0.0544168	0.0694467	0.0581774	Glycerophospholipid	PG(22:2_20:4)+H
NEG1621	0.0028919	0.00353192	0.0102588	0.0105559	0.00528161	0.00652806	0.00313913	0.00546397	0.012708	Glycerolipid	DG(30:8e)+Na
NEG1622	0.00135637	0.00612736	0.00462187	0.00167895	0.00591904	0.0032124	0.0135297	0.00109729	0.00358689	Glycerolipid	TG(4:0_8:0_8:0)+H
NEG1623	0.00238027	0.00161285	0.0139594	0.0191854	0.012079	0.00187084	0.0145564	0.00642109	0.00254142	Glycerophospholipid	PG(47:2)+H
NEG1624	0.00255152	0.00229855	0.00064426	0.00309152	0.00270051	0.00255979	0.0025857	0.00288318	0.00286982	Glycerolipid	TG(16:0_6:0_9:0)+NH4
NEG1625	0.0235975	0.02059	0.0177837	0.0360151	0.031602	0.0413681	0.0528848	0.0605104	0.0573433	Glycerolipid	TG(18:2_12:4_23:1)+NH4
NEG1626	0.323542	0.276267	0.376423	0.507511	0.540326	0.491895	0.344957	0.354931	0.369032	Glycerolipid	TG(26:1_18:3_18:3)+NH4
NEG1627	0.00902868	0.00825223	0.00130185	0.0127695	0.00955496	0.00211096	0.00193584	0.00232027	0.00379146	Glycerophospholipid	CL(83:9)-2H
NEG1628	0.0165351	0.0151794	0.0177114	0.00181511	0.0174984	0.0165865	0.00376534	0.00374051	0.00217573	Sphingolipid	CerP(t38:4)+NH4
NEG163	0.0649761	0.042152	0.0521775	0.0192532	0.033273	0.0176155	0.0185694	0.0325091	0.0164569	Glycerolipid	DG(36:2e)+Na
NEG1630	17.9896	16.3385	17.1216	5.70347	6.13777	5.45458	19.2011	20.1824	19.3782	Saccharolipid	SQDG(18:2_14:0)-H
NEG1631	0.0877099	0.0709753	0.107192	0.0149841	0.0297936	0.0282972	0.126948	0.135875	0.149284	Glycerolipid	DG(18:0_11:2)+Na
NEG1632	1.13952	1.2244	1.0442	1.75094	2.08503	1.71057	1.42524	0.995758	1.53024	Glycerophospholipid	PC(33:1)-CH3
NEG1633	0.0483976	0.0386939	0.0389194	0.00739427	0.00870812	0.00650557	0.0757044	0.0866274	0.0843632	Sphingolipid	Hex1Cer(d38:2)+NH4
NEG1634	0.0745191	0.0575081	0.0744527	0.00379486	0.0646869	0.00413437	0.117157	0.117749	0.151269	Fatty Acyls	WE(4:0_26:4)+H
NEG1637	0.00805473	0.00272933	0.00891734	3.05361e-07	1.44791e-07	0.00531033	0.0288226	0.0265136	0.0384608	Glycerolipid	DG(6:0_12:4)+NH4
NEG1638	0.225144	0.187373	0.129838	0.598328	0.450544	0.476715	0.378029	0.189939	0.368779	Glycerolipid	DG(33:0)+NH4
NEG1639	2.39143	0.865698	2.34047	4.44426	4.72242	4.50445	2.1561	1.49439	2.34894	Glycerophospholipid	PE(41:1)+H
NEG164	0.330912	0.326923	0.342454	0.515114	0.515609	0.512773	0.243924	0.176289	0.372879	Glycerophospholipid	PE(18:1e_23:1)+H
NEG1640	0.183496	0.715894	0.0786258	1.43374	0.18123	0.389881	0.726329	0.104298	0.0964834	Glycerophospholipid	PC(15:0_15:0)+HCOO
NEG1641	0.073352	0.0593973	0.060409	0.0718883	0.0503861	0.0676222	0.0163648	0.0222101	0.0601128	Glycerolipid	DG(32:3e)+H
NEG1642	0.00437337	0.00390914	0.00253663	0.0384169	0.0376035	0.0366277	0.194244	0.216591	0.215587	Sphingolipid	ST(d20:2_25:2)+H-H2O
NEG1643	0.903478	0.891044	1.04061	1.0094	1.11023	0.997607	1.04462	1.10811	1.17002	Sphingolipid	ST(m18:0_25:2)+Na
NEG1644	0.319428	0.166529	0.0684755	0.227543	0.649237	0.35429	0.253473	0.251015	0.174528	Sphingolipid	Hex2Cer(m37:0)+NH4
NEG1645	0.0599073	0.0582512	0.0214501	0.0742341	0.0882959	0.0292304	0.00851058	0.0562909	0.0720738	Saccharolipid	MGDG(43:0)+Na
NEG1647	0.0256214	0.018289	0.0167553	0.0519364	0.0525897	0.0149149	0.0543397	0.0733719	0.0732901	Glycerolipid	TG(51:13e)+H
NEG1648	1.57525	1.44843	1.41305	0.393984	0.396036	0.394715	1.67431	1.85391	1.80762	Glycerophospholipid	PG(19:1_22:6)+H
NEG1649	0.154003	0.136166	0.136412	0.0224541	0.00697067	0.0192865	0.150167	0.124308	0.132963	Serol lipid	ZyE(23:3)+NH4
NEG1651	0.002812	0.0331793	0.0421965	0.00285581	0.00404169	0.0360778	0.036443	0.0406357	0.0404475	Glycerolipid	DG(20:2e)+H
NEG1652	0.142738	0.126314	0.159879	0.0237612	0.00369571	0.0147132	0.259157	0.245399	0.311728	Glycerophospholipid	CL(56:2)-2H
NEG1653	0.11297	0.116582	0.115473	0.00630973	0.00579676	0.0912708	0.155765	0.149507	0.150348	Sphingolipid	CerP(t35:0+2O)+NH4
NEG1654	0.413239	0.294563	0.272447	0.31271	0.313325	0.276437	0.313696	0.153558	0.289131	Glycerolipid	TG(16:0_6:0_12:1)+NH4
NEG1656	0.0400243	0.0211596	0.0166323	0.0506908	0.00446542	0.00487503	0.0841453	0.106222	0.108676	Saccharolipid	MGDG(40:2)+NH4
NEG1657	0.0151662	0.0114321	0.0238898	0.0448256	0.0414577	0.0354824	0.149692	0.183315	0.155398	Glycerolipid	TG(22:2_11:3_12:2)+NH4
NEG1658	0.0112178	0.0159764	0.0159506	0.0154843	0.0136021	0.012613	0.00564939	0.00711445	0.00329486	Glycerolipid	MG(33:1)+Na
NEG1659	0.00293861	0.00635563	0.00362879	0.00938796	0.00263096	0.012244	0.00801427	0.00143197	0.00510664	Glycerolipid	DG(19:0_18:2)+NH4
NEG166	0.0758196	0.0890315	0.0869576	0.0952368	0.0923827	0.0889869	0.0833399	0.0771027	0.0775168	Glycerolipid	TG(20:0_6:0_11:4)+H
NEG1660	0.00992979	0.00356783	0.00495859	0.0141139	0.0064764	0.0388373	0.00838265	0.0103025	0.00848167	Glycerophospholipid	LPG(16:0)-H
NEG1661	0.00212419	0.0193035	0.0014077	0.0239504	0.0107472	0.00154103	0.00296543	0.0034974	0.00121555	Saccharolipid	MGDG(15:0_18:2)+HCOO
NEG1663	0.033529	0.0791199	0.0862498	0.263424	0.237128	0.18483	0.136817	0.174951	0.174923	Glycerophospholipid	LPE(18:2)-H
NEG1665	0.00291616	0.00228133	0.00959227	0.00312245	0.0475234	0.0083039	0.00276466	0.00159846	0.00482933	Saccharolipid	MGDG(18:1_20:1)+Na
NEG1668	1.25266	1.11589	1.31205	1.4501	1.48893	1.57126	1.45793	1.35688	1.58768	Glycerophospholipid	PE(18:0_18:2)-H
NEG1669	0.158789	0.121813	0.0975144	0.0725381	0.126926	0.0466806	0.0717258	0.0364598	0.105611	Glycerophospholipid	PS(37:4)-H
NEG167	0.131669	0.129663	0.136237	0.126437	0.11295	0.0923509	0.151677	0.16099	0.16783	Fatty Acyls	WE(26:6_16:4)+H
NEG1670	0.0737544	0.0335995	0.00357472	0.0634668	0.0964528	0.114487	0.0969448	0.190827	0.303146	Glycerophospholipid	PE(16:0_11:2)+H
NEG1672	0.103146	0.0743882	0.265713	0.427873	0.403861	0.413515	0.449042	0.467003	0.481926	Glycerophospholipid	LPG(18:2)-H
NEG1673	4.0355	3.55871	4.06442	1.49941	1.44809	1.37619	4.80293	4.79237	4.83243	Glycerophospholipid	PE(18:2_13:0)-H
NEG1675	0.450649	62.6561	0.421799	0.0301212	0.0587179	0.0330355	73.4295	77.1562	76.8181	Glycerolipid	TG(64:15)+H
NEG1677	0.011634	0.0215852	0.0282004	0.108224	0.0629779	0.0744268	0.0501047	0.0630474	0.0391524	Glycerophospholipid	PA(25:0_18:3)-H
NEG1678	9.60136	8.76189	9.48609	2.37752	2.44216	2.17138	11.0367	11.5045	11.5593	Glycerolipid	TG(18:3_18:2_23:0)+NH4
NEG1679	1.01392	0.954972	0.937285	0.617964	0.724799	0.440128	0.424067	0.897143	0.85193	Saccharolipid	MGMG(14:0)+HCOO
NEG168	0.933149	0.919047	1.02783	0.612047	0.646585	0.598075	0.808104	0.762896	0.821928	Serol lipid	SiE(16:2)+H
NEG1680	1.71874	1.5821	1.60885	0.799484	0.802324	0.742271	3.22878	3.21497	3.18499	Glycerophospholipid	PI(32:4e)+Na
NEG1681	0.0206191	0.0229871	0.0496896	0.149931	0.184726	0.132148	0.0701851	0.0597537	0.0446135	Saccharolipid	MGDG(32:7)-H
NEG1682	0.00439036	0.0498137	0.0900208	0.0622417	0.0384322	0.0201395	0.0279072	0.0553527	0.0349371	Glycerophospholipid	PA(18:2e_15:0)-H
NEG1683	0.0932258	0.15607	0.201865	0.276938	0.272819	0.20263	0.0866962	0.353136	0.173744	Glycerolipid	DG(18:2_10:3)+H
NEG1684	0.00981435	0.0289603	0.00573992	0.0407981	0.0392516	0.0251047	0.00485823	0.0107667	0.0123102	Saccharolipid	DGDG(18:2_14:0)+Na
NEG1685	0.807043	1.46824	1.19265	0.863346	1.41582	1.4185	0.934738	1.01391	0.901346	Glycerophospholipid	PC(18:0_16:0)+HCOO
NEG1686	0.116659	0.167554	0.163575	0.296442	0.428331	0.202144	0.153349	0.52636	0.179148	Glycerophospholipid	PE(18:2_18:2)-H
NEG1687	5.52988	5.13926	7.43374	11.448	12.0157	12.1157	5.27411	5.34662	8.44	Glycerophospholipid	PI(14:0_18:2)-H
NEG1688	1.45444	1.45914	2.44499	2.54254	3.12906	2.3746	1.63534	1.92531	1.54532	Glycerolipid	TG(4:0_14:0_14:2)+Na
NEG1689	0.519507	2.1003	0.400176	0.025033	0.289214	0.617796	0.553972	2.39595	2.58866	Glycerolipid	DG(39:4e)+H
NEG169	0.00453283	0.041594	0.0200571	0.00925905	0.029382	0.0448773	0.0323463	0.00994774	0.0528099	Glycerolipid	DG(28:6)+H
NEG1690	0.0251281	0.0120559	0.0279964	0.032324	0.0244064	0.0351505	0.0402811	0.0481426	0.0317369	Glycerophospholipid	PC(15:0_18:2)+HCOO
NEG1691	0.0506643	0.0531121	0.0704389	0.099487	0.0954201	0.0881562	0.0535739	0.068685	0.00616662	Serol lipid	ZyE(34:4)+H
NEG17	0.0350189	0.0390111	0.0358877	0.0359037	0.0405366	0.0351426	0.0513296	0.053413	0.0479959	Glycerolipid	DG(42:8e)+NH4
NEG170	0.0532282	0.0550753	0.0948172	0.0263599	0.0203925	0.192039	0.0277862	0.0233294	0.00943162	Glycerophospholipid	PG(41:2)-H
NEG1707	0.234869	0.205061	0.200598	0.582022	0.574472	1.23714	0.784828	0.386774	0.380796	Glycerophospholipid	LPI(17:0)-H
NEG1708	0.589502	0.511732	0.207115	0.810122	0.952955	0.869391	0.630287	0.933115	0.851862	Glycerolipid	TG(12:0e_13:0_18:3)+H
NEG1709	0.0799765	0.068833	0.0706258	0.0243003	0.0147336	0.00919544	0.0742386	0.0726712	0.0727936	Glycerolipid	TG(12:0e_6:0_11:3)+H
NEG171	0.00251999	0.00916158	0.00210097	0.0176968	0.0179836	0.0125436	0.540125	0.521745	0.506303	Glycerophospholipid	PG(46:3)+H
NEG1710	0.426911	0.38941	0.42641	0.0768316	0.0574237	0.0653756	0.416483	0.407986	0.410447	Glycerolipid	TG(4:0_20:3_22:1)+H
NEG1711	0.172615	0.137459	0.17045	0.01554	0.0199401	0.0145504	0.144594	0.154505	0.200704	Saccharolipid	DGDG(31:4e)-H
NEG1712	0.0131037	0.0178982	0.0178975	0.0205339	0.00360726	0.00730922	0.0438048	0.0539319	0.0509454	Glycerolipid	DG(35:4e)+H
NEG1714	0.0642279	0.0553821	0.0635356	0.0685184	0.0538395	0.0921683	0.00156452	0.0434839	0.0100818	Glycerolipid	TG(58:16)+NH4
NEG1715	0.0333074	0.0180408	0.0166596	0.0541727	0.0573581	0.0529386	0.040167	0.0404255	0.00267191	Glycerolipid	TG(38:10)+Na
NEG1716	1.10766	1.01865	1.07161	1.12699	1.19641	1.04445	1.06628	1.037	1.0722	Glycerophospholipid	PS(35:0e)+H
NEG1717	0.0893328	0.243839	0.642398	0.262218	0.621259	0.662761	0.109363	0.700033	0.172109	Glycerolipid	DG(34:6e)+H
NEG1718	0.0899342	0.0454293	0.0227952	0.05143	0.0676653	0.0811172	0.0678313	0.0754591	0.0728348	Glycerolipid	DG(23:2)+H
NEG1719	0.333823	0.331909	0.437549	1.30464	1.35617	1.04945	0.286386	0.342951	1.36949	Sphingolipid	CerG2GNAc1(m44:0+O)+NH4
NEG1720	0.484203	0.449367	0.463728	0.144125	0.137007	0.125999	0.521987	0.542974	0.53257	Glycerophospholipid	LPI(18:2)-H
NEG1721	0.236297	0.0339569	0.253927	0.145165	0.16328	0.12367	0.223424	0.180418	0.263462	Saccharolipid	MGDG(14:0_18:3)+Na
NEG1722	0.130757	0.124078	0.131417	0.0149491	0.0147826	0.0361149	0.114992	0.12242	0.122877	Glycerophospholipid	PS(34:4)-H
NEG1723	0.0976457	0.0742388	0.0961723	0.0349413	0.032746	0.0412395	0.113467	0.107537	0.111253	Glycerolipid	TG(12:0_18:2_18:2)+NH4
NEG1724	0.71521	0.708617	0.731557	0.720602	0.757374	0.687809	0.735377	0.867442	0.792761	Glycerophospholipid	PC(38:2e)+H
NEG1725	0.13366	0.151072	0.0721018	0.173896	0.17806	0.227886	0.0142409	0.0781949	0.100695	Glycerolipid	TG(20:5_10:4_22:5)+H
NEG1726	0.0911015	0.0836996	0.372794	0.596578	0.685936	0.67668	0.0848321	0.107338	0.336009	Sphingolipid	Hex1Cer(d19:2_18:1)+H
NEG1727	0.0177616	0.0249784	0.0247978	0.0339278	0.0826586	0.079185	0.0216341	0.0290052	0.0223959	Glycerolipid	DG(21:2)+H
NEG1728	0.0384259	0.0428355	0.0336179	0.00524262	0.0136753	0.0019915	0.0987954	0.0582977	0.0876991	Glycerolipid	TG(10:0_11:2_14:4)+H
NEG1729	0.0101415	0.0205914	0.0135411	0.0375739	0.0316229	0.0520665	0.162903	0.164572	0.197325	Glycerophospholipid	PG(25:0)-H
NEG1730	4.2492	2.4685	1.9231	2.61983	3.10835	2.49514	2.14891	2.33211	1.6843	Saccharolipid	MGDG(37:4)+NH4
NEG1731	0.565714	0.477683	0.441252	0.472258	0.476916	0.506506	0.378625	0.531634	0.355578	Sphingolipid	SPH(m18:1)+H
NEG1732	0.0375129	0.081886	0.0476491	0.379603	0.407714	0.0294282	0.0125255	0.01973	0.065041	Glycerolipid	TG(16:2e_11:0_18:2)+H
NEG1733	0.216203	0.225067	0.3015	0.291064	0.249244	0.359819	0.269993	0.226246	0.0232119	Glycerolipid	TG(18:0_18:3_20:1)+NH4
NEG1734	0.0721861	0.0729264	0.0827731	0.08336	0.0738029	0.0725741	0.0664864	0.0722524	0.0602599	Serol lipid	ZyE(18:1)+H
NEG1735	0.031794	0.0173759	0.0319602	0.00845954	0.688237	0.013471	0.516139	0.0229109	0.0200964	Sphingolipid	Cer(d45:0+O)+HCOO
NEG1739	0.0409377	0.0374399	0.0399954	0.0414341	0.0146861	0.0410662	0.0101617	0.013982	0.016021	Sphingolipid	Cer(t45:0)+HCOO
NEG174	0.0449266	0.0123951	0.0676965	0.0702013	0.0487484	0.0307314	0.044315	0.0378657	0.0327263	Glycerophospholipid	PA(20:1_18:1)+NH4
NEG1741	0.578593	0.5194	0.503801	0.662455	0.522605	0.374583	0.811866	0.896539	0.88829	Glycerolipid	TG(6:0_11:2_18:3)+H
NEG1742	0.0491641	0.0490414	0.0453607	0.0863804	0.0122817	0.0600514	0.0718807	0.079524	0.0728221	Glycerophospholipid	PC(33:2)+H
NEG1743	2.28352	1.29028	1.31911	2.51253	5.44541	2.3883	1.33433	1.3752	1.44989	Glycerolipid	TG(20:0_10:3_12:3)+NH4
NEG1744	0.444559	0.603027	0.883946	1.05305	1.21151	0.749695	0.375197	0.970864	0.930195	Glycerophospholipid	PI(20:0e_20:1)+H
NEG1745	0.0725834	0.0946034	0.128055	0.114974	0.138056	0.11919	0.151227	0.0612039	0.0645475	Sphingolipid	Hex2Cer(m37:1)+NH4
NEG1746	0.0184087	0.0240428	0.0247343	0.00507717	0.0488358	0.0295807	0.0947964	0.0280526	0.0200933	Saccharolipid	MGDG(43:1)+Na
NEG1747	0.948574	1.02106	0.909447	1.59035	1.70973	1.57312	1.26433	1.32992	1.2199	Glycerolipid	DG(44:4e)+H
NEG1748	0.0340239	0.0541754	0.0650261	0.0194375	0.0922534	0.0355199	0.0397531	0.0511351	0.0425191	Glycerolipid	DG(30:0e)+Na
NEG1749	0.0230585	0.012395	0.0067174	0.128033	0.135111	0.14818	0.132418	0.0120214	0.113835	Saccharolipid	MGDG(37:7e)-H
NEG175	0.0328918	0.0470701	0.0206833	0.0426499	0.0707821	0.0352846	0.0170426	0.0087995	0.0543154	Glycerophospholipid	PC(20:3_18:2)+H
NEG1750	0.0231958	0.0217095	0.0261993	0.000766452	0.00226897	0.00222813	0.0221283	0.0092777	0.0101825	Glycerolipid	TG(19:0_6:0_6:0)+NH4
NEG1751	0.0108279	0.0304453	0.0448512	0.119601	0.109707	0.101864	0.0121204	0.0159908	0.0399894	Saccharolipid	SQDG(35:5)+HCOO
NEG1752	0.0107203	0.0122614	0.0490485	0.0368419	0.0962979	0.031378	0.0247144	0.0132736	0.0210832	Glycerophospholipid	PE(18:4_20:3)+Na
NEG1753	0.0563913	0.0550396	0.0463133	0.159581	0.146728	0.131124	0.0789563	0.114846	0.0200555	Saccharolipid	MGDG(41:10)+HCOO
NEG1754	0.000943465	0.00282294	0.0037005	0.0132154	0.0120712	0.00720462	0.00343917	0.0118645	0.00274386	Sphingolipid	CerP(m35:5)+NH4
NEG1755	4.43519	4.25028	4.19842	3.34365	3.40797	3.29415	3.74407	4.20399	4.20703	Glycerolipid	DG(31:5)+H
NEG1756	0.0858137	0.0770669	0.0978153	0.0394899	0.0422082	0.0510925	0.0723754	0.0472887	0.0320282	Glycerolipid	TG(11:0_12:3_18:3)+H
NEG1757	0.0448042	0.0428812	0.0372611	0.12577	0.126185	0.116209	0.0457508	0.0486862	0.0458842	Sphingolipid	CerP(d14:0_22:6)+H-H2O
NEG1758	6.37048	5.72741	6.3968	2.26846	2.30109	0.00836182	0.00679825	2.31424	0.00473466	Glycerolipid	DG(26:1)+H
NEG1759	8.51412	7.81814	8.24064	10.4639	10.3069	9.73516	5.97766	6.23507	6.50389	Glycerolipid	MG(19:0)+Na
NEG176	0.0602246	0.0601238	0.0610289	0.0277086	0.0206878	0.0270525	0.0649054	0.0626968	0.0608411	Glycerolipid	TG(25:0_18:2_18:3)+NH4
NEG1761	0.0037429	0.00315882	0.00879533	0.0260648	0.021422	0.0256869	0.00741563	0.00518542	0.0276249	Saccharolipid	SQDG(47:7)-H
NEG1763	0.123702	0.0918958	0.0856939	0.0125064	0.00344014	0.0159085	0.124289	0.114886	0.118833	Glycerophospholipid	PE(35:2)-H
NEG1764	1.18748	1.12027	1.16786	0.558839	0.592519	0.583634	1.07863	1.17383	1.09474	Glycerolipid	TG(44:5e)+Na
NEG1765	0.330259	0.304889	0.531316	0.236091	0.356061	0.157824	0.491558	0.279002	0.306071	Glycerolipid	DG(17:0_18:2)+NH4
NEG1766	0.158986	0.075926	0.151855	0.128436	0.0718978	0.100853	0.166182	0.283771	0.21989	Glycerolipid	TG(20:4e_18:0_22:4)+Na
NEG1767	0.124574	0.139416	0.120084	0.0809327	0.0838321	0.110782	0.0503549	0.108501	0.0414875	Glycerolipid	TG(12:1e_6:0_11:4)+H
NEG1768	0.213378	0.0729834	0.343195	0.105238	0.602525	0.0614409	0.280747	0.192248	0.0839491	Sphingolipid	Hex1Cer(d22:1_18:2)+H-H2O
NEG1769	0.0032547	0.00975728	0.0275264	0.0439508	0.0281433	0.0552669	0.0231012	0.0854147	0.0121336	Glycerolipid	TG(51:5e)+Na
NEG177	0.0153501	0.0165353	0.0122836	0.00939815	0.0121077	0.014526	0.0138707	0.00967298	0.0114698	Glycerolipid	DG(36:4e)+H
NEG1770	0.0198288	0.0241564	0.0179035	0.0397113	0.0261317	0.0430342	0.0291965	0.0198508	0.0201851	Glycerolipid	TG(16:0_20:4_22:3)+Na
NEG1771	0.0282029	0.023314	0.0346804	0.0416666	0.0445612	0.0437488	0.0144666	0.0219035	0.0155523	Glycerolipid	TG(4:0_10:4_22:1)+H
NEG1772	0.159106	0.130394	0.205388	0.278582	2.24789	2.0787	0.192657	0.228461	0.218184	Glycerolipid	DG(37:4e)+H
NEG1773	0.0722436	0.0286782	0.0404343	0.154861	0.108394	0.0816132	0.0802409	1.21142	0.0712832	Fatty Acyls	WE(29:5_22:6)+H
NEG1774	0.172878	0.0451728	0.0551233	0.112608	0.092442	0.0521188	0.059214	0.0305524	0.0804237	Saccharolipid	DGDG(48:8e)+Na
NEG1776	0.280745	2.83131	0.270422	0.706636	0.720461	0.639374	0.184663	0.197664	2.65875	Glycerolipid	DG(44:4e)+H
NEG1777	0.703544	0.435102	0.593587	0.525588	0.466093	0.520505	0.664067	0.626745	0.583997	Fatty Acyls	WE(3:0_16:4)+H
NEG1778	0.276939	0.268805	0.26218	0.146438	0.142762	0.143599	0.297268	0.0812029	0.333188	Glycerolipid	DG(8:1e_22:6)+Na
NEG1779	0.0588508	0.0556592	0.0397387	0.0662499	0.0809966	0.0657273	1.76536	1.85005	2.17192	Glycerolipid	TG(27:1_10:4_11:4)+NH4
NEG178	0.0257341	0.0193419	0.022887	0.121785	0.118295	0.116659	0.18755	0.00494503	0.175806	Saccharolipid	SQDG(29:0)-H
NEG1780	0.0473893	0.0330031	0.0418701	0.0450231	0.0556455	0.0266143	0.0068663	0.0141619	0.0175804	Glycerophospholipid	PE(20:2_18:2)-H
NEG1781	0.100636	0.0904154	0.0844382	0.132656	0.15265	0.16559	0.0587409	0.0588967	0.0485437	Glycerolipid	TG(12:1e_11:4_12:4)+Na
NEG1783	0.0361908	0.0363197	0.0224302	0.0253153	0.0293544	0.0315987	0.0272155	0.0522912	0.0371465	Glycerophospholipid	CL(77:15)-2H
NEG1784	0.485173	0.473795	0.372133	0.157402	0.131678	0.127084	0.591534	0.56096	0.503483	Glycerolipid	TG(48:9e)+NH4
NEG1785	2.57233	2.49552	1.93772	0.790373	0.853362	0.942424	2.78788	2.49355	2.49767	Sphingolipid	CerP(t18:0_22:0+O)+NH4
NEG1786	0.0104334	0.0196487	0.0226367	0.0837095	0.0139609	0.0391869	0.214587	0.118607	0.122202	Glycerolipid	TG(11:0_10:3_18:0)+Na
NEG1789	0.0234402	0.0388951	0.282477	0.247651	0.266031	0.271203	0.210987	0.282832	0.0221691	Glycerolipid	DG(19:1_14:0)+Na
NEG179	0.357057	0.350027	0.318154	0.368005	0.420718	0.388157	0.1939	0.192322	0.161688	Serol lipid	StE(34:5)+H
NEG1790	0.588574	0.540479	0.388988	0.0994693	0.167012	0.0833178	0.526514	0.646602	0.436194	Serol lipid	ChE(11:0)+NH4
NEG1791	0.379016	0.414144	0.320784	0.388294	0.624771	0.375584	0.430998	0.414971	0.35593	Glycerolipid	DG(38:8e)+Na
NEG1792	0.0837736	0.0789889	0.07355	0.0336765	0.0324955	0.0235752	0.157168	0.154748	0.15394	Glycerolipid	TG(6:0_8:0_11:2)+NH4
NEG1795	10.7375	10.247	7.97879	3.55802	3.32852	3.49517	12.882	11.7131	11.4471	Glycerolipid	TG(42:12e)+Na
NEG1796	1.06274	1.06778	0.974845	0.575191	0.587224	0.601099	2.05969	2.11388	2.03668	Glycerophospholipid	PS(20:2e_23:0)+H
NEG1797	0.204771	0.202397	0.202322	0.240553	0.368345	0.234968	0.238435	0.17076	0.282655	Sphingolipid	Cer(d16:2_24:4)+NH4
NEG1798	0.321651	0.330288	0.289204	0.239994	0.219466	0.26102	0.314316	0.330144	0.287933	Glycerolipid	DG(44:11)+H
NEG1799	1.91211	1.87377	1.56349	1.82327	1.81571	2.04293	2.34134	2.11846	2.04467	Sphingolipid	Cer(d14:0_26:6)+NH4
NEG18	0.267792	0.377519	0.297172	0.317389	0.319026	0.310467	0.387488	0.34806	0.366838	Glycerolipid	DG(38:5e)+H
NEG180	0.082575	0.0691914	0.0671621	0.115397	0.126836	0.11558	0.0385332	0.0373392	0.0275111	Sphingolipid	Hex1Cer(d21:1_18:2)+H-H2O
NEG1801	9.43192	8.99427	7.41076	4.33127	4.36005	4.81466	14.2217	13.2167	13.0306	Glycerolipid	DG(16:0_11:1)+H
NEG1802	0.935521	0.864927	0.821759	0.266608	0.268331	0.31051	1.12408	1.11135	1.08167	Glycerophospholipid	PG(33:4)-H
NEG1804	0.0910913	0.0715556	0.0361621	0.303897	0.385173	0.373401	0.0721419	0.0550202	0.0630919	Sphingolipid	Hex1Cer(d16:0_18:0)-H
NEG1805	0.138212	0.188643	0.137999	0.0711498	0.0743561	0.410298	0.300102	0.14998	0.157593	Saccharolipid	DGDG(16:0_17:0)+Na
NEG1806	9.20759	8.85565	7.73361	2.91516	2.9426	3.31864	8.0552	7.81124	7.33832	Glycerophospholipid	PC(44:1e)+Na
NEG1807	0.781336	0.953624	0.81609	0.467532	0.455904	0.535281	1.38926	1.24838	1.222	Saccharolipid	DGDG(49:15)+H
NEG1808	0.110382	0.112048	0.0745516	0.119017	0.110542	0.120643	0.112816	0.105151	0.113103	Glycerolipid	MG(17:0)+Na
NEG1809	3.5192	3.39177	3.0095	1.53275	1.61114	1.65682	2.61208	2.43885	2.34932	Glycerolipid	TG(10:0_11:2_14:4)+H
NEG181	0.0950485	0.0902408	0.0909685	0.435094	0.510035	0.44723	0.0310327	0.0267903	0.0418853	Sphingolipid	Cer(m45:7)+H-H2O
NEG1810	0.287187	0.317853	0.237695	0.163689	0.167144	0.156244	0.35078	0.352431	0.347462	Glycerolipid	TG(6:0_11:3_20:5)+Na
NEG1811	1.20709	1.11651	0.889249	0.489132	0.514818	0.52849	1.19158	1.20244	1.12098	Glycerolipid	TG(49:10e)+Na
NEG1812	0.087307	0.0771252	0.0662385	0.026883	0.0224735	0.0296079	0.0494336	0.0549807	0.062608	Sphingolipid	Hex1Cer(t17:1_16:0+O)+H-H2O
NEG1813	0.636419	0.590805	0.453046	0.228576	0.233738	0.254288	0.976512	0.915548	0.966334	Glycerolipid	TG(52:14e)+H
NEG1814	0.0424537	0.0625375	0.0532228	0.0194897	0.0270292	0.0218403	0.143973	0.121806	0.137201	Glycerolipid	TG(12:0e_10:1_12:0)+Na
NEG1815	0.258859	0.227245	0.206207	0.218096	0.219144	0.264038	0.4811	0.467041	0.489546	Glycerolipid	DG(14:1e)+H
NEG1817	0.228097	0.32205	0.148512	0.0581374	0.150189	0.196601	0.237553	0.206708	0.154906	Saccharolipid	MGDG(18:3_27:9)+Na
NEG1818	0.22192	0.19771	0.17668	0.248227	0.264635	0.2786	0.212029	0.194504	0.181586	Glycerolipid	TG(16:1_6:0_9:0)+NH4
NEG1819	0.512453	0.482164	0.395288	0.244614	0.263493	0.258504	0.471945	0.428164	0.450798	Saccharolipid	MGDG(33:10)+Na
NEG182	0.0135721	0.0132888	0.0153469	0.0340772	0.0385158	0.0363587	0.0135124	0.0162072	0.0101379	Sphingolipid	Cer(t17:1_18:0+O)+H-H2O
NEG1820	0.136391	0.138777	0.108683	0.126616	0.122363	0.115431	0.153106	0.166186	0.126375	Glycerophospholipid	PA(37:1)+H
NEG1821	0.110757	0.0155512	0.0871115	0.0458292	0.0222513	0.0395314	0.222569	0.185213	0.194953	Glycerolipid	DG(48:5)+H
NEG1822	1.39598	1.37565	1.14049	1.27397	1.24617	1.40202	3.25369	3.24562	3.20793	Glycerolipid	TG(62:7e)+NH4
NEG1823	0.129886	0.100874	0.0932489	0.0805585	0.0854254	0.107933	0.296626	0.238444	0.249282	Sphingolipid	Hex2Cer(m39:6)+NH4
NEG1824	5.04875	4.73282	3.84333	2.49945	2.52008	2.98371	3.86339	3.71909	3.79079	Glycerophospholipid	PE(14:0_18:2)-H
NEG1825	0.0777276	0.0878195	0.0688443	0.0971336	0.0703037	0.101161	0.217767	0.198482	0.196506	Saccharolipid	MGMG(16:1)+HCOO
NEG1826	0.0489552	0.05368	0.0408946	0.0706947	0.0946886	0.0518708	0.053373	0.029045	0.0356679	Glycerolipid	DG(39:5)+H
NEG1827	0.064684	0.0734633	0.0586842	0.0784529	0.0773068	0.109296	0.218391	0.199753	0.186229	Glycerolipid	TG(16:2e_18:3_19:0)+NH4
NEG1829	0.25553	0.229848	0.203535	0.116001	0.131681	0.13586	0.214404	0.192474	0.210896	Glycerolipid	DG(18:1_12:4)+H
NEG183	0.0595675	0.0623837	0.0650049	0.125603	0.149278	0.127766	0.0311213	0.0287218	0.0271449	Glycerolipid	DG(26:4e)+H
NEG1830	0.189418	0.124279	0.0672301	0.20285	0.223169	0.283653	0.284455	0.276412	0.238425	Glycerolipid	DG(20:1_18:3)+NH4
NEG1831	0.163697	0.191566	0.192281	0.430552	0.477024	0.463861	0.301087	0.232374	0.219583	Glycerophospholipid	PC(20:1e_18:1)+H
NEG1832	0.323135	0.232371	0.0866576	0.38149	0.471724	0.48531	0.0768788	0.09896	0.218701	Glycerolipid	DG(4:0_24:2)+Na
NEG1833	0.260896	0.328861	0.24343	0.0521058	0.0451682	0.0665928	0.31916	0.214367	0.25288	Fatty Acyls	WE(28:0_18:3)+H
NEG1834	0.975492	0.892099	0.809988	1.68762	3.64892	1.81642	1.56574	0.908122	0.908358	Glycerophospholipid	PC(16:0_16:0)+HCOO
NEG1835	1.29367	1.43685	0.969268	1.85705	1.92512	2.11333	1.22885	0.410835	1.11343	Glycerophospholipid	PS(18:0e_24:2)+H
NEG1836	0.359224	0.653619	0.472055	0.716131	0.545866	0.454936	0.352086	0.732378	0.276505	Glycerophospholipid	PC(16:0_18:2)+HCOO
NEG1837	0.0914318	0.149584	0.167058	0.374723	0.611129	0.626084	0.129925	0.148704	0.117077	Glycerophospholipid	PC(8:0e_10:0)+H
NEG1838	0.296845	0.258647	0.230157	0.693472	0.574635	0.739478	0.606409	0.330829	0.268334	Saccharolipid	DGDG(55:1)+H
NEG184	0.00745066	0.0123976	0.00785556	0.0246285	0.0327504	0.0289005	0.0120045	0.0181923	0.0149202	Saccharolipid	DGDG(17:0_18:2)+Na
NEG1840	0.0472475	0.0520462	0.0435877	0.0309432	0.0443957	0.0459772	0.277018	0.276628	0.287545	Glycerophospholipid	PA(44:2)-H
NEG1841	0.153378	0.207224	0.129363	0.13158	0.120374	0.1185	0.19052	0.171428	0.203273	Glycerophospholipid	PI(10:1e_12:2)-H
NEG1842	0.396835	0.457069	0.33111	0.237356	0.232656	0.238092	0.33337	0.33373	0.35997	Glycerophospholipid	PC(19:0_14:4)+H
NEG1843	2.07157	1.85703	1.53684	1.05496	1.13246	1.2299	1.77235	1.92942	1.79122	Sphingolipid	Cer(t18:1_20:1+O)+H
NEG1844	0.0995378	0.0969085	0.0835535	0.381487	0.411167	0.432926	0.00480444	0.162796	0.0193259	Saccharolipid	MGDG(35:7e)+HCOO
NEG1845	0.142226	0.118246	0.116168	0.996333	1.02769	1.15713	0.0130904	0.557445	0.0263586	Glycerolipid	TG(16:0_6:0_11:4)+NH4
NEG1846	0.413088	0.42031	0.332182	0.135119	0.139698	0.154773	0.436962	0.430162	0.416934	Glycerophospholipid	PI(15:0_18:1)-H
NEG1847	0.00575346	0.00627673	0.00371995	0.00656872	0.00642089	0.0148688	0.00612966	0.00625117	0.0033989	Sphingolipid	SPH(t18:1)+H
NEG1848	2.05874	1.78989	1.52753	1.0519	1.14471	1.22637	1.80123	1.85738	1.78531	Glycerolipid	DG(32:5e)+H
NEG1849	0.327224	0.361837	0.271286	0.165432	0.166506	0.165956	0.470586	0.510008	0.465096	Glycerolipid	TG(20:3e_10:2_14:4)+H
NEG185	0.16588	0.1673	0.153701	0.893836	0.833039	0.871496	0.0795263	0.0842679	0.0669303	Sphingolipid	SPH(t17:0)+H
NEG1851	0.203792	0.650078	0.50105	0.262081	0.12584	0.162253	0.684614	0.172273	0.199137	Saccharolipid	SQDG(6:0_30:7)-H
NEG1853	0.144917	0.046079	0.0668676	0.10691	0.114669	0.0817365	0.0729676	0.0740379	0.0763239	Glycerophospholipid	PG(34:2)-H
NEG1855	0.146668	0.0790077	0.0860328	0.00601181	0.00835588	0.0105078	0.196774	0.209766	0.114898	Glycerophospholipid	PC(16:0_18:2)-CH3
NEG1857	0.0414047	0.0307107	0.0282715	0.0169517	0.0138525	0.0194803	0.0717978	0.0736274	0.0316006	Glycerolipid	DG(36:7e)+H
NEG1858	0.27876	0.164352	0.192479	0.0219258	0.0207333	0.0235798	0.343518	0.3581	0.192754	Glycerolipid	DG(20:4e_22:4)+Na
NEG1859	0.230875	0.128852	0.141956	0.00154213	0.00379176	0.00477119	0.19342	0.201592	0.103325	Glycerophospholipid	PE(20:0_18:2)-H
NEG186	0.0578829	0.0781681	0.0672777	0.0626615	0.06804	0.0513667	0.0635806	0.0549019	0.0680558	Glycerolipid	DG(33:2e)+H
NEG1860	0.0129642	0.00677547	0.0078033	0.0497353	0.0585128	0.0628309	0.0255829	0.017577	0.0125684	Glycerophospholipid	PC(15:0_16:0)+HCOO
NEG1863	0.0313425	0.0139706	0.0168083	0.0138201	0.0111658	0.00710336	0.0431494	0.0340853	0.0215479	Glycerolipid	DG(38:5e)+H
NEG1865	0.104304	0.0561053	0.0695775	0.00547967	0.00619717	0.00598108	0.15652	0.152868	0.0881392	Glycerolipid	TG(40:6)+H
NEG1866	1.47852	0.795169	0.907768	1.0392	0.980961	1.07977	1.89149	1.82954	1.00571	Glycerolipid	TG(12:0e_11:0_12:1)+H
NEG1867	0.0694271	0.0743318	0.0193257	0.0407806	0.0756646	0.053155	0.131506	0.185422	0.100183	Glycerolipid	DG(38:6e)+H
NEG1868	0.00734178	0.00135273	0.874641	1.22851	1.29856	0.00194138	0.0174646	1.71097	0.936952	Glycerolipid	TG(52:8e)+NH4
NEG187	0.104834	0.0432553	0.0951731	0.0901828	0.0669705	0.0576498	0.112987	0.109142	0.0666291	Sphingolipid	Cer(t36:2+O)+Na
NEG1870	1.02872	0.532518	0.719334	0.0792253	0.0857868	0.0936673	1.09289	1.05892	0.562518	Glycerolipid	TG(4:0_6:0_6:0)+Na
NEG1873	0.0983505	0.0357863	0.0399037	0.020742	0.0213608	0.023541	0.112427	0.1185	0.0628127	Glycerolipid	TG(6:0_14:1_18:1)+NH4
NEG1874	2.98836	1.62821	1.92912	0.429384	0.45076	0.452362	3.43997	3.31532	1.86987	Fatty Acyls	WE(23:5_22:6)+H
NEG1876	0.256718	0.168636	0.183099	0.0448522	0.0444429	0.0461484	0.544049	0.578532	0.31724	Glycerolipid	DG(40:4e)+H
NEG1877	0.672108	0.382317	0.428365	0.0564763	0.0564969	0.0552993	0.668086	0.694613	0.370196	Glycerolipid	TG(20:4_10:1_14:4)+H
NEG1878	1.24029	0.669029	0.781408	0.114767	0.117563	0.121568	1.22814	1.14159	0.61831	Saccharolipid	MGDG(18:0_18:0)+Na
NEG1879	0.0535097	0.0229488	0.0277763	0.0616935	0.0652807	0.0607848	0.0625172	0.0664886	0.0461044	Glycerolipid	DG(41:4e)+H
NEG1880	0.0848166	0.0492617	0.0505298	0.00803536	0.0159221	0.0134755	0.149274	0.155376	0.085571	Glycerophospholipid	PE(40:0e)+Na
NEG1881	0.397131	0.222216	0.277792	0.184368	0.195612	0.182866	0.513571	0.494309	0.259984	Glycerolipid	DG(14:0e_22:3)+Na
NEG1882	1.50894	0.843198	1.01694	0.132337	0.127237	0.13105	1.77069	1.77172	0.938359	Glycerolipid	DG(28:0_18:2)+NH4
NEG1883	0.0166243	0.0072868	0.00777256	0.00991103	0.00635209	0.00754431	0.0529958	0.0407324	0.0203956	Glycerolipid	TG(18:3e_10:4_12:4)+Na
NEG1884	0.67554	0.299769	0.37313	0.0576172	0.0506623	0.0550867	0.878928	1.13153	0.58267	Glycerolipid	TG(42:4)+H
NEG1885	0.296029	0.181679	0.187513	0.158435	0.0511814	0.151159	0.274212	0.238467	0.229477	Glycerolipid	DG(35:0e)+Na
NEG1886	0.120495	0.0687117	0.0817148	0.0141742	0.0172052	0.0195035	0.132161	0.132726	0.080498	Sphingolipid	ST(m19:1_16:0)+H-H2O
NEG1888	1.49994	0.852104	1.21797	0.439393	0.49923	0.368531	1.64352	1.40162	0.907451	Glycerophospholipid	PG(18:3_23:0)+H
NEG1889	0.796335	0.467468	0.540923	0.186966	0.217211	0.196534	0.667778	0.82452	0.478054	Sphingolipid	Hex1Cer(m20:1_15:0)+Na
NEG189	0.0804298	0.0710301	0.0691928	0.11801	0.125319	0.11436	0.0368871	0.0356813	0.0364755	Glycerolipid	TG(16:2e_6:0_8:0)+H
NEG1890	2.93167	1.63176	1.97823	0.794034	0.874442	0.859427	2.86814	2.94789	1.60351	Glycerophospholipid	PA(18:2_23:0)+NH4
NEG1891	1.02235	0.616264	0.912146	0.359854	0.506633	0.572431	1.05156	1.17151	0.618178	Glycerophospholipid	PC(36:2)+H
NEG1892	0.143531	0.106872	0.186701	0.0417083	0.0511016	0.0616143	0.188134	0.353677	0.108503	Glycerophospholipid	PE(18:0_11:2)+H
NEG1893	0.120835	0.0676212	0.0826031	0.023264	0.0258888	0.0247093	0.142786	0.149873	0.0807495	Glycerolipid	DG(32:3e)+H
NEG1894	0.694013	0.721231	0.564878	0.199092	0.213188	0.188317	0.873717	0.824606	0.469973	Glycerolipid	DG(26:6e)+H
NEG1895	0.139446	0.0703847	0.0243816	0.164578	0.159693	0.0241953	0.166129	0.0280301	0.0150602	Glycerophospholipid	PE(19:0_10:4)+Na
NEG1896	0.451283	0.259996	0.320132	0.129614	0.132012	0.140467	0.491475	0.455681	0.248552	Glycerophospholipid	PA(12:0_22:5)-H
NEG1897	0.242073	0.132048	0.165615	0.0761987	0.0783177	0.0813026	0.272681	0.250345	0.0750154	Fatty Acyls	WE(25:6_17:4)+H
NEG1899	0.277266	0.856026	0.589317	0.128253	0.905235	0.835806	0.816418	0.873193	0.555299	Glycerolipid	DG(34:8e)+Na
NEG19	0.0269157	0.0287147	0.0256602	0.0224841	0.0223991	0.0188586	0.0220154	0.0260151	0.0274097	Glycerolipid	TG(20:4_10:3_22:6)+H
NEG190	0.0158341	0.0168334	0.0161336	0.095176	0.0837995	0.0806426	0.040527	0.0551467	0.0486287	Glycerophospholipid	PC(35:1)+HCOO
NEG1900	0.132969	0.138791	0.171446	0.346662	0.344769	0.319707	0.29418	0.306414	0.327734	Glycerolipid	DG(16:0_11:2)+NH4
NEG1901	0.193181	0.157511	0.0769557	0.274547	0.171439	0.107625	0.174779	0.262738	0.0784704	Glycerolipid	TG(18:1_20:5_22:6)+NH4
NEG1902	0.102353	0.132902	0.137019	0.143226	0.167314	0.130655	0.184762	0.185413	0.1983	Saccharolipid	MGDG(47:9)+H
NEG1903	0.141934	0.159451	0.156054	0.12461	0.12834	0.11794	0.175243	0.178277	0.189566	Glycerolipid	DG(34:1e)+Na
NEG1904	0.0698794	0.0786587	0.0963348	0.0518613	0.0273372	0.040189	0.129283	0.144298	0.13774	Glycerolipid	TG(51:7)+NH4
NEG1905	0.389383	0.401226	0.39248	0.301747	0.310705	0.27434	0.377246	0.394433	0.39703	Glycerolipid	TG(16:0_20:4_22:3)+Na
NEG1906	0.0690077	0.0612697	0.077808	0.0268628	0.019714	0.0257422	0.0573101	0.0592127	0.0583103	Glycerolipid	TG(4:0_11:1_15:0)+Na
NEG1907	0.00271272	0.00365844	0.00941244	0.0210642	0.018226	0.0246378	0.00368169	0.0418943	0.00285241	Sphingolipid	Hex2Cer(m39:7)+NH4
NEG1908	0.237636	0.231914	0.23084	0.238301	0.261742	0.238044	1.20625	1.20229	1.27467	Glycerolipid	TG(19:0_18:1_20:5)+H
NEG1910	0.00425252	0.00534492	0.0279055	0.0209379	0.0196701	0.0164506	0.00780306	1.38483e-07	0.0055916	Glycerolipid	DG(42:5e)+H
NEG1911	0.103587	0.0584975	0.138667	0.112173	0.0917176	0.135673	0.107208	0.0669946	0.0760084	Saccharolipid	MGDG(45:8e)+NH4
NEG1912	0.528792	0.524167	0.562598	0.190354	0.205743	0.222824	0.527665	0.478773	0.518047	Glycerolipid	TG(20:5_10:3_22:6)+H
NEG1913	1.44637	1.52539	1.60043	0.979546	0.976904	0.90044	1.86201	1.93756	1.9758	Glycerolipid	TG(18:3_18:2_18:3)+H
NEG1914	0.0463987	0.0522493	0.0526389	0.188598	0.158651	0.139824	0.10916	0.11009	0.121997	Sphingolipid	Cer(t16:1_18:2+2O)+Na
NEG1915	2.18654	2.28592	2.36033	1.92979	1.92416	1.74309	2.91636	2.91924	2.90204	Glycerolipid	TG(15:0_11:2_18:1)+NH4
NEG1916	3.33587	3.64366	3.80535	4.61936	4.76424	4.56047	3.80506	3.83575	4.2419	Glycerophospholipid	LPC(18:3)+HCOO
NEG1917	0.0581444	0.0653156	0.0565169	0.0780031	0.0740621	0.061939	0.0535575	0.0370117	0.0271392	Glycerolipid	DG(40:5e)+H
NEG1918	0.616748	0.642964	0.674332	0.284645	0.292419	0.260801	0.553045	0.521493	0.537201	Sphingolipid	Hex1Cer(m22:1_18:3)+H
NEG1919	0.157233	0.163805	0.152047	0.204045	0.206764	0.17891	0.226587	0.224373	0.25111	Sphingolipid	Cer(m21:1_24:0+O)+Na
NEG192	0.199037	0.195972	0.240515	0.403597	0.46298	0.417604	0.102476	0.106557	0.0911613	Glycerolipid	DG(35:3e)+H
NEG1920	0.143437	0.210532	0.444778	0.535277	0.561578	0.52492	0.147724	0.254787	0.257915	Sphingolipid	Hex1Cer(d14:1_18:0+O)+NH4
NEG1921	0.283721	0.338934	0.353364	0.424814	0.453518	0.372452	0.320057	0.320801	0.345691	Glycerophospholipid	PG(40:3e)+NH4
NEG1922	0.284064	0.321086	0.301789	0.237955	0.260476	0.248027	0.350099	0.353001	0.345905	Glycerophospholipid	PG(16:0_18:1)-H
NEG1923	0.0720203	0.0824481	0.0876442	0.22349	0.213196	0.188294	0.331199	0.317529	0.341619	Saccharolipid	DGDG(37:3)+H
NEG1924	0.628099	0.664062	0.621417	0.586016	0.590909	0.583692	0.75282	0.723997	0.757043	Glycerolipid	DG(22:5_22:5)+H
NEG1925	0.300213	0.288413	0.286602	0.419683	0.4272	0.428413	0.242936	0.249461	0.275586	Sphingolipid	SPH(t16:1)+H
NEG1926	0.025397	0.03144	0.0245432	0.0224662	0.00986037	0.015436	0.0415321	0.0646121	0.0654379	Glycerolipid	TG(18:1_10:3_22:6)+Na
NEG1927	1.73084	1.62658	1.70371	0.829601	0.924718	0.788805	1.5942	1.71407	1.655	Glycerolipid	DG(35:4e)+H
NEG1928	1.0294	1.03018	1.06529	1.42649	1.50073	1.46159	3.03006	2.85635	3.00583	Glycerophospholipid	PG(28:1_6:0)+H
NEG193	0.00725171	0.00732664	0.00734373	0.0491876	0.0658417	0.0544308	0.00364952	0.00120001	0.00352413	Glycerophospholipid	PS(25:0_18:2)-H
NEG1930	0.12063	0.119508	0.132765	0.141865	0.13787	0.128938	0.117642	0.107904	0.119027	Sphingolipid	Cer(t17:0_26:2)+H
NEG1931	0.0223714	0.0154997	0.00990834	0.0443907	0.0396027	0.0340076	0.00474425	0.00490276	0.0110235	Sphingolipid	CerP(m20:1_26:4)+Na
NEG1932	0.0219028	0.0192735	0.0265314	0.0498694	0.0486482	0.0488161	0.11666	0.12914	0.134932	Glycerolipid	DG(34:4e)+Na
NEG1933	1.19462	1.27972	1.2585	1.20238	1.22517	1.20537	1.82558	1.68614	1.84889	Glycerolipid	DG(40:4e)+H
NEG1935	0.484012	0.486788	0.540554	0.661507	0.683912	0.631151	0.629742	0.658999	0.659161	Glycerophospholipid	PC(18:2_18:2)+HCOO
NEG1936	0.850261	0.854644	0.93685	1.21702	1.50869	1.20854	1.12654	0.923135	0.559287	Saccharolipid	MGDG(18:1_18:3)+Na
NEG1937	0.924328	0.916991	0.937855	1.08347	1.06927	1.20704	0.845276	0.826617	0.880575	Saccharolipid	SQDG(16:0_18:2)-H
NEG1938	6.73019	7.05124	7.04366	6.26463	6.78127	6.47665	6.10825	5.77345	6.2839	Glycerolipid	DG(24:4e)+H
NEG1939	5.7039	6.31647	6.37155	3.7209	3.96134	3.5162	4.94233	4.83114	4.81715	Glycerophospholipid	PG(31:5)+NH4
NEG1940	0.412386	0.413464	0.497689	0.155911	0.157405	0.153184	0.6276	0.676693	0.655923	Glycerophospholipid	CL(68:3)-2H
NEG1941	7.10188	7.0835	7.20722	7.8605	7.92373	7.71585	9.41445	9.18905	9.35176	Saccharolipid	MGDG(32:0)+H
NEG1942	0.157248	0.170794	0.170565	0.240225	0.237022	0.242948	0.198007	0.193181	0.201744	Glycerolipid	DG(22:0_21:0)+NH4
NEG1943	0.183797	0.184956	0.221098	0.309243	0.365173	0.280373	0.375998	0.309132	0.374563	Saccharolipid	SQDG(36:7)+HCOO
NEG1944	0.0179588	0.0135382	0.0148812	0.046808	0.0411994	0.0404462	0.0504804	0.0485728	0.0389549	Glycerolipid	DG(11:0_8:0)+NH4
NEG1945	0.276347	0.290605	0.31977	0.119302	0.130964	0.136848	0.365616	0.392199	0.404225	Glycerolipid	TG(9:0_11:1_18:1)+NH4
NEG1946	0.00689024	0.00816527	0.019798	0.0345351	0.038029	0.0363161	0.260603	0.253086	0.268913	Glycerolipid	TG(23:0_11:2_11:2)+Na
NEG1948	0.474578	0.833535	0.417667	1.10137	1.00774	0.861432	0.910222	0.996964	1.0273	Glycerolipid	TG(60:14)+NH4
NEG1949	0.0058878	0.00259411	0.00841158	0.0199998	0.036583	0.0268967	0.0280043	0.00372019	0.0204837	Glycerolipid	TG(4:0_12:4_15:0)+H
NEG195	0.92453	0.901336	0.898682	2.02774	2.28616	2.11099	0.434077	0.404357	0.548154	Glycerophospholipid	LPA(18:2)-H
NEG1950	0.229159	0.447293	0.291357	0.302357	0.249001	0.164021	0.446722	0.377487	0.413471	Glycerophospholipid	PE(41:3e)+H
NEG1951	0.00182346	0.00711484	0.0076665	0.0613051	0.0513445	0.0170344	0.0198729	0.0345506	0.0410467	Glycerolipid	TG(18:0_18:3_22:1)+NH4
NEG1952	0.554979	0.559517	0.571358	0.20477	0.227259	0.153454	0.350482	0.369681	0.336899	Glycerolipid	TG(18:0_18:1_18:1)+NH4
NEG1953	0.558944	0.48888	0.50218	0.245904	0.337837	0.269544	0.608374	0.498668	0.560053	Glycerolipid	DG(30:0e)+Na
NEG1954	0.154769	0.145868	0.13977	0.0583993	0.0632043	0.0562801	0.13526	0.123986	0.141769	Glycerolipid	TG(20:4e_12:4_14:1)+H
NEG1955	0.0675232	0.0750848	0.0526334	0.0623393	0.0692353	0.077687	0.472814	0.587575	0.409514	Glycerolipid	TG(28:2)+H
NEG1957	0.262877	0.183202	0.201636	0.231431	0.30942	0.288046	0.314359	0.442712	0.454214	Glycerophospholipid	PC(18:2_23:0)+HCOO
NEG1958	0.356556	0.334554	0.427422	0.471739	0.439221	0.425931	0.28977	0.283979	0.300722	Glycerophospholipid	CL(78:9)-2H
NEG1959	0.0602324	0.0665289	0.0689801	0.352109	0.353852	0.335685	0.0361871	0.0956788	0.129802	Prenol lipid	Co(Q10)+NH4
NEG1960	0.111719	0.109588	0.117599	0.233733	0.236367	0.427052	0.322395	0.15081	0.310941	Sphingolipid	Cer(t16:1_17:1)-H
NEG1961	0.0734603	0.0880606	0.06951	0.0898553	0.093074	0.0790631	0.11205	0.0633224	0.0928765	Glycerolipid	TG(18:2_11:2_18:2)+NH4
NEG1962	1.11669	1.08349	1.23075	0.479863	0.497972	0.434975	0.675973	0.6366	0.631633	Saccharolipid	MGDG(50:6)+H
NEG1963	0.0738744	0.0855124	0.0837254	0.179984	0.18076	0.166867	0.154413	0.14533	0.161259	Glycerolipid	DG(38:3e)+H
NEG1964	0.432752	0.470231	0.471081	0.944237	0.997335	0.925176	0.826836	0.86354	0.900691	Glycerolipid	DG(18:2_11:2)+H
NEG1965	2.35307	2.52429	2.68918	2.05248	2.02939	1.97741	2.72515	2.73107	2.83374	Glycerophospholipid	PG(44:2)-H
NEG1966	2.07696	2.11368	2.09138	0.588063	0.622792	0.59201	0.908431	1.50563	1.60831	Saccharolipid	DGDG(37:2)+HCOO
NEG1967	2.24492	2.15449	2.37163	1.98853	1.94176	1.85636	2.24971	2.14937	2.33037	Glycerophospholipid	PS(28:1_18:2)+Na
NEG1968	0.130588	0.125084	0.103593	0.0872147	0.056283	0.0457254	0.21319	0.176065	0.224265	Glycerophospholipid	PE(18:0e)+H
NEG1969	0.751646	0.759143	0.756304	1.22809	1.21941	1.14887	1.10323	1.11347	1.09781	Glycerolipid	TG(16:0_22:5_22:5)+H
NEG197	0.109303	0.113437	0.105237	0.487802	0.531854	0.496061	0.0497066	0.044363	0.0513156	Glycerophospholipid	PA(37:2e)+H
NEG1970	0.547533	0.54265	0.545121	0.614446	0.666072	0.572714	0.69606	0.69347	0.680908	Sphingolipid	Cer(d17:1_18:2+O)+H
NEG1971	0.4945	0.535146	0.52732	0.300029	0.331974	0.304906	0.707737	0.764681	0.652929	Glycerophospholipid	PC(26:1_12:1)+H
NEG1972	0.344751	0.366978	0.39212	0.0844581	0.0941737	0.0831257	0.395484	0.434741	0.457701	Glycerolipid	DG(17:1_10:4)+Na
NEG1973	0.113653	0.448851	0.426759	0.142319	0.19651	0.131222	0.0874479	0.492086	0.296519	Serol lipid	StE(20:2)+NH4
NEG1974	0.103162	0.0828674	0.116581	0.0520364	0.0589478	0.040951	0.171996	0.1681	0.210742	Glycerophospholipid	PG(22:2_20:4)+H
NEG1975	0.437969	0.422679	0.488174	1.02221	1.0717	0.956408	0.527065	0.494202	0.544356	Glycerolipid	DG(33:3e)+H
NEG1977	0.115193	0.122255	0.122221	0.244638	0.354566	0.232995	0.135648	0.137049	0.124304	Glycerophospholipid	PS(42:1)+H
NEG1978	0.00636121	0.00745458	0.0214169	0.0505786	0.0741603	0.0782659	0.0464415	0.010624	0.00298462	Glycerolipid	TG(6:0_12:3_13:0)+Na
NEG198	0.0409178	0.0400566	0.0435293	0.225661	0.240702	0.219607	0.0251907	0.0276468	0.0185855	Glycerolipid	DG(38:4e)+H
NEG1980	0.00716632	0.010892	0.00891762	0.0152518	0.0146637	0.0171453	0.151268	0.129288	0.148902	Sphingolipid	Hex2Cer(m43:5)+NH4
NEG1981	0.148588	0.17057	0.198008	0.379724	0.443403	0.42033	0.155137	0.209061	0.176123	Glycerophospholipid	PG(8:1e_11:2)+H
NEG1983	0.0458011	0.0448862	0.0623033	0.152585	0.0159573	0.129841	0.0460629	0.0711154	0.0305616	Glycerophospholipid	PE(47:3)+Na
NEG1986	3.27057	3.33879	3.27087	0.147849	0.153188	0.143131	1.19062	1.21957	1.2468	Saccharolipid	MGDG(39:4)+NH4
NEG1987	0.304732	0.318766	0.349763	0.234984	0.320085	0.325902	0.225206	0.227722	0.24175	Glycerophospholipid	PC(17:1_18:4)+Na
NEG1988	0.265902	0.283967	0.275092	0.198302	0.185139	0.190264	0.254597	0.209524	0.255191	Glycerophospholipid	PI(40:3)-H
NEG1989	0.0243362	0.0104354	0.0230325	0.0139142	0.00439802	0.0289015	0.0193911	0.03149	0.00944133	Fatty Acyls	OAHFA(18:2_18:2)-H
NEG199	1.49788	1.52281	1.47989	3.19456	3.57069	3.34811	0.774855	0.719791	0.710609	Glycerolipid	TG(20:0_18:2_18:2)+NH4
NEG1990	0.042092	0.0352515	0.0595332	0.123249	0.123271	0.146588	0.0456385	0.044958	0.051912	Sphingolipid	CerP(d21:0_25:4)+H
NEG1991	2.10799	2.17022	2.25973	1.88297	1.92563	1.85095	2.44562	2.51317	2.50973	Glycerolipid	TG(20:0_6:0_6:0)+Na
NEG1992	0.143959	0.150066	0.00623826	0.175201	0.172204	0.161418	0.17879	0.00630259	0.189951	Glycerophospholipid	PS(18:2_23:0)-H
NEG1993	0.0468293	0.0436205	0.0558014	0.0676773	0.0650935	0.0784353	0.176975	0.190501	0.198747	Fatty Acyls	WE(22:5_14:2)+H
NEG1994	0.423063	0.418374	0.457166	0.632244	0.627014	0.621961	0.592609	0.603423	0.596486	Sphingolipid	CerP(t35:0+2O)+NH4
NEG1996	0.0851811	0.0872989	0.0958169	0.0930325	0.0926806	0.0819503	0.0985838	0.090506	0.0909268	Glycerophospholipid	PA(24:0_18:2)-H
NEG1998	1.19039	1.21409	116.03	0.604008	126.175	0.641945	150.663	150.209	96.5131	Sphingolipid	SPH(d17:1)+H
NEG2	0.0236795	0.0301345	0.0307375	0.0396513	0.0460126	0.041195	0.0356859	0.0369924	0.0380378	Glycerolipid	TG(19:0_18:2_18:2)+NH4
NEG20	0.0411366	0.0418243	0.0454751	0.0119358	0.00878958	0.0108328	0.0199276	0.0211192	0.0190059	Sphingolipid	Cer(m33:2+2O)+HCOO
NEG200	0.131156	0.130836	0.13098	0.00362486	0.00282435	0.0011624	0.141351	0.136541	0.1325	Glycerolipid	TG(18:0_18:3_23:0)+NH4
NEG2000	0.00631417	0.0041826	0.0271436	0.0140679	0.0159881	0.0140111	0.00957768	0.00825854	0.00570561	Fatty Acyls	WE(2:0_20:2)+NH4
NEG2001	0.0272434	0.0209027	0.0198338	0.030636	0.0290501	0.0354574	0.0256764	0.0340362	0.0299714	Glycerophospholipid	LPE(18:0)-H
NEG2002	0.0692916	0.0638213	0.0763028	0.17239	0.163647	0.164659	0.0933413	0.131324	0.116014	Glycerophospholipid	PC(18:0_18:1)+HCOO
NEG2003	0.163224	0.166302	0.164356	0.290079	0.294436	0.277612	0.208672	0.180447	0.18417	Glycerolipid	TG(9:0_24:2_24:2)+NH4
NEG2004	0.956775	1.01579	0.970919	1.05609	1.11394	1.00873	1.17764	1.10275	1.14104	Glycerolipid	DG(31:2e)+Na
NEG2005	0.0612007	0.0782364	0.0631614	0.0878179	0.0848817	0.0886529	0.0933151	0.08032	0.0747601	Glycerolipid	TG(4:0_8:0_18:1)+H
NEG2006	0.00686441	0.0109488	0.012378	0.00265126	0.00669732	0.00181588	0.0116156	0.00767782	0.0172116	Glycerophospholipid	CL(18:2_18:2_18:2_18:2)-H
NEG2008	0.00847957	0.0160067	0.0179684	0.0365732	0.032788	0.0261132	0.0185743	0.0272103	0.0128239	Sphingolipid	Cer(d20:1_26:5)+H
NEG2009	0.00474221	0.00160084	0.00339272	0.00352194	0.00656398	0.0116385	0.00483942	0.00484318	0.00223249	Glycerolipid	DG(38:6e)+H
NEG201	0.0288471	0.0320071	0.0320204	0.19388	0.213471	0.200239	0.00603227	0.0140435	0.00953786	Glycerophospholipid	PA(20:1_18:2)-H
NEG2010	0.124418	0.129198	0.129731	0.102095	0.148832	0.139511	0.154525	0.159898	0.164171	Sphingolipid	CerG2GNAc1(m47:6)+Na
NEG2013	0.587152	0.616289	0.558987	0.5888	0.561877	0.554238	0.513497	0.52391	0.53714	Glycerolipid	TG(6:0_14:4_22:1)+NH4
NEG2014	0.191572	0.223759	0.221675	0.237238	0.188928	0.215971	0.143494	0.119746	0.134439	Glycerolipid	DG(36:1e)+Na
NEG2015	0.306687	0.310701	0.306547	0.181924	0.192941	0.143381	0.207559	0.211788	0.214734	Sphingolipid	SPH(d18:0)+H
NEG2016	0.328198	0.341336	0.34847	0.33356	0.274064	0.287656	0.329436	0.336354	0.323919	Glycerolipid	TG(4:0_10:1_15:0)+Na
NEG2017	0.0988469	0.104226	0.141098	0.144593	0.149502	0.137787	0.117638	0.114913	0.124681	Glycerolipid	DG(32:2e)+H
NEG2018	0.227274	0.254773	0.276476	0.34323	0.361505	0.346938	0.315995	0.317253	0.309628	Glycerolipid	DG(40:9e)+Na
NEG2019	0.221726	0.240569	0.20866	0.633551	0.682668	2.06254	0.23466	0.219186	0.192915	Glycerophospholipid	PG(44:2)+Na
NEG2020	0.291095	0.727304	0.219335	0.150692	1.07536	0.392553	0.1559	0.40905	0.198487	Glycerolipid	MG(20:1)+H
NEG2021	0.0604336	0.00870381	0.0325717	0.0294868	0.0959225	0.0590254	0.0152258	0.0472692	0.0253729	Glycerophospholipid	PG(16:0_20:1)-H
NEG2022	0.20701	0.277368	0.370208	0.851899	0.8611	0.822702	0.219948	0.334064	0.346816	Fatty Acyls	OAHFA(18:1_22:0)-H
NEG2023	7.15057	7.20501	7.07017	6.28606	6.74177	6.17434	8.95389	8.90289	8.81719	Glycerolipid	TG(59:11e)+NH4
NEG2024	0.747856	0.81897	0.813077	0.450831	0.437768	0.396159	0.788609	0.57502	0.810616	Glycerophospholipid	PA(24:1_18:2)+NH4
NEG2025	0.279426	0.315687	0.236783	0.27981	0.247521	0.254992	0.37718	0.341569	0.369077	Glycerolipid	TG(15:0_18:1_18:3)+H
NEG203	0.00297711	0.0053175	0.00599584	0.00533327	0.00427909	0.0174825	0.00900282	0.00174389	0.00390389	Glycerolipid	DG(10:0_10:4)+H
NEG204	0.112446	0.00099398	0.112287	0.00405334	0.00392024	0.00115797	0.121186	0.117062	0.113597	Sphingolipid	Cer(d35:2)+H-H2O
NEG206	0.0224968	0.0256807	0.0203997	0.0515907	0.04878	0.0533096	0.0292058	0.0242966	0.0264269	Glycerolipid	DG(39:1e)+Na
NEG208	0.00818914	0.00326883	0.00766693	0.0149801	0.0158991	0.0140246	0.00399502	0.00152876	0.007641	Glycerophospholipid	PI(38:4)-H
NEG209	0.0155679	0.00937091	0.00926535	0.0660256	0.0722343	0.0540488	0.11562	0.0077315	0.00404146	Glycerolipid	DG(26:5)+H
NEG21	0.0092137	0.00689974	0.00835915	0.00317843	0.00786225	0.00927114	0.00694725	0.0153215	0.00398898	Glycerolipid	TG(12:1e_6:0_12:4)+H
NEG210	0.00530061	0.0066365	0.00162192	0.0172584	0.0097976	0.0102074	0.00974627	0.00200969	0.00298248	Prenol lipid	Co(Q6)+H
NEG211	0.0939503	0.0838134	0.084796	0.542108	0.603069	0.572886	0.0476869	0.0488007	0.0440199	Sphingolipid	Cer(d18:1_24:1)+H
NEG213	1.10885	1.10439	0.989755	1.48235	1.63542	1.5645	0.584389	0.516314	0.545825	Glycerophospholipid	PG(24:0_24:1)+H
NEG214	0.00244085	0.00511555	0.00515215	0.0122454	0.0211375	0.0134053	0.00769424	0.0162746	0.0102997	Glycerolipid	MG(18:2e)+H
NEG215	0.00275689	0.0902423	0.00699389	0.011854	0.0130043	0.0113343	0.00726089	0.00474889	0.00213986	Glycerophospholipid	LPE(23:0)-H
NEG216	0.108875	0.105165	0.0997576	0.159576	0.175445	0.160707	0.0662327	0.0685741	0.0623406	Glycerolipid	TG(38:9)+H
NEG218	0.569371	0.556216	0.531893	0.853825	0.962863	0.873651	0.278768	0.247577	0.242099	Glycerolipid	TG(28:1_10:3_20:3)+Na
NEG219	0.0256717	0.00110289	0.00128796	0.00409565	0.00505504	0.0029143	0.0025727	0.00126075	0.000822378	Glycerolipid	TG(47:11e)+Na
NEG220	0.0112638	0.00931747	0.0122074	0.0180366	0.0169363	0.0168478	0.00908242	0.0146004	0.00713293	Glycerophospholipid	PS(38:6)-H
NEG221	0.0130543	0.0119093	0.00794713	0.0728526	0.080992	0.0797267	0.00106618	0.00121267	0.0381897	Glycerophospholipid	PE(42:3e)+H
NEG222	0.133376	0.128552	0.128029	0.121981	0.14141	0.132005	0.0445116	0.0365852	0.0339211	Saccharolipid	DGDG(18:2e)+NH4
NEG223	0.0501909	0.0489411	0.0499424	0.0641819	0.0741636	0.067437	0.0264628	0.02148	0.0230917	Glycerophospholipid	CL(70:3)-2H
NEG225	0.0506521	0.0505945	0.0517916	0.0184682	0.0157934	0.025555	0.0545887	0.0527311	0.0511704	Glycerolipid	DG(6:0_11:4)+H
NEG226	0.0153501	0.0165353	0.0122836	0.00939815	0.0121077	0.014526	0.0138707	0.00967298	0.0114698	Glycerophospholipid	PE(15:0_18:2)-H
NEG227	0.298793	0.31118	0.305089	0.90138	1.0352	0.950953	0.24616	0.240864	0.24101	Glycerolipid	TG(12:1e_18:3_22:5)+Na
NEG228	0.0253607	0.0206154	0.0183115	0.0519323	0.0608228	0.055023	0.00272521	0.00621771	0.00595094	Glycerophospholipid	PI(18:4_22:1)+H
NEG23	0.0246303	0.0277052	0.02428	0.0209227	0.0372875	0.0489971	0.0409489	0.0438803	0.0503395	Glycerophospholipid	PG(38:3)+H
NEG230	0.0207875	0.0131433	0.0190102	0.0795733	0.0839245	0.0761825	0.0363947	0.020632	0.0230045	Fatty Acyls	OAHFA(36:1)-H
NEG231	0.0134553	0.0128969	0.015278	0.0338702	0.0382738	0.036018	0.0140876	0.0160719	0.0102746	Sphingolipid	Hex1Cer(m19:1_16:1)+H
NEG232	0.00758133	0.00945341	0.0100583	0.0569292	0.0608248	0.0600518	0.0782972	0.0756328	0.00138652	Glycerolipid	TG(4:0_8:0_9:0)+H
NEG233	0.00758133	0.00945341	0.0100583	0.0569292	0.0608248	0.0600518	0.0782972	0.0756328	0.00138652	Glycerolipid	DG(43:4e)+H
NEG234	0.087143	0.0932382	0.081835	0.21296	0.247965	0.236707	0.12005	0.118725	0.0945797	Glycerolipid	TG(50:12e)+NH4
NEG235	0.00261218	0.00248741	0.00524541	0.00797888	0.00934708	0.0108424	0.00904888	0.00767196	0.0093273	Glycerophospholipid	PC(20:0_18:3)+HCOO
NEG236	0.0288969	0.0320735	0.0320783	0.19422	0.213844	0.200589	0.0060234	0.0140661	0.0132379	Glycerophospholipid	PC(16:2e_19:1)+HCOO
NEG237	0.0174956	0.0226727	0.0165556	0.0370357	0.0531167	0.0375425	0.0191844	0.0176106	0.0206242	Glycerolipid	DG(36:1e)+Na
NEG238	1.49788	1.52281	1.4799	3.19457	3.57069	3.34812	0.774856	0.719801	0.710621	Fatty Acyls	WE(27:3)+H
NEG239	0.00211144	0.034435	0.0336054	0.0223739	0.0234335	0.012547	0.00207034	0.0359774	0.0349126	Sphingolipid	Cer(m19:0_23:3)+H
NEG240	0.076468	0.0803391	0.0730841	0.321097	0.339072	0.310322	0.0672167	0.0583476	0.0559481	Glycerolipid	TG(20:4e_12:3_18:4)+NH4
NEG241	0.0384428	0.0329167	0.0336012	0.183432	0.216252	0.195987	0.0158616	0.00977694	0.0141941	Sphingolipid	SM(t36:1)+H
NEG242	0.00297711	0.0053175	0.00599584	0.00533327	0.00427909	0.0174825	0.00900282	0.00174389	0.00390389	Glycerophospholipid	PA(18:3_20:2)-H
NEG243	0.0912588	0.0869484	0.0827964	0.380771	0.456293	0.388467	0.0570959	0.0529454	0.0574461	Glycerophospholipid	PC(19:1_18:2)+H
NEG245	0.022445	0.0256772	0.0230779	0.0506927	0.0487731	0.0541283	0.0292017	0.0242932	0.0363813	Sphingolipid	phSM(d35:3)-CH3
NEG246	0.00876078	0.00330651	0.00724476	0.015969	0.01608	0.0165734	0.00486296	0.00154615	0.00772792	Glycerophospholipid	PI(24:0_18:2)-H
NEG247	0.0225778	0.0203115	0.0191083	0.0512899	0.0627188	0.0597983	0.0175956	0.0165507	0.0176951	Serol lipid	ChE(2:0)+H
NEG248	0.111684	0.113869	0.110787	0.169533	0.190026	0.189177	0.0573316	0.047294	0.0462946	Glycerolipid	DG(17:0_20:5)+H
NEG249	0.745339	0.718238	0.720339	1.304	1.34545	1.31434	0.459218	0.447463	0.401434	Glycerolipid	TG(20:4e_10:3_14:4)+H
NEG251	0.00242183	0.00511576	0.00515254	0.0150782	0.0211292	0.0134058	0.00776364	0.0162752	0.0103001	Glycerolipid	TG(49:8e)+NH4
NEG252	0.25454	0.253777	0.239655	0.290909	0.33121	0.314099	0.312629	0.278878	0.269983	Sphingolipid	Cer(d33:2+O)-H
NEG254	0.070505	0.0702994	0.0695391	0.0282632	0.0210666	0.0275873	0.0759854	0.0733997	0.0712273	Glycerolipid	DG(28:6)+H
NEG255	0.0266512	0.0357833	0.0429761	0.0444729	0.0360675	0.0392864	0.0459303	0.0443673	0.0430542	Glycerophospholipid	PI(32:2e)+Na
NEG256	0.0328918	0.0470701	0.0206833	0.0426499	0.0707821	0.0352846	0.0170426	0.0087995	0.0543154	Sphingolipid	Cer(t16:0_19:0+O)+HCOO
NEG257	0.0375604	0.0290384	0.0267867	0.218637	0.234047	0.214059	0.372087	0.183202	0.348787	Glycerolipid	TG(20:5_13:0_18:2)+H
NEG26	0.0306626	0.0364079	0.00424144	0.0141019	0.0520506	0.0487905	0.126261	0.0559205	0.0574148	Glycerophospholipid	CL(79:0)-2H
NEG260	0.138239	0.090796	0.0897437	0.168167	0.180221	0.152794	0.0511088	0.0486853	0.0382746	Sphingolipid	Cer(d12:0_18:2+2O)+H
NEG261	0.85392	0.85584	0.845159	0.741784	0.812335	0.757805	0.494399	0.471093	0.443027	Glycerolipid	DG(26:0)+Na
NEG263	0.0950485	0.0902408	0.0909685	0.435094	0.510035	0.44723	0.0310327	0.0267903	0.0418853	Serol lipid	ChE(2:0)+H
NEG264	0.0595675	0.0623837	0.0650049	0.125603	0.149278	0.127766	0.0311213	0.0287218	0.0271449	Glycerophospholipid	CL(76:12)-2H
NEG265	0.625497	0.600522	0.557148	0.653371	0.735863	0.694113	0.327548	0.332288	0.276373	Saccharolipid	MGDG(30:6e)-H
NEG267	0.00745066	0.0123976	0.00785556	0.0246285	0.0327504	0.0289005	0.0120045	0.0181923	0.0149202	Glycerolipid	DG(34:2e)+H
NEG268	0.327188	0.364608	0.309464	1.80647	1.87802	1.83005	0.17066	0.165393	0.141326	Glycerophospholipid	PA(20:3_23:0)-H
NEG27	0.170829	0.00329525	0.00423485	0.198727	0.00325879	0.191547	0.212161	0.219539	0.225405	Serol lipid	StE(21:2)+NH4
NEG270	0.109658	0.107713	0.09686	0.128934	0.135275	0.121647	0.0464579	0.0503844	0.0531817	Glycerolipid	DG(26:1_18:3)+NH4
NEG271	0.0590396	0.0661939	0.0563468	0.0704122	0.0878949	0.0814709	0.0295804	0.0341273	0.0261828	Glycerophospholipid	PG(41:2)-H
NEG273	0.836978	0.847225	0.83437	0.994204	1.07312	1.05043	0.499207	0.434375	0.429728	Glycerolipid	TG(12:0_10:4_11:2)+H
NEG275	0.0158248	0.0171139	0.0161146	0.0951696	0.0832316	0.081027	0.0595148	0.0554692	0.0379462	Glycerophospholipid	PS(40:4)-H
NEG276	0.343497	0.340435	0.329939	0.63587	0.658291	0.625544	0.233555	0.23382	0.223225	Glycerolipid	TG(36:6)+NH4
NEG277	0.310916	0.29056	0.312229	0.545074	0.65642	0.564536	0.130747	0.136421	0.122641	Saccharolipid	MGDG(19:0_18:3)+Na
NEG279	0.0460738	0.0417957	0.0382336	0.0452147	0.0491403	0.0474789	0.0161991	0.0236153	0.0204904	Glycerolipid	MG(18:3)+H
NEG281	0.0190041	0.0213846	0.0122319	0.0722272	0.069612	0.0694575	0.0035244	0.00494564	0.00650249	Glycerophospholipid	PIP(22:4_18:2)-H
NEG282	1.01938	0.947588	0.978453	1.39073	1.55164	1.44035	0.586608	0.532938	0.508883	Glycerolipid	DG(28:2)+H
NEG283	0.0152833	0.0152837	0.00181143	0.0129203	0.00833117	0.0167702	0.00142469	0.0159104	0.0154395	Sphingolipid	Cer(d18:1_24:0+O)+H
NEG284	0.00725171	0.00732664	0.00734373	0.0491876	0.0658417	0.0544308	0.00364952	0.00120001	0.00352413	Glycerophospholipid	LPI(18:0)-H
NEG285	0.0607426	0.0591387	0.054286	0.0606686	0.0800263	0.0710623	0.0451386	0.0456369	0.0408484	Glycerophospholipid	PI(36:2e)+Na
NEG287	1.28901	1.24583	1.22301	2.88944	3.24279	3.00728	0.610489	0.552659	0.528991	Glycerophospholipid	PE(16:0_18:2)-H
NEG29	0.00396285	0.00198854	0.00638411	0.0101931	0.0237626	0.0136024	0.00551914	0.0131083	0.00799806	Glycerolipid	TG(20:0_16:0_16:1)+H
NEG291	0.094411	0.0963567	0.0962855	0.483457	0.512962	0.476389	0.0604319	0.0606234	0.0523839	Glycerophospholipid	PI(20:0_20:1)+H
NEG293	0.00358205	0.00477973	0.0102667	0.0909677	0.0871451	0.100598	0.00455208	0.0020333	0.00544994	Glycerolipid	TG(6:0_14:4_22:2)+Na
NEG294	1.98779	2.01106	1.96186	4.28481	4.74032	4.48754	1.03521	0.964278	0.941749	Glycerolipid	MG(35:1)+Na
NEG30	0.00937618	0.00671935	0.00306382	0.00457908	0.0112928	0.00842899	0.00222298	0.0121155	0.016011	Glycerolipid	DG(42:5e)+H
NEG301	0.200624	0.204541	0.199495	0.893846	0.998799	0.926459	0.0951289	0.063996	0.0956746	Sphingolipid	Hex1Cer(d14:1_18:3)+NH4
NEG304	0.0675962	0.0652409	0.0658791	0.378832	0.431037	0.39789	0.0220578	0.0239068	0.0275255	Glycerolipid	TG(18:0_18:1_18:1)+NH4
NEG31	0.00823789	0.0107194	0.012425	0.0101496	0.0132145	0.0171903	0.0196783	0.0257281	0.0329522	Glycerophospholipid	PG(27:0)+H
NEG310	0.00979091	0.00947185	0.0157859	0.0245686	0.0147364	0.0325536	0.0116467	0.0136863	0.0149009	Glycerolipid	TG(18:1_18:2_18:3)+H
NEG311	0.00302868	0.0034993	0.00585234	0.0301933	0.037696	0.0395131	0.00457379	0.00291229	0.00139585	Glycerophospholipid	PE(29:1_12:0)+H
NEG312	0.0088523	0.0139964	0.0083837	0.0518105	0.0531216	0.047345	0.00234007	0.00371733	0.00140036	Glycerophospholipid	PG(16:0_17:0)-H
NEG313	0.00124613	0.00191279	0.00219698	0.00543658	0.00310069	0.00209569	0.0032861	0.000165013	0.00111199	Glycerolipid	DG(40:1e)+Na
NEG314	0.166239	0.194908	0.157342	0.662737	0.713469	0.658846	0.135744	0.10939	0.115793	Glycerophospholipid	PIP2(32:0e)-H
NEG316	0.0259295	0.0179266	0.0208385	0.127256	0.137284	0.127934	0.0114719	0.00856278	0.0105186	Glycerophospholipid	PE(53:2)+H
NEG317	0.98336	0.994929	0.921823	1.76674	1.95804	1.76168	0.762343	0.673291	0.664371	Glycerophospholipid	PC(18:3e_20:0)+H
NEG32	0.000285741	0.0189518	2.50102e-09	0.00870435	0.0276183	0.0217387	1.64805e-09	1.31181e-08	0.00173499	Glycerolipid	TG(19:0_18:2_20:5)+H
NEG323	0.00493334	0.00617319	0.00151121	0.00792321	0.00695324	0.00949374	0.00933682	0.00188524	0.00191179	Glycerolipid	DG(44:0)+NH4
NEG324	0.00474719	0.00884644	0.0121611	0.0134308	0.0100043	0.0320444	0.0111624	0.00916169	0.00604547	Glycerolipid	DG(38:4e)+H
NEG326	0.19105	0.194453	0.184404	0.768349	0.860952	0.778391	0.118105	0.106854	0.112357	Glycerolipid	TG(27:1_14:1_14:4)+Na
NEG328	0.0536881	0.0496391	0.0499962	0.308249	0.362758	0.333798	0.0266554	0.0295548	0.0240071	Glycerophospholipid	PG(35:4)-H
NEG329	1.40766	1.40836	1.27934	1.93917	2.13267	2.03884	0.741321	0.663727	0.697561	Glycerolipid	TG(14:1e_22:3_22:4)+NH4
NEG33	0.00015555	0.0245401	0.000278526	0.0025997	0.00333968	0.0018047	0.0226106	0.00246863	0.0217721	Glycerophospholipid	PA(18:3_18:2)-H
NEG333	0.0224968	0.0256807	0.0203997	0.0515907	0.04878	0.0533096	0.0292058	0.0242966	0.0264269	Glycerophospholipid	PS(18:2_23:0)-H
NEG336	0.00275644	0.0902513	0.00699715	0.0118546	0.0130028	0.0115293	0.00725537	0.0047438	0.00213919	Glycerophospholipid	CL(91:13)-2H
NEG337	0.0128679	0.0118247	0.0198311	0.0249428	0.0399971	0.0408906	0.0102303	0.0085884	0.0175398	Glycerolipid	TG(51:0)+H
NEG340	0.0595082	0.0171554	0.0182027	0.0964832	0.235629	0.191565	0.12309	0.0148972	0.0256457	Serol lipid	ZyE(19:0)+NH4
NEG341	0.0225778	0.0203115	0.0191083	0.0512899	0.0627188	0.0597983	0.0175956	0.0165507	0.0176951	Glycerolipid	TG(16:0_22:5_22:5)+H
NEG342	0.00827546	0.0142205	0.0116603	0.0839346	0.0795501	0.0771956	0.00570282	0.00467638	0.00635088	Sphingolipid	Hex2Cer(m45:2)+NH4
NEG343	0.570226	0.55705	0.532782	0.848411	0.964318	0.863457	0.27918	0.247952	0.238765	Glycerolipid	TG(60:11e)+Na
NEG347	0.0112638	0.00931747	0.0122074	0.0180366	0.0169363	0.0168478	0.00908242	0.0146004	0.00713293	Glycerolipid	TG(9:0_12:0_14:4)+NH4
NEG348	0.0114158	0.0178734	0.0159504	0.029075	0.0277415	0.0439448	0.0192722	0.025454	0.0286568	Glycerophospholipid	PG(16:0_18:2)-H
NEG35	0.0503312	0.0523495	0.0540823	0.00270576	0.00374351	0.0564363	0.0225616	0.0175015	0.0214164	Glycerophospholipid	CL(90:17)-2H
NEG350	0.0244188	0.0257558	0.0235425	0.119878	0.134161	0.129702	0.0149084	0.0224597	0.0126776	Glycerophospholipid	PE(12:0_18:2)-H
NEG352	0.0295109	0.0319643	0.0237796	0.175684	0.19734	0.190938	0.00479744	0.0027799	0.0428432	Glycerolipid	TG(20:4e_10:2_14:4)+H
NEG354	0.133376	0.128552	0.128029	0.121981	0.14141	0.132005	0.0445116	0.0365852	0.0339211	Glycerophospholipid	PI(36:2e)+Na
NEG355	0.124448	0.109309	0.113524	0.170167	0.177193	0.168931	0.0742016	0.0686258	0.0656866	Glycerolipid	TG(20:4e_12:4_24:1)+H
NEG356	0.00308869	0.00132171	0.00243381	0.00547018	0.00720653	0.00229759	0.0012652	0.00133644	0.00212857	Glycerophospholipid	PA(37:1e)+Na
NEG357	0.00164383	0.00143385	0.00393501	0.00450507	0.00511518	0.001493	0.0421219	0.0406885	0.00218091	Sphingolipid	CerG2GNAc1(t29:0)+HCOO
NEG358	0.0501841	0.0489393	0.0499445	0.0641809	0.0741753	0.0674302	0.0264589	0.0214755	0.0230938	Glycerolipid	DG(20:0_21:1)+H
NEG359	0.00482717	0.00664699	0.00488683	0.0111791	0.0126031	0.0111945	0.00601331	0.00587922	0.00443391	Glycerophospholipid	PG(16:0_16:0)-H
NEG36	0.113743	0.113374	0.115709	0.145754	0.148333	0.149341	0.130827	0.147769	0.135635	Sphingolipid	CerP(t38:1+O)+NH4
NEG361	1.30321	1.27278	1.34057	0.758325	0.716305	0.735394	1.17873	1.1975	1.19967	Glycerolipid	TG(20:4e_12:3_22:5)+H
NEG362	0.0654828	0.0685425	0.0803496	0.0892275	0.0888296	0.085513	0.0681632	0.069136	0.0710817	Fatty Acyls	WE(10:0_17:4)+H
NEG363	0.0028391	0.00482851	0.00289485	0.0110282	0.0107107	0.00672745	0.00264476	0.00730955	2.98294e-08	Glycerolipid	TG(8:0_20:5_22:6)+NH4
NEG366	0.0326778	0.0336851	0.034767	0.0441568	0.0460183	0.0445545	0.039475	0.0365629	0.0395931	Serol lipid	ZyE(21:2)+NH4
NEG367	0.0129797	0.0146839	0.0089791	0.00209992	0.00140904	0.00174859	0.00940266	0.0105424	0.0114411	Glycerophospholipid	PI(16:0_14:0)-H
NEG368	0.0887787	0.0892394	0.0877631	0.172791	0.181885	0.154596	0.0806919	0.0878267	0.071774	Glycerolipid	TG(22:5_18:2_22:5)+NH4
NEG369	0.0867516	0.0907607	0.0804205	0.172614	0.192859	0.165881	0.0777407	0.0960992	0.0736065	Serol lipid	StE(16:2)+NH4
NEG370	0.03621	0.0402537	0.0335193	0.100366	0.105174	0.0942921	0.0458132	0.0390959	0.0373722	Glycerophospholipid	PG(16:0_14:4)+H
NEG371	0.0487562	0.0509372	0.0533362	0.0932419	0.104149	0.106187	0.0438621	0.0437604	0.0364274	Glycerolipid	MG(36:1)+Na
NEG372	0.0385079	0.0393424	0.0362495	0.0246614	0.0272852	0.0297081	0.0396437	0.0435015	0.0339676	Glycerolipid	DG(41:5e)+H
NEG373	0.0341892	0.0303033	0.0305538	0.0769786	0.0667731	0.0585889	0.238828	0.31441	0.271131	Glycerolipid	TG(52:10e)+Na
NEG374	0.0636997	0.0305481	0.0336908	0.286886	0.29859	0.285836	0.0699523	0.0710921	0.0689172	Saccharolipid	MGDG(19:0_18:3)+HCOO
NEG375	0.0888501	0.0796799	0.110143	0.117625	0.112325	0.109979	0.52974	0.481621	0.505721	Glycerolipid	TG(20:4e_12:4_22:5)+H
NEG376	0.0747749	0.0774048	0.0752395	0.184761	0.172268	0.168029	0.0628258	0.0593653	0.0720394	Saccharolipid	MGDG(16:0_18:2)+Na
NEG377	0.0668375	0.0540029	0.0717287	0.108318	0.0877887	0.0866741	0.319853	0.290442	0.31346	Saccharolipid	SQDG(15:0_18:2)-H
NEG378	0.0098093	0.0181743	0.0136438	0.0251392	0.0231629	0.0286941	0.112877	0.0995212	0.112879	Glycerolipid	DG(38:5e)+H
NEG379	0.289461	0.301008	0.310451	0.326478	0.00407999	0.00386379	0.019211	0.0152647	0.0140808	Glycerophospholipid	PS(22:0_18:2)+H
NEG380	0.053748	0.0597759	0.0524451	0.112223	0.104426	0.0929639	0.0275729	0.0391367	0.036745	Glycerolipid	TG(14:1e_6:0_6:0)+H
NEG381	0.0808893	0.0786423	0.0824315	0.150445	0.160254	0.148762	0.0546356	0.0609571	0.054591	Glycerolipid	DG(36:1e)+Na
NEG382	0.0149295	0.0155178	0.00447	0.019063	0.00438957	0.00284323	0.0185422	0.00171173	0.0196996	Glycerophospholipid	PC(37:4)+H
NEG383	0.0272116	0.0257188	0.0284818	0.0812848	0.0872895	0.0836215	0.0191515	0.0218719	0.0273421	Glycerolipid	TG(44:6e)+Na
NEG384	0.0058852	0.00357763	0.00819986	0.00276257	0.000276001	0.0293511	0.00204076	0.00246013	0.00235641	Glycerolipid	TG(24:0_18:2_18:3)+H
NEG385	2.64542	2.66585	3.32629	2.58665	2.57751	2.54945	2.72023	3.30139	3.15308	Serol lipid	SiE(24:7)+NH4
NEG386	0.0567923	0.0637458	0.0630791	0.126201	0.131183	0.122319	0.0455031	0.0480671	0.0520268	Glycerolipid	TG(22:5_14:3_23:1)+NH4
NEG388	0.0415133	0.00311062	0.00314183	0.00288885	0.00331127	0.00381975	0.136493	0.149069	0.126851	Glycerolipid	TG(26:0_18:3_18:3)+NH4
NEG389	0.680392	0.668922	0.995476	1.49065	1.81336	1.55023	1.44077	1.60802	1.15539	Glycerolipid	TG(16:2e_18:3_19:0)+NH4
NEG39	0.00371868	0.00175152	0.00205633	0.00845259	0.00607637	0.00203321	0.00299997	0.0152266	0.00133971	Glycerolipid	TG(8:0_8:0_24:2)+H
NEG390	0.0188573	0.0284014	0.0782775	0.155481	0.02404	0.131856	0.137812	0.121391	0.0763843	Glycerolipid	DG(35:0e)+Na
NEG391	0.335818	0.339255	0.329888	0.378555	0.46424	0.372836	0.320387	0.409822	0.346047	Glycerolipid	DG(37:3e)+H
NEG392	0.00411332	0.00951725	0.0124026	0.040086	0.0261194	0.0227889	0.336379	0.359437	0.430844	Glycerophospholipid	PC(35:5)+H
NEG393	0.850565	0.854404	0.935236	1.17925	1.50618	1.19864	1.12435	0.649945	0.536994	Glycerolipid	TG(16:2e_14:4_14:4)+H
NEG394	0.390001	0.497407	0.230909	0.859979	0.661981	0.832866	0.52329	0.491423	0.761347	Glycerophospholipid	LPG(15:0)-H
NEG395	2.50576	1.61021	1.60597	3.09023	6.72808	2.92597	3.43523	1.71187	1.86542	Glycerolipid	DG(42:6e)+H
NEG396	0.0565403	0.124583	0.101827	0.101619	0.0511217	0.15158	0.361034	0.04355	0.0260072	Glycerophospholipid	PE(43:3e)+H
NEG397	0.483924	0.820908	0.40916	1.10745	0.995948	0.871944	0.977557	1.00031	1.01085	Glycerolipid	TG(14:1e_10:3_15:0)+H
NEG398	0.0128632	0.00562654	0.0171917	0.0110408	0.021282	0.00682475	0.505565	0.472171	0.47626	Serol lipid	ZyE(18:2)+NH4
NEG399	0.0638009	0.0762358	0.0493655	0.0630988	0.0700788	0.0786334	0.478675	0.592277	0.346328	Glycerophospholipid	PG(32:3)-H
NEG4	0.0218365	0.0228186	0.0178736	0.0212195	0.0183069	0.0173113	0.0143339	0.0199805	0.0149105	Saccharolipid	DGDG(44:9e)+NH4
NEG40	0.00567521	0.00589535	0.00595882	0.0118752	0.00678885	0.00636365	0.00704851	0.00729359	0.0074885	Glycerophospholipid	PE(40:2)+H
NEG400	0.254524	0.258334	0.44181	0.417997	0.527429	0.456637	0.446042	0.501484	0.632395	Glycerolipid	DG(21:1e)+NH4
NEG402	2.13416	2.04762	2.24456	1.8904	1.84594	1.76475	2.13869	2.0433	2.21536	Glycerophospholipid	PC(8:0e_9:0)+H
NEG403	0.0232142	0.0326607	0.052573	0.300603	0.28038	0.125183	0.088281	0.115528	0.0898382	Glycerophospholipid	PG(18:3_20:5)+H
NEG404	1.06144	0.423312	0.488037	1.02213	2.19925	0.955325	0.526887	0.494228	0.544277	Glycerolipid	DG(22:5_22:5)+H
NEG405	0.644713	0.701879	0.627449	1.25464	1.28644	1.23927	0.754802	0.247342	0.752257	Glycerolipid	MG(22:1)+H
NEG406	0.349825	0.199092	0.192512	0.396882	0.421197	0.760859	0.520318	0.249307	0.29453	Sphingolipid	Cer(d18:2_20:1)+H
NEG407	0.107068	0.117739	0.134795	0.247681	0.25761	0.0768745	0.206488	0.158653	0.194847	Glycerolipid	TG(34:3e)+NH4
NEG409	0.0742014	0.0736266	0.0739619	0.0391784	0.0466292	0.045868	0.0612074	0.0761942	0.0657463	Fatty Acyls	WE(23:6_22:5)+H
NEG41	0.214805	0.21567	0.163711	0.129106	0.127231	0.120143	0.132908	0.114343	0.111513	Glycerophospholipid	PE(19:0e)+Na
NEG410	0.06341	0.0913501	0.0941367	0.196757	0.224284	0.208657	0.0962322	0.102743	0.10725	Glycerolipid	TG(11:0_11:0_17:0)+H
NEG414	0.10466	0.114111	0.114095	0.0853063	0.0844187	0.0808876	0.221787	0.204748	0.221106	Glycerolipid	TG(14:0_13:0_20:4)+H
NEG417	0.0514511	0.0454342	0.0555062	0.00820839	0.00371827	0.00670293	0.038428	0.0359167	0.0501942	Glycerophospholipid	PA(18:1e_10:4)-2H
NEG418	0.0239872	0.0136102	0.0230238	0.0139084	0.323946	0.0288893	0.0197655	0.179013	0.00943736	Glycerolipid	TG(45:3e)+H
NEG419	0.121011	0.113654	0.115809	0.186579	0.174529	0.176898	0.394197	0.396387	0.42034	Glycerolipid	TG(6:0_10:4_11:4)+H
NEG42	0.0544728	0.0690076	0.06532	0.100209	0.0850094	0.0833969	0.0854443	0.0955355	0.106758	Glycerophospholipid	PA(20:1_18:1)-H
NEG420	0.00581827	0.0181754	0.013659	0.0410156	0.0401792	0.0531978	0.046816	0.0344264	0.0479003	Sphingolipid	SPH(d17:1)+H
NEG421	0.0106567	0.0115998	0.00576594	0.0256778	0.00145903	0.00345248	0.00236189	0.00113676	0.00229021	Glycerolipid	DG(17:0_18:2)+H
NEG422	0.175089	0.320505	0.194886	0.368245	0.354464	0.360224	0.187936	0.163458	0.181955	Saccharolipid	DGDG(20:0_18:2)+Na
NEG423	0.0148863	0.00750238	0.0110021	0.0647037	0.0570336	0.0471023	0.0686822	0.0639627	0.0845461	Glycerolipid	TG(6:0_12:3_13:0)+Na
NEG424	0.0243446	0.0233499	0.0475235	0.148841	0.170031	0.154356	0.120996	0.132393	0.12375	Glycerolipid	TG(26:2)+H
NEG425	0.0352184	0.0454661	0.0537983	0.25534	0.22543	0.209391	0.169197	0.179293	0.19816	Glycerolipid	TG(52:14e)+H
NEG426	0.262156	0.271925	0.155069	0.268832	0.277439	0.281252	0.270555	0.300138	0.300355	Glycerolipid	DG(32:5e)+H
NEG427	0.00403644	0.0124867	0.00282315	0.0120133	0.0144715	0.0113007	0.0595744	0.0613399	0.0718168	Serol lipid	StE(18:2)+NH4
NEG43	0.278373	0.386493	0.34751	0.329608	0.381857	0.321337	0.284837	0.276076	0.361018	Glycerolipid	TG(18:3_18:2_18:3)+H
NEG435	0.0537985	0.00763963	0.056281	0.0327748	0.0184128	0.0215476	0.133272	0.117281	0.128787	Sphingolipid	ST(d14:0_26:6)+NH4
NEG44	0.159182	0.170365	0.167174	0.392712	0.379406	0.375186	0.334737	0.36754	0.398973	Glycerolipid	TG(15:0_10:3_10:4)+Na
NEG443	0.0139243	0.0112507	0.00808896	0.114254	0.11419	0.0975599	0.232304	0.0983815	0.201064	Glycerolipid	DG(36:2e)+Na
NEG444	0.0820703	0.0872858	0.0663693	0.0727114	0.0716889	0.0387704	0.0960865	0.104279	0.121614	Glycerolipid	TG(12:1e_8:0_20:0)+H
NEG45	1.13989	1.1119	1.27721	1.18443	1.14259	1.15342	1.16224	1.15543	1.2101	Glycerolipid	TG(15:0_11:2_12:0)+Na
NEG451	0.0348188	0.0416703	0.0414793	0.0588171	0.0424968	0.0532484	0.124516	0.11613	0.11773	Glycerophospholipid	PE(51:1)+H
NEG456	0.0870639	0.090493	0.0927009	0.0989782	0.104148	0.00719041	0.108131	0.111891	0.114881	Glycerophospholipid	LPC(19:0)+H
NEG457	0.0770159	0.0667068	0.0772843	0.027325	0.0414298	0.0372139	0.0915694	0.0716315	0.0859686	Glycerolipid	TG(8:0_11:2_14:4)+NH4
NEG46	0.0955006	0.0950528	0.099597	0.0527653	0.0586047	0.0673167	0.120498	0.115658	0.118634	Sphingolipid	ST(d20:2_25:0)+H-H2O
NEG466	0.127991	0.119939	0.125933	0.190534	0.191139	0.164289	0.160822	0.16258	0.159759	Glycerolipid	TG(20:0_18:3_21:1)+NH4
NEG468	0.00270045	0.00981167	1.56147e-08	0.0154056	0.0176735	0.00791191	0.0183846	0.0196683	0.0244219	Glycerolipid	TG(26:0_18:3_18:3)+Na
NEG48	0.0480913	0.0434817	0.0517668	0.0553055	0.0548111	0.0504238	0.0391598	0.0385234	0.0418589	Glycerolipid	TG(4:0_14:4_16:0)+H
NEG483	1.23179	1.26854	1.11826	0.0804247	0.0629567	0.477736	0.11667	0.0900078	0.0688546	Prenol lipid	Co(Q9)+NH4
NEG484	0.0770968	0.00118626	0.00148848	0.00181732	0.00707168	0.00349377	0.0957518	0.0990813	0.101729	Glycerolipid	TG(50:13e)+NH4
NEG485	0.00833043	0.1912	0.19549	0.0454954	0.0493314	0.051508	0.228471	0.236415	0.242733	Saccharolipid	DGDG(26:3)-H
NEG488	0.22518	0.234177	0.242055	0.0362038	0.0403896	0.0509739	0.279668	0.289392	0.297126	Glycerophospholipid	PG(42:7)-H
NEG49	0.0183857	0.0282849	0.0346002	0.0201867	0.0190871	0.0238287	0.025086	0.0205753	0.0198982	Serol lipid	StE(34:6)+H
NEG493	0.00464425	0.0297152	0.00348204	0.0329008	0.00104532	0.00198758	0.00335223	0.0364661	0.00211095	Glycerophospholipid	PS(26:0e)-H
NEG5	0.364451	0.377813	0.368187	0.0396446	0.0190628	0.0162068	3.56336e-08	0.468388	0.480904	Saccharolipid	DGDG(37:2)+H
NEG50	0.0280315	0.0308985	0.0262633	0.0162981	0.00474979	0.0118343	0.168619	0.179215	0.198604	Saccharolipid	MGDG(48:9)+Na
NEG507	0.0801566	0.134439	0.161236	0.0707687	0.124916	0.189761	0.172477	0.137209	0.0756556	Glycerophospholipid	PI(16:0_18:2)-H
NEG51	1.54465	1.7427	1.92652	1.9344	1.87631	2.38876	1.93213	1.97091	1.8303	Glycerolipid	TG(8:0_10:3_18:1)+H
NEG512	0.0524612	0.0928853	0.0354141	0.0523922	0.0876226	0.109235	0.0296613	0.150045	0.081817	Glycerophospholipid	CL(72:6)-H
NEG514	0.10471	0.105009	0.103347	0.167227	0.182512	0.19409	0.0480023	0.0552519	0.045495	Glycerolipid	TG(27:0_18:2_18:3)+NH4
NEG515	0.00660179	0.0024502	0.0058663	0.0214626	0.0213485	0.0187875	0.0233287	0.0241399	0.024785	Serol lipid	ZyE(19:1)+NH4
NEG516	0.0427031	0.0364818	0.0174907	0.265166	0.270531	0.242319	0.00394477	0.0044957	0.00710307	Glycerophospholipid	PI(15:0_16:0)-H
NEG517	0.105034	0.127811	0.110245	0.0616572	0.0727187	0.0715778	0.12496	0.122344	0.0747247	Glycerolipid	DG(35:1e)+Na
NEG518	0.315766	0.318007	0.326827	1.05573	0.305969	0.313585	0.421206	0.4382	0.459492	Glycerolipid	DG(37:4e)+H
NEG52	0.148872	0.258371	2.96685	0.217952	0.306695	0.242391	0.0521336	0.536851	0.128494	Glycerolipid	TG(12:1e_8:0_15:0)+H
NEG520	0.19138	0.189714	0.184234	0.147189	0.147984	0.138456	0.21469	0.2101	0.203133	Glycerophospholipid	PA(24:0_18:2)-H
NEG522	0.516	0.599665	0.434637	0.664403	0.580755	0.667736	0.446175	0.475277	0.503174	Sphingolipid	CerP(d13:0_25:5)+NH4
NEG524	0.285584	0.299356	0.311938	0.306411	0.324699	0.303116	0.294182	0.293925	0.293208	Glycerophospholipid	PA(25:0_18:2)-H
NEG526	1.54284	1.267	1.66157	1.01181	1.17428	1.04237	1.42281	1.15486	1.13139	Glycerolipid	TG(37:10)+H
NEG528	4.49917	4.61133	4.82327	4.95891	5.25472	4.74642	5.73868	5.73366	5.87124	Glycerolipid	TG(27:0_19:1_19:1)+NH4
NEG53	0.0839968	0.0999763	0.0724055	0.169548	0.135404	0.0816768	0.0613765	0.141993	0.134581	Glycerolipid	DG(16:0_11:1)+H
NEG530	0.226294	0.269411	0.288996	0.255276	0.248968	0.31547	0.330407	0.372105	0.401518	Glycerolipid	TG(68:14)+H
NEG531	0.161431	0.0448479	0.235928	0.151915	0.25069	0.244803	0.102257	0.100839	0.257917	Glycerophospholipid	PG(47:4)+Na
NEG532	0.252617	0.103195	0.329824	0.295733	0.267893	0.313734	0.105509	0.334006	0.33041	Glycerolipid	DG(16:0_18:1)+NH4
NEG533	0.0538131	0.0452148	0.0434443	0.0779026	0.0717312	0.0708887	0.147001	0.140299	0.1509	Glycerophospholipid	PS(24:0_18:2)-H
NEG534	0.0366195	0.00369457	0.0213393	0.0337488	0.0365223	0.0355848	0.0366544	0.0189133	0.0288156	Prenol lipid	Co(Q7)+H
NEG535	0.0341044	0.0146398	0.0221076	0.0331054	0.0372419	0.0316165	0.0371605	0.0439587	0.0217065	Glycerolipid	DG(36:1e)+Na
NEG536	0.0101918	0.00821466	0.0145403	0.0122398	0.0164439	0.0371203	0.177956	0.225017	0.206207	Glycerophospholipid	PS(18:2_18:2)-H
NEG537	0.0383415	0.03421	0.0363545	0.0439912	0.0522294	0.0385025	0.0329357	0.0180915	0.0212249	Saccharolipid	DGDG(55:8)+Na
NEG539	0.276327	0.290583	0.319745	0.119293	0.130954	0.136838	0.365589	0.392169	0.404194	Serol lipid	ZyE(22:3)+H
NEG54	0.0050064	0.0766167	0.0716617	0.0270225	0.0783254	0.00892344	0.0199969	0.0777974	0.0472799	Glycerolipid	TG(17:0_18:1_18:3)+NH4
NEG540	0.00223586	0.00230351	0.00274407	0.017197	0.00907672	0.00703636	0.0133242	0.0184363	0.0138957	Serol lipid	ZyE(18:3)+NH4
NEG542	0.00402448	0.00378128	0.00245047	0.00726874	0.00283793	0.00534852	0.00451819	0.00467529	0.00368837	Glycerophospholipid	PI(38:4)-H
NEG546	1.83159	1.92712	1.89458	2.65037	2.84813	2.68275	2.53169	2.53106	2.60855	Glycerophospholipid	PI(47:1)+H
NEG547	0.0808696	0.0713463	0.081394	0.0630072	0.0730099	0.0537126	0.102636	0.0835873	0.111777	Glycerolipid	DG(30:3)+H
NEG548	0.294022	0.309675	0.313222	0.228262	0.233588	0.193014	0.298876	0.331131	0.327719	Sphingolipid	CerP(d41:0+O)+NH4
NEG549	0.0057463	0.00806622	0.00785778	0.099128	0.108548	0.102372	4.3832e-08	0.0262057	0.0262891	Glycerolipid	MG(34:1)+Na
NEG55	0.288858	0.308455	0.266213	0.339074	0.295563	0.301076	0.366889	0.34557	0.359941	Glycerolipid	TG(18:0_16:0_16:1)+H
NEG550	0.0350417	0.0390174	0.0358876	0.0358965	0.0405396	0.0351266	0.0513231	0.053408	0.0480384	Sphingolipid	SM(d18:2_21:6)+H
NEG551	0.0599847	0.0570342	0.0565512	0.0955282	0.0982901	0.0823351	0.0495075	0.020994	0.0280512	Serol lipid	StE(24:7)+NH4
NEG552	0.233001	0.223281	0.243104	0.410633	0.243682	0.20669	0.312146	0.32827	0.348009	Saccharolipid	MGDG(36:5)+H
NEG553	12.7976	13.0867	0.00938786	0.0032883	2.25393	2.0812	15.0521	0.054993	0.0306129	Fatty Acyls	OAHFA(47:6)-H
NEG554	0.0841208	0.0794725	0.0756819	0.124558	0.124665	0.132362	0.081943	0.0789153	0.0890726	Glycerolipid	DG(36:5e)+H
NEG555	0.089968	0.0731962	0.0608375	0.043022	0.0607017	0.0546319	0.0852744	0.110923	0.0724867	Glycerolipid	TG(24:0_18:2_18:3)+NH4
NEG556	0.195956	0.202017	0.193412	0.4178	0.271748	0.341876	0.240032	0.205191	0.199313	Glycerophospholipid	PE(54:7)+H
NEG557	0.107368	2.29962	2.37559	0.00614608	0.0379466	0.0374223	0.289792	0.280349	0.274177	Glycerophospholipid	PE(18:2_23:0)-H
NEG558	0.0644152	0.0654094	0.0625743	0.0711816	0.087756	0.0801615	0.0551627	0.059744	0.0565788	Glycerolipid	TG(20:3e_22:5_22:5)+H
NEG559	0.00611795	0.00628546	0.0165559	0.00982049	0.0117329	0.00989102	0.00191568	0.00209121	0.00333068	Glycerolipid	TG(12:1e_11:4_12:3)+Na
NEG56	0.332781	0.375038	0.414306	0.0285299	0.0189409	0.00769928	0.34545	0.399378	0.452765	Saccharolipid	MGDG(31:4e)-H
NEG560	0.116785	0.117471	0.131065	0.0664565	0.0814227	0.0655878	0.145117	0.136217	0.143007	Glycerophospholipid	PC(18:4_18:1)+H
NEG562	0.0221555	0.0177557	0.0179909	0.112372	0.11573	0.11202	0.0167848	0.00369057	0.0100656	Saccharolipid	MGDG(34:4e)+HCOO
NEG563	0.221853	0.26595	0.278318	0.237506	0.240658	0.227295	0.263735	0.276908	0.261995	Glycerolipid	DG(25:0)+Na
NEG564	0.239975	0.252345	0.239005	0.249645	0.251026	0.240317	0.259215	0.243828	0.247444	Saccharolipid	MGDG(38:11e)+NH4
NEG566	0.0441185	0.0491852	0.0518201	0.118484	0.129446	0.117295	0.033435	0.0346341	0.034205	Glycerophospholipid	PG(32:0_14:4)+H
NEG567	0.0124687	0.0104035	0.0196478	0.0113174	0.0157306	0.0232113	0.00649889	0.0127385	1.18558	Glycerolipid	MG(34:1)+Na
NEG568	0.272312	0.29871	0.287546	0.220383	0.257216	0.238268	0.287011	0.29514	0.307482	Serol lipid	StE(30:5)+H
NEG569	0.119225	0.107308	0.118892	0.117668	0.111891	0.115337	0.0901647	0.0905867	0.101212	Serol lipid	ChE(2:0)+H
NEG570	0.0664204	0.0790579	0.0838944	0.137991	0.125012	0.11224	0.0619305	0.0513745	0.0549302	Glycerolipid	TG(9:0_14:0_14:4)+H
NEG572	0.492176	0.36424	0.534406	0.563397	0.533285	0.756014	0.380546	0.388358	0.396362	Glycerolipid	DG(27:4)+H
NEG573	0.0303722	0.0312852	0.0304382	0.0196563	0.021737	0.0238422	0.0313854	0.0354524	0.0283956	Glycerolipid	TG(50:11e)+Na
NEG574	0.0553315	0.0497845	0.0636673	0.0633488	0.0631344	0.0695769	0.0872063	0.0739109	0.068479	Glycerolipid	TG(4:0_10:2_14:2)+H
NEG575	0.111023	0.0955418	0.126527	0.171589	0.168379	0.174779	0.0803467	0.104513	0.102812	Sphingolipid	Hex1Cer(d41:0)+HCOO
NEG576	0.119526	0.118331	0.122022	0.318777	0.330591	0.326597	0.117363	0.0562391	0.0516501	Glycerophospholipid	PI(45:0)+H
NEG577	0.23515	0.230077	0.246904	0.208741	0.207178	0.20175	0.269049	0.26481	0.27439	Saccharolipid	DGMG(15:0)+HCOO
NEG578	0.922783	0.929392	0.950675	1.30286	1.30098	1.14407	1.19985	1.35233	1.16052	Serol lipid	ZyE(34:5)+H
NEG579	0.125193	0.141863	0.142383	0.246271	0.242261	0.232398	0.116491	0.106468	0.115957	Glycerolipid	TG(12:0e_11:2_12:0)+Na
NEG58	0.121179	0.134309	0.130624	0.125058	0.156267	0.143896	0.115993	0.121322	0.136759	Sphingolipid	Hex1Cer(m18:1_22:0+O)+H
NEG580	0.13557	0.138606	0.134756	0.456782	0.561898	0.362468	0.0881977	0.0840221	0.0820073	Saccharolipid	DGDG(15:0_18:2)+Na
NEG581	0.0218607	0.0156969	0.0230144	0.0160795	0.0167711	0.0136532	0.0230723	0.0249277	0.0235169	Glycerolipid	TG(18:1_18:1_18:2)+NH4
NEG582	0.596538	0.609189	0.595487	0.781647	0.795534	0.753239	0.488933	0.472205	0.657862	Glycerolipid	TG(4:0_13:0_14:4)+H
NEG583	0.320269	0.556073	0.104097	0.13185	0.369959	0.180099	0.294171	0.457174	0.429053	Serol lipid	ZyE(18:1)+NH4
NEG585	2.18499	2.25757	2.23502	2.60265	2.39654	2.26008	3.00933	2.95092	2.9299	Glycerolipid	TG(14:0_22:5_22:5)+H
NEG587	0.265749	0.252233	0.252151	0.796199	0.814504	0.666534	0.161775	0.206394	0.198892	Glycerophospholipid	PA(43:3e)+Na
NEG588	0.174631	0.178465	0.196305	0.137222	0.159456	0.136548	0.21863	0.21545	0.243239	Glycerophospholipid	PS(41:5)+Na
NEG589	0.0417963	0.0464719	0.0406159	0.0872584	0.0812038	0.0726293	0.0179903	0.030433	0.0267724	Serol lipid	ZyE(21:3)+NH4
NEG590	0.734861	0.785632	0.819556	0.929111	1.01113	0.984437	1.05547	1.17046	1.22804	Glycerolipid	TG(20:5_20:4_22:6)+H
NEG591	0.179175	0.179674	0.189062	0.534958	0.550774	0.542576	0.135599	0.127985	0.137003	Glycerolipid	TG(54:0)+H
NEG592	0.0954727	0.0979524	0.11843	0.0561235	0.0584323	0.0502022	0.0858032	0.0831978	0.145517	Serol lipid	ChE(32:6)+H
NEG594	0.00335937	0.0048011	0.00534611	0.0131709	0.0111184	0.0109566	0.00865149	0.0103235	0.0106953	Glycerolipid	TG(20:4_11:3_20:4)+NH4
NEG595	0.0832747	0.0840407	0.0916318	0.167514	0.17946	0.159738	0.0477683	0.0592053	0.0605149	Sphingolipid	SM(t36:1)+H
NEG596	0.114736	0.136255	0.142289	0.149104	0.137189	0.142641	0.18693	0.186576	0.191364	Sphingolipid	SPH(t17:0)+H
NEG597	0.0787016	0.0911229	0.0867371	0.0765744	0.062552	0.0623925	0.14081	0.139173	0.136739	Glycerophospholipid	PC(18:4_20:3)+H
NEG598	0.0927984	0.101255	0.123132	0.120448	0.121111	0.121179	0.113156	0.11492	0.119886	Glycerolipid	TG(56:8e)+Na
NEG599	0.080994	0.0811288	0.0864909	0.092904	0.0954722	0.0894838	0.106806	0.127567	0.110533	Glycerophospholipid	PE(15:0_18:2)+H
NEG6	0.0226502	0.0210013	0.0261983	0.0241213	0.0222678	0.0213363	0.0171218	0.0211915	0.015755	Glycerophospholipid	PG(20:1_18:2)+H
NEG60	0.368136	0.403918	0.386859	0.399182	0.398598	0.366842	0.302144	0.344275	0.328184	Glycerophospholipid	PS(44:5)-H
NEG600	0.0524822	0.0440809	0.00230919	0.00533059	0.00566664	0.032887	0.0526698	0.0601177	0.0538554	Glycerolipid	TG(20:4e_14:3_20:4)+H
NEG601	0.0908981	0.0955716	0.0829386	0.111331	0.120701	0.108166	0.144749	0.143866	0.144647	Serol lipid	ChE(36:6)+NH4
NEG602	0.0528437	0.0542063	0.0819353	0.039769	0.0390054	0.0361524	0.0850767	0.0830558	0.0776647	Glycerolipid	DG(12:0e_21:0)+Na
NEG603	0.00877685	0.00989696	0.0226825	0.00719697	0.0032738	0.0224545	0.0309952	0.00378145	0.0107229	Glycerolipid	DG(16:0_10:3)+H
NEG604	0.0662129	0.0957396	0.100071	0.0951158	0.0844121	0.0862644	0.0877798	0.143965	0.0920657	Sphingolipid	SPH(t18:0)+H-H2O
NEG605	0.0205515	0.0124794	0.0270776	0.123814	0.0497809	0.0525017	0.0567468	0.145422	0.0601698	Glycerolipid	DG(16:0_11:2)+H
NEG606	0.081411	0.0782033	0.0808126	0.0803559	0.0902299	0.071476	0.0908288	0.0885694	0.0866559	Glycerolipid	DG(34:5e)+H
NEG607	0.0843416	0.0887823	0.0962309	0.0771793	0.0758339	0.0618038	0.115652	0.112605	0.121591	Sphingolipid	Hex1Cer(d35:3+2O)+H
NEG608	0.00331571	0.000821583	0.00216117	0.00197347	0.00236876	0.00176517	0.00520712	0.00279442	0.0118721	Serol lipid	ZyE(2:0)+H
NEG609	0.0373232	0.0481005	0.0514928	0.0394102	0.0556887	0.0559389	0.0440536	0.0577749	0.0458357	Glycerophospholipid	PE(42:2e)+H
NEG61	0.114881	0.113155	0.131577	0.123869	0.121794	0.13035	0.144024	0.143675	0.140606	Glycerophospholipid	PE(41:3e)+H
NEG610	0.0276028	0.0300353	0.0228212	0.0256225	0.0200764	0.0198834	0.037894	0.0288195	0.0345245	Glycerophospholipid	PS(24:0_20:5)-H
NEG611	0.0433952	0.0443083	0.0501835	0.264786	0.263983	0.247759	0.0307877	0.0361962	0.0260254	Glycerophospholipid	PC(32:5)+HCOO
NEG612	0.157448	0.183726	0.205748	0.223632	0.138591	0.158992	0.222119	0.239868	0.25596	Serol lipid	ZyE(36:5)+NH4
NEG614	0.0967013	0.10058	0.108395	0.475616	0.514214	0.484688	0.0554231	0.0258218	0.0613385	Glycerolipid	TG(9:0_9:0_11:3)+Na
NEG615	9.4425	9.34526	10.1509	8.99674	9.36849	8.88126	9.7202	9.1536	9.38363	Glycerolipid	TG(18:3e_10:4_12:4)+NH4
NEG616	0.210122	0.257704	0.294418	0.382879	0.365772	0.34517	0.21137	0.194306	0.261883	Serol lipid	ZyE(18:2)+NH4
NEG617	0.0109744	0.0628435	0.0284213	0.0961452	0.0222135	0.0109919	0.0698675	0.107671	0.0139864	Saccharolipid	DGMG(18:2)+HCOO
NEG618	0.57228	0.621532	0.448948	0.563777	0.574128	0.541393	0.656821	0.673905	0.653616	Fatty Acyls	WE(8:0_24:4)+H
NEG619	0.53076	0.563458	0.55921	1.15609	1.16869	1.08332	0.399348	0.369091	0.385433	Glycerophospholipid	PE(44:1e)+H
NEG62	2.75102	2.95486	2.96886	5.12538	5.55307	5.17979	4.0756	3.42713	0.0647121	Glycerophospholipid	PI(19:1_20:4)+H
NEG620	0.46013	0.503516	0.49721	0.526517	0.526631	0.503184	0.469136	0.488328	0.481077	Glycerophospholipid	PIP(54:0)+Na
NEG622	0.589778	0.613859	0.601098	0.697788	0.755799	0.692105	0.837778	0.843891	0.816394	Glycerolipid	DG(38:5e)+H
NEG624	0.122751	0.0810489	0.0312689	0.0815234	0.0523356	0.0212089	0.146028	0.110555	0.0650486	Serol lipid	StE(16:1)+H
NEG625	1.4636	1.50045	1.5911	1.91216	2.01907	1.59713	1.95794	1.99533	2.05152	Glycerolipid	TG(22:5_11:4_12:4)+Na
NEG627	0.00704193	0.0282215	0.0246352	0.0773071	0.0742329	0.0606055	0.00920556	0.0119554	0.0121273	Glycerolipid	DG(20:1_20:5)+H
NEG628	1.07098	1.04638	1.06729	1.21281	1.40371	1.18713	1.48194	1.44146	1.65578	Glycerolipid	TG(30:1_24:2_24:2)+Na
NEG629	0.00164295	0.00536301	0.00433425	0.00977594	0.00700871	0.0088143	0.00816584	0.00502963	0.0054372	Glycerophospholipid	PC(25:0_18:2)+HCOO
NEG63	0.00168191	0.00248726	0.085741	0.00483624	0.00213617	0.00402893	0.00546721	0.00761128	0.00816655	Glycerophospholipid	PC(22:0_18:2)+HCOO
NEG630	0.066715	0.0602314	0.0755455	0.0494232	0.050932	0.0461485	0.0965709	0.0865853	0.0858349	Glycerolipid	TG(20:4e_14:4_18:2)+H
NEG631	1.76718	1.80175	2.12287	2.45865	2.29427	2.37928	3.04934	2.97761	2.62982	Glycerolipid	DG(35:4e)+H
NEG632	0.625619	0.666851	0.668139	0.713488	0.724528	0.6954	1.02944	0.956374	0.98784	Glycerolipid	DG(24:0_24:1)+H
NEG633	0.683046	0.742951	0.734227	0.815027	0.814502	0.815084	0.973146	0.933133	0.966765	Sphingolipid	CerP(d20:2_18:3)+NH4
NEG634	0.100526	0.095765	0.0931854	0.0524581	0.0474084	0.0315342	0.143767	0.117841	0.131282	Glycerophospholipid	PI(15:0_14:0)-H
NEG635	0.236627	0.248611	0.259075	0.324094	0.301067	0.332391	0.330008	0.302182	0.295369	Glycerophospholipid	PC(40:5)+HCOO
NEG636	0.160995	0.149121	0.194489	2.97574e-08	0.19309	0.188283	0.163041	0.169047	0.223835	Glycerolipid	TG(20:1_18:3_18:3)+NH4
NEG637	0.0373232	0.0481005	0.0514928	0.0394102	0.0556887	0.0559389	0.0440536	0.0577749	0.0458357	Serol lipid	ZyE(18:2)+NH4
NEG64	0.00275135	0.00369142	0.00954378	0.0225501	0.0183697	0.0248508	0.00367738	0.0423986	0.00286463	Glycerolipid	DG(28:5)+H
NEG643	8.26106	7.25901	9.21836	8.3639	8.47552	9.00001	8.04552	8.66159	8.87585	Glycerolipid	DG(35:4e)+H
NEG644	0.0718054	0.0670564	0.0814272	0.107571	0.109097	0.108792	0.0562844	0.0471869	0.0461805	Glycerophospholipid	PA(16:0_18:1)+NH4
NEG645	0.254239	0.246111	0.324845	0.138154	0.151886	0.10257	0.217833	0.390136	0.35863	Glycerophospholipid	PE(22:4_21:1)+Na
NEG65	0.169298	0.188666	0.184735	0.164823	0.170379	0.167141	0.322358	0.318967	0.330229	Fatty Acyls	WE(4:0_24:5)+H
NEG651	26.4249	27.0894	27.1962	21.9846	22.8857	21.4225	26.1484	24.777	25.9146	Glycerophospholipid	PE(53:2)+H
NEG652	0.197706	0.206234	0.204958	0.348054	0.346928	0.32551	0.130872	0.145518	0.140329	Glycerolipid	TG(6:0_11:3_14:2)+H
NEG653	0.27247	0.344757	0.408089	0.496973	0.505424	0.444571	0.309544	0.0612747	0.305784	Glycerolipid	TG(18:1_11:2_18:2)+NH4
NEG654	0.927131	0.938663	0.952055	0.741325	0.728154	0.718965	0.977154	0.916988	0.876221	Glycerophospholipid	PG(18:2_14:4)+H
NEG655	0.0351861	0.0332885	0.0389109	0.0477015	0.0450764	0.0484331	0.0200152	0.0369806	0.0293831	Glycerophospholipid	PA(37:3e)+H
NEG656	0.0459695	0.0469804	0.0459424	0.0391998	0.0306243	0.0373454	0.0455094	0.0424346	0.0451749	Glycerolipid	TG(18:0_22:6_22:6)+NH4
NEG657	0.0818745	0.0979986	0.0766722	0.0889147	0.102331	0.0888248	0.105947	0.0911342	0.114375	Glycerolipid	TG(45:5e)+NH4
NEG659	1.05667	1.11271	1.0927	1.30816	1.32217	1.25642	0.95807	0.960533	1.13894	Glycerophospholipid	PE(40:8e)+Na
NEG66	0.00545841	0.0108295	0.00974467	0.00791538	0.01174	0.00599097	0.019313	0.0239888	0.0227537	Glycerophospholipid	PG(25:2e)+NH4
NEG661	0.160483	0.153682	0.166075	0.172769	0.177314	0.124212	0.15582	0.144114	0.161561	Glycerolipid	DG(15:0_10:2)+Na
NEG662	0.324243	0.350912	0.353229	0.306904	0.318629	0.313528	0.400896	0.356517	0.383711	Glycerolipid	DG(36:4e)+Na
NEG663	1.34116	1.4319	1.44846	1.44527	1.53514	1.50532	1.6927	1.72537	1.78785	Sphingolipid	Hex1Cer(m33:1)+H
NEG664	0.438959	0.436748	0.400043	1.01603	1.03543	1.05126	1.27663	0.805562	0.780473	Glycerolipid	MG(36:1)+Na
NEG665	0.623472	0.684038	1.95665	0.411044	0.474702	0.471906	0.894697	0.760565	2.31122	Sphingolipid	Hex1Cer(d45:1+O)+H-H2O
NEG667	1.64625	1.68739	1.90646	1.04738	1.04468	1.1425	1.77015	1.68374	1.72745	Glycerolipid	TG(20:4e_18:2_18:2)+NH4
NEG668	0.200975	0.227883	0.245441	0.211262	0.200629	0.208962	0.266428	0.273647	0.274709	Sphingolipid	ST(d12:0_26:4)+NH4
NEG669	2.75822	2.89977	2.68349	3.53774	3.52303	3.40897	3.83258	3.78746	3.81077	Serol lipid	ZyE(18:2)+NH4
NEG67	0.0145545	0.0128626	0.013715	0.0169578	0.0104565	0.0172618	0.113194	0.125837	0.113324	Serol lipid	ZyE(32:5)+H
NEG673	0.048801	0.0550111	0.0546973	0.109338	0.108588	0.0979421	0.0700473	0.0737171	0.0690284	Glycerolipid	DG(20:3_14:3)+NH4
NEG674	0.10424	0.0990998	0.0786954	0.0947414	0.0773955	0.065883	0.0774724	0.070984	0.0731535	Glycerophospholipid	PG(42:5)-H
NEG675	0.30325	0.310556	0.315157	0.257947	0.27395	0.247681	0.407254	0.395172	0.412018	Glycerolipid	TG(12:1e_11:4_18:3)+Na
NEG676	1.36628	1.32437	1.31386	1.61989	1.65859	1.6758	1.89395	1.93886	1.98644	Glycerolipid	TG(18:1_18:1_18:3)+H
NEG678	0.0629645	0.0646958	0.0682878	0.0616512	0.0585158	0.0566587	0.0657963	0.0589315	0.0669858	Glycerolipid	DG(39:1e)+Na
NEG679	0.11052	0.0972492	0.117069	0.0913245	0.110618	0.0911546	0.13441	0.137606	0.14714	Glycerophospholipid	PG(41:2)-H
NEG68	0.0415281	0.0519219	0.0622474	0.0354416	0.0258772	0.0408913	0.305861	0.306413	0.31987	Glycerolipid	DG(17:0_11:1)+Na
NEG683	0.139219	0.142435	0.151215	0.196013	0.184138	0.198233	0.178298	0.175553	0.158424	Glycerophospholipid	PA(20:1e_24:2)-H
NEG684	0.0478002	0.0599524	0.0597185	0.0345085	0.0314482	0.0335437	0.0716472	0.0571791	0.0723876	Glycerophospholipid	PE(15:0_11:2)+H
NEG685	0.215055	0.230463	0.220236	0.225156	0.230356	0.235778	0.327472	0.322584	0.325184	Saccharolipid	SQDG(42:10e)-H
NEG687	1.82202	1.87469	1.94556	2.14535	2.25526	2.27025	3.0196	2.86228	3.20143	Glycerolipid	TG(18:1e_12:3_14:4)+NH4
NEG688	0.171334	0.167537	0.173102	0.18817	0.182334	0.164973	0.253557	0.257006	0.238161	Glycerophospholipid	PG(29:0_19:0)+H
NEG69	0.112422	0.123804	0.152232	0.152362	0.100551	0.118721	0.122084	0.0720466	0.081856	Glycerolipid	DG(22:0_23:0)+NH4
NEG690	2.37443	2.79257	2.60014	2.7217	2.81619	3.01101	3.67023	3.27187	3.61254	Glycerolipid	TG(16:0_12:0_14:4)+H
NEG691	0.187309	0.185853	0.198435	0.211033	0.190995	0.197795	0.232377	0.252184	0.284928	Glycerophospholipid	PG(20:3_22:3)+H
NEG692	0.193724	0.191599	0.208254	0.224122	0.25199	0.225879	0.235126	0.237785	0.239148	Glycerophospholipid	PI(10:0e_19:0)+H
NEG693	0.14011	0.180466	0.17867	0.111436	0.0807316	0.0931158	0.266913	0.0472042	0.339131	Sphingolipid	Hex1Cer(d48:0+O)+NH4
NEG694	0.351488	0.365408	0.326659	0.273192	0.322173	0.297653	0.277656	0.271736	0.288044	Glycerolipid	DG(43:4e)+H
NEG695	0.19532	0.195272	0.254649	0.233243	0.22995	0.24038	0.21289	0.2279	0.218095	Glycerolipid	TG(14:0e_11:2_12:3)+H
NEG696	0.0756288	0.0890111	0.0785117	0.0533377	0.0601203	0.0575964	0.0334573	0.0360778	0.0413687	Glycerophospholipid	PI(18:2_18:2)-H
NEG697	0.875076	0.890431	0.941256	1.02575	0.996753	1.01223	0.918069	0.918003	0.858395	Glycerolipid	TG(6:0_12:2_13:0)+Na
NEG699	0.117232	0.110786	0.12052	0.143345	0.154778	0.142064	0.112563	0.119517	0.132898	Saccharolipid	MGDG(17:1_18:3)+NH4
NEG70	0.0457186	0.0531883	0.0577091	0.105245	0.0478903	0.0733496	0.0871368	0.0959952	0.105287	Glycerolipid	TG(18:3e_14:0_17:0)+H
NEG700	0.0725782	0.0798185	0.136847	0.213706	0.201358	0.200082	0.209203	0.224272	0.228136	Glycerophospholipid	PC(18:3_18:2)+HCOO
NEG702	0.489999	0.480278	0.572681	0.600645	0.742634	0.601339	0.665575	0.687921	0.686015	Glycerolipid	TG(16:0_18:1_21:0)+H
NEG703	0.437335	0.451788	0.477208	0.595921	0.578062	0.5803	0.703374	0.712095	0.731177	Glycerophospholipid	PE(29:1_22:5)+H
NEG704	0.734003	0.785453	0.804563	0.951757	0.96334	0.919025	1.16412	1.1393	1.16821	Serol lipid	ZyE(20:4)+H
NEG705	0.2087	0.223739	0.233591	0.264174	0.270104	0.253284	0.378205	0.347238	0.342586	Glycerophospholipid	PA(26:1_18:2)-H
NEG706	0.210104	0.215203	0.217845	0.32753	0.331061	0.318179	0.290305	0.276839	0.291685	Glycerolipid	DG(21:2e)+Na
NEG707	0.0818823	0.952707	0.94026	0.0939565	0.103542	0.0878713	0.108697	0.0927712	0.118761	Saccharolipid	SQDG(50:1)-H
NEG708	0.476947	0.473657	0.462606	0.587629	0.609395	0.586284	0.674041	0.673479	0.636027	Glycerolipid	TG(12:1e_11:4_12:4)+Na
NEG709	0.694755	0.753186	0.752858	0.883858	0.935164	0.891556	1.01812	0.998017	0.888495	Glycerophospholipid	LPE(16:0)-H
NEG710	0.0040406	0.0154124	0.00464762	0.00308467	0.00198404	0.00475273	0.00641383	0.0224147	0.0129547	Glycerolipid	DG(23:5e)+Na
NEG711	0.476947	0.473657	0.462606	0.587629	0.609395	0.586284	0.674041	0.673479	0.636027	Glycerolipid	TG(16:0_11:2_18:1)+NH4
NEG712	0.0295033	0.0329253	0.0281606	0.03863	0.0378245	0.0382793	0.050318	0.0397384	0.051085	Sphingolipid	ST(d35:4)+H-H2O
NEG717	0.0528321	0.0687727	0.0619342	0.117303	0.0473388	0.0365774	0.157491	0.0604888	0.032775	Glycerolipid	DG(36:10)+Na
NEG718	0.0182405	1.68971	0.0151465	0.0394902	2.88896	2.58895	0.00411678	3.15105	0.0179153	Glycerolipid	TG(14:0_18:2_18:3)+NH4
NEG719	0.239939	0.127539	0.127452	0.152779	0.283215	0.253937	0.168408	0.324325	0.314659	Glycerolipid	TG(6:0_10:4_18:3)+H
NEG72	0.186914	0.20393	0.241079	0.0218209	0.0868299	0.0337423	0.16101	0.0274253	0.0462459	Glycerophospholipid	CL(70:10)-2H
NEG721	0.53258	0.352059	0.574931	0.618711	0.643392	0.39368	0.344115	0.641471	0.383933	Glycerophospholipid	CL(83:9)+H
NEG722	1.12752	1.23794	1.29248	2.20795	2.1875	2.06605	1.37404	1.29194	1.77227	Sphingolipid	CerP(t20:1_18:2+2O)+NH4
NEG723	0.558678	0.673548	0.496113	0.984426	0.928998	0.9445	1.20685	0.489996	2.02885	Sphingolipid	SM(d34:1)+H
NEG724	0.0255153	0.023013	0.0201603	0.0554956	0.056024	0.0702939	0.0764642	0.0658823	0.248604	Glycerolipid	TG(4:0_10:2_16:0)+H
NEG725	0.091905	0.0885145	0.606094	1.10453	0.387931	0.104324	0.25838	0.180412	2.34024	Sphingolipid	SPH(d17:1)+H
NEG726	0.186755	0.0318955	0.0670633	0.094496	0.0757017	0.0377014	0.066786	0.0249808	0.031219	Saccharolipid	MGMG(20:2)+HCOO
NEG728	0.00808488	0.014919	0.00723344	0.0423828	0.0317413	0.0379697	0.0122768	0.00929596	0.00711153	Glycerophospholipid	PI(34:3e)-H
NEG729	0.0844829	0.0703984	0.0334184	0.0976979	0.0195689	0.0947885	0.0573845	0.0400999	0.063176	Glycerolipid	TG(9:0_11:3_11:3)+H
NEG73	0.0407002	0.0749753	0.0633471	0.126345	0.14116	0.111819	0.202906	0.208838	0.205406	Glycerophospholipid	PA(42:2e)+H
NEG730	0.0190557	0.00243954	0.0201859	0.0470542	0.0156411	0.103232	0.0230036	0.0130462	0.00221222	Glycerophospholipid	PG(54:4)+Na
NEG731	0.279499	0.0961112	0.138484	0.528896	0.49167	0.465662	0.229368	0.591114	0.414272	Serol lipid	ChE(23:3)+NH4
NEG732	0.0758572	0.0105739	0.0329544	0.0950459	0.0968787	0.100585	0.0559885	0.0462867	0.146065	Serol lipid	ZyE(23:2)+NH4
NEG733	0.00486914	0.00991065	0.00145862	0.0370651	0.0198505	0.00630166	0.0010857	0.00351395	0.0122526	Saccharolipid	MGDG(39:5)+H
NEG734	3.88107	4.34451	3.40303	4.88841	5.09837	5.57123	3.55532	3.53457	2.9763	Glycerolipid	DG(32:0e)+Na
NEG735	0.0219089	0.00934231	0.00934833	0.0260471	0.0509822	0.0377454	0.0335588	0.0327508	0.0147666	Glycerolipid	TG(8:0_11:1_14:4)+NH4
NEG736	0.0561161	0.166347	0.901732	0.348654	0.367634	0.244856	0.148335	0.228287	0.246935	Glycerophospholipid	PE(15:0_14:0)-H
NEG737	0.216396	0.285936	0.202636	0.462692	0.451416	0.213992	0.3128	0.344699	0.31813	Glycerolipid	TG(14:1e_14:4_18:4)+NH4
NEG738	0.0172116	0.0192506	0.0111843	0.00979892	0.0285816	0.0294977	0.019522	0.0254481	0.00505026	Glycerolipid	DG(28:7e)+H
NEG739	0.0433654	0.0488231	0.0477265	0.0877492	0.0849263	0.0817968	0.143053	0.0301972	0.171818	Glycerophospholipid	PG(19:1_8:0)+H
NEG740	0.0420403	0.0398852	0.00823593	0.00566405	0.0186467	0.040185	0.0321818	0.0466483	0.0156616	Glycerolipid	TG(57:10e)+Na
NEG741	0.349881	0.230937	0.32812	0.602959	0.548716	0.5977	0.475821	0.634649	0.514203	Glycerolipid	DG(16:0_16:0)+Na
NEG742	0.0149419	0.0180215	0.00843877	0.0190895	0.0442042	0.00229565	0.0361252	0.00770812	0.0361022	Glycerophospholipid	PC(32:2e)+HCOO
NEG743	0.0549403	0.0649949	0.065186	0.181704	0.180685	0.168824	0.0349641	0.039045	0.0440012	Glycerolipid	TG(14:0e_11:3_14:0)+H
NEG745	0.532501	0.446341	0.576243	0.250326	0.238581	0.219874	0.438905	0.407339	0.405237	Sphingolipid	Hex1Cer(d37:4+2O)+NH4
NEG747	0.788432	0.642653	0.743031	0.266624	0.246882	0.221345	0.599313	0.605979	0.584092	Glycerolipid	DG(38:8e)+Na
NEG749	0.0995635	0.0910117	0.0987756	0.0189189	0.0233526	0.0141788	0.0713821	0.0694376	0.0638944	Serol lipid	ZyE(20:5)+H
NEG75	0.253604	0.242386	0.264435	0.0331657	0.0137148	0.0300924	0.424914	0.489144	0.442638	Sphingolipid	Cer(d41:1+2O)-H
NEG750	0.269353	0.251797	0.274225	0.107666	0.109506	0.0861004	0.19071	0.198876	0.190012	Glycerolipid	TG(15:0_18:2_18:3)+NH4
NEG752	0.0387374	0.0685633	0.0385796	0.00371975	0.00425452	0.0118262	0.0273018	0.0265877	0.0261118	Glycerolipid	TG(16:0e_10:0_18:3)+H
NEG755	2.33458	2.02555	2.34987	0.350223	0.324959	0.308029	1.60028	1.51306	1.48782	Glycerolipid	DG(21:2e)+H
NEG757	0.272943	0.226468	0.345411	0.00932072	0.0120599	0.224777	0.298021	0.307997	0.324553	Glycerophospholipid	PI(18:4)+Na
NEG758	0.000368285	0.000762507	0.000516876	0.0011809	0.00295075	0.00149347	0.00241383	0.00244896	0.0012089	Glycerophospholipid	LPI(16:0)-H
NEG759	0.769506	0.793565	0.645187	0.183086	0.134788	0.191663	0.681023	0.597991	0.475104	Serol lipid	ZyE(36:5)+NH4
NEG76	0.0390019	0.0406044	0.047415	0.061914	0.042022	0.0331599	0.0507729	0.0582595	0.0705544	Glycerophospholipid	PC(24:0_18:2)+HCOO
NEG760	1.42512	1.51833	1.34144	0.462424	0.432789	0.46009	1.30545	1.28024	1.34574	Glycerophospholipid	PG(39:0)+H
NEG761	2.16967	2.47874	2.1589	1.40122	1.33351	1.42611	2.19247	2.33008	2.07403	Glycerolipid	TG(16:1_18:2_22:4)+H
NEG762	0.49537	0.456678	0.399524	0.125799	0.115539	0.120134	0.246496	0.286402	0.248903	Serol lipid	StE(24:6)+H
NEG763	0.629034	0.461895	0.42075	0.348566	0.304289	0.302392	0.35424	0.320849	0.527928	Glycerophospholipid	PI(15:0_18:2)-H
NEG764	0.02308	0.0217974	0.088659	0.0718021	0.0240938	0.0880238	0.04477	0.128889	0.0151436	Sphingolipid	Hex1Cer(d22:1_18:1)+H-H2O
NEG766	5.61953	5.62543	5.38112	2.0462	2.00016	1.76352	4.98457	5.24406	5.26778	Sphingolipid	Hex1Cer(m22:1_18:2)+H
NEG767	0.351714	0.397585	0.376105	0.071015	0.117583	0.092921	0.475791	0.646712	0.529516	Sphingolipid	Cer(t38:0+2O)+HCOO
NEG768	0.0616044	0.0456877	0.0680299	0.0821089	0.0662824	0.0677992	0.040203	0.0405346	0.0406903	Sphingolipid	Cer(t17:0_24:0+O)+H
NEG769	0.0762501	0.0994481	0.0938898	0.0468716	0.0532767	0.0706978	0.0778282	0.0544206	0.0863313	Glycerophospholipid	PA(18:1_18:2)-H
NEG77	0.116216	0.120784	0.131477	0.00248109	8.05293e-07	0.00633609	0.169589	0.191381	0.187459	Glycerolipid	DG(18:0_18:2)+NH4
NEG770	0.306518	0.298346	0.296792	0.31021	0.31145	0.295092	0.283998	0.246152	0.246428	Glycerolipid	DG(20:1_18:1)+NH4
NEG771	0.0476118	0.0446749	0.0647645	0.0318553	0.0260825	0.0323988	0.048893	0.0415975	0.053418	Serol lipid	SiE(18:3)+NH4
NEG772	2.14782	2.04375	2.08584	0.61797	0.547303	0.547658	1.96325	2.17611	2.18726	Glycerolipid	TG(12:0e_16:0_17:0)+NH4
NEG773	0.979684	0.843635	0.941941	0.217143	0.201192	0.209762	0.830187	0.89993	0.919458	Glycerophospholipid	PG(37:1)+H
NEG774	0.158343	0.145248	0.144394	0.030883	0.0287229	0.020617	0.164259	0.167355	0.16311	Glycerolipid	DG(36:2e)+Na
NEG775	0.0791642	0.073485	0.0704819	0.14578	0.152134	0.170976	0.0351042	0.114224	0.0496621	Glycerolipid	DG(38:5e)+H
NEG776	0.130986	0.120732	0.109845	0.00303636	0.0959274	0.0817838	0.0813684	0.0857703	0.080458	Fatty Acyls	WE(23:5_22:6)+H
NEG778	1.28419	1.21442	1.11234	0.602595	0.627773	0.669999	1.29769	1.33862	1.24207	Sphingolipid	Hex1Cer(t39:3)-H
NEG779	0.0964796	0.092725	0.0788431	0.0207312	0.0205417	0.0383079	0.0782766	0.0839782	0.10519	Glycerolipid	TG(20:3e_16:0_22:5)+Na
NEG78	0.0570543	0.0552657	0.0611879	0.0849187	0.0776767	0.0803146	0.0522655	0.0471223	0.052434	Serol lipid	ChE(28:6)+H
NEG780	0.0336105	0.0423799	0.032388	0.0165236	0.0283536	0.0343558	0.0299577	0.0327164	0.0169094	Sphingolipid	Hex1Cer(m21:1_18:2)+H
NEG781	1.82753	1.75579	1.46824	0.569993	0.628156	0.608914	1.67662	1.51029	1.58777	Saccharolipid	DGDG(35:1)+HCOO
NEG785	0.0368013	0.0378656	0.0326461	0.0563717	0.0587178	0.0530789	0.0457095	0.0472989	0.0485629	Glycerophospholipid	PE(18:1_18:2)-H
NEG787	0.0265306	0.0226848	0.0354742	0.594033	0.620913	0.593241	0.0516652	0.0468509	0.0502676	Serol lipid	ChE(11:0)+NH4
NEG789	2.75102	2.95486	2.96886	5.12538	5.55307	5.17979	4.0756	3.42713	0.0647121	Glycerophospholipid	PG(18:0_16:0)-H
NEG79	0.5236	0.544469	0.472921	0.542661	0.67547	0.5533	0.413036	0.384704	0.409626	Sphingolipid	Cer(d22:0_12:0)+HCOO
NEG792	0.0462007	0.0588489	0.0575234	0.910059	0.962833	0.887839	0.11831	0.1076	0.122594	Sphingolipid	Cer(m34:0+O)+HCOO
NEG793	0.00364392	0.068143	0.00288865	0.220228	0.215764	0.188637	0.00366588	0.0835572	0.0019007	Saccharolipid	DGDG(19:3e)+H
NEG794	0.0984889	0.101886	0.0963722	0.0845788	0.0945993	0.101096	0.129167	0.121249	0.124143	Glycerophospholipid	PA(16:0_17:0)-H
NEG795	0.0350408	0.0376103	0.0535153	0.0483681	0.0273868	0.0520566	0.0867592	0.0912948	0.0532844	Glycerolipid	TG(16:0_6:0_16:0)+NH4
NEG796	0.00180404	0.00553969	0.00192508	0.00362471	0.0174087	0.00198142	0.0180745	0.00274356	0.00248009	Glycerolipid	TG(20:4e_18:2_18:2)+NH4
NEG799	0.0204292	0.0212762	0.0225467	0.0347561	0.0430661	0.0357109	0.0253723	0.0262545	0.00217306	Glycerolipid	TG(15:0_18:1_18:1)+NH4
NEG8	0.341403	0.354843	0.362601	0.00861774	0.0170473	0.012323	0.424015	0.438758	0.450483	Sphingolipid	Hex1Cer(d36:0)+Na
NEG80	3.57334	3.71459	3.80565	2.71455	3.00084	2.59818	3.72918	3.70423	3.61271	Glycerophospholipid	PI(16:0_16:0)-H
NEG801	0.144023	0.149686	0.151914	0.315775	0.333205	0.312466	0.178873	0.185093	0.00557357	Glycerolipid	TG(20:4_10:2_14:3)+H
NEG802	0.120612	0.00242696	0.124872	0.319806	0.334726	0.290007	0.149799	0.00300745	0.00243103	Saccharolipid	MGDG(18:3_17:2)+HCOO
NEG804	0.198682	0.186519	0.201505	0.334258	0.33088	0.313703	3.85152	3.85579	3.97787	Glycerolipid	DG(31:5e)+Na
NEG806	0.0580183	0.0567011	0.0670019	0.24119	0.271497	0.244221	0.187262	0.195129	0.214592	Glycerolipid	TG(20:0e_10:2_22:6)+Na
NEG807	0.142279	0.127531	0.136956	0.0868119	0.0800979	0.084798	0.0746536	0.0711496	0.0859452	Serol lipid	StE(16:2)+H
NEG813	1.05752	0.951325	1.08045	1.92661	1.82341	1.82042	1.33361	1.33403	1.41132	Sphingolipid	SM(d41:8)+H
NEG815	0.0266681	0.0283505	0.0307335	0.0241436	0.0295787	0.0216172	0.0162037	0.0152439	0.0184964	Glycerolipid	TG(18:1_18:1_18:1)+NH4
NEG816	0.296641	0.285485	0.295773	0.456398	0.427274	0.476799	0.34759	0.322622	0.372125	Sphingolipid	Cer(t18:1_18:1)+H-H2O
NEG818	1.20311	1.10981	1.75456	1.24426	1.94434	1.85173	2.04553	0.753579	0.66124	Sphingolipid	Hex1Cer(m22:1_18:1)+H
NEG82	2.83102	1.28793	1.78186	1.1452	1.25522	0.0418767	1.30503	1.74005	2.95607	Glycerophospholipid	PG(33:5)+NH4
NEG820	0.00206563	0.0319329	0.0309553	0.051873	2.85524e-08	0.0498491	0.0382673	0.0395979	0.0406561	Saccharolipid	DGDG(37:2)+NH4
NEG821	0.00760652	0.0640427	4.15046e-08	0.202706	0.207987	0.198978	0.0106082	0.00281097	0.0811841	Glycerophospholipid	PC(16:0_10:4)+Na
NEG824	0.00271889	0.00426057	0.00513733	0.0025147	0.0118567	0.0111141	0.0123102	0.00221837	0.000963649	Glycerophospholipid	PC(18:3_10:4)+H
NEG825	0.04458	0.0465121	2.60071e-08	0.00183722	0.00517179	0.0130718	0.00339689	0.0572911	0.0588221	Glycerolipid	DG(36:1e)+NH4
NEG827	0.0164461	0.0686792	0.015014	0.022403	0.0788452	0.0348671	0.0180378	0.0214265	0.0197422	Saccharolipid	DGDG(18:1_18:1)+Na
NEG83	0.00617381	0.00632245	0.00675168	0.0194523	0.00136018	0.00251817	0.00491873	0.00169108	0.0266657	Saccharolipid	DGDG(38:5)+H
NEG830	0.00383285	0.00675231	0.0356754	0.120803	0.147939	0.114644	0.0331714	0.00455139	0.0260771	Glycerolipid	DG(18:3_11:2)+H
NEG831	0.00340844	0.0149864	0.00463473	0.0137477	0.00895506	0.0165969	0.0257576	0.0180116	0.0233278	Saccharolipid	MGDG(18:3_18:4)+H
NEG832	1.16912	1.23684	1.28256	0.471458	0.507871	0.481107	0.824899	0.76843	0.774314	Glycerolipid	TG(12:0e_10:0_22:6)+NH4
NEG833	0.769731	0.794216	0.77631	0.881294	0.932536	0.842316	0.976168	1.05241	1.00569	Glycerolipid	TG(16:2e_6:0_12:3)+NH4
NEG834	0.0463297	0.043325	0.0618325	0.0681772	0.0608089	0.0513484	0.0586505	0.0618774	0.0751408	Glycerophospholipid	PIP(34:2e)+Na
NEG835	1.44637	1.52539	1.60043	0.979546	0.976904	0.90044	1.86201	1.93756	1.9758	Glycerolipid	TG(46:9e)+NH4
NEG836	0.023385	0.02916	0.0310304	0.205061	0.19882	0.187182	0.11685	0.108518	0.124965	Saccharolipid	SQDG(42:10e)-H
NEG837	0.0170971	0.0033666	0.0021137	0.0353119	0.0321092	0.0579695	0.022722	0.0201877	0.0248416	Glycerophospholipid	PA(39:0e)+NH4
NEG838	0.119813	0.113663	0.119607	0.106744	0.0946605	0.0854615	0.0556026	0.0566785	0.0558312	Glycerolipid	TG(8:0_11:1_14:4)+H
NEG84	1.43638	1.44676	1.46947	1.13368	1.14145	1.03593	1.95369	1.58993	1.62497	Glycerolipid	TG(20:2e_14:0_22:6)+Na
NEG841	2.30031	2.52072	2.53711	1.35669	1.34184	1.33448	1.8034	1.75997	1.83267	Sphingolipid	Hex1Cer(d46:0+O)+NH4
NEG85	0.0716208	0.0801396	0.0784608	0.0761792	0.0896157	0.075505	0.0641434	0.0617665	0.0690279	Glycerophospholipid	PG(33:2)-H
NEG851	7.4359	7.96642	7.94615	2.53221	2.24682	2.21871	10.4028	9.39042	14.7625	Glycerophospholipid	PC(18:0e_20:3)+H
NEG852	0.0224825	0.0317004	0.0157573	0.00743638	0.0165524	0.0108543	0.0219963	0.0240585	0.0262925	Glycerolipid	TG(29:1_8:0_8:0)+Na
NEG855	0.0581444	0.0653156	0.0565169	0.0780031	0.0740621	0.061939	0.0535575	0.0370117	0.0265764	Glycerolipid	DG(23:5e)+Na
NEG857	3.04606	3.1455	3.32506	1.24136	1.23182	1.1988	1.68062	1.6503	1.68141	Sphingolipid	Cer(m45:6)+H-H2O
NEG86	0.210122	0.257704	0.294418	0.382879	0.365772	0.34517	0.21137	0.194306	0.261883	Saccharolipid	MGMG(20:1)+HCOO
NEG861	0.510719	0.482152	0.472593	0.766352	0.83089	0.763434	0.632242	1.32025	1.35641	Serol lipid	SiE(26:5)+H
NEG863	0.475253	0.507827	0.557793	0.375505	0.389807	0.403735	0.443958	0.416896	0.452108	Glycerolipid	TG(20:3e_11:4_22:5)+H
NEG865	0.0789011	0.0822703	0.0746838	0.243385	0.185159	0.187849	0.373369	0.345146	0.330421	Glycerophospholipid	PE(41:3e)+H
NEG866	0.216251	0.220347	0.226168	0.299667	0.314081	0.304268	0.26534	0.255223	0.260197	Glycerolipid	TG(18:3e_14:3_18:0)+Na
NEG868	0.0339128	0.00724842	0.0385887	0.0558492	0.0381164	0.0280297	0.179916	0.123138	0.184955	Glycerolipid	TG(59:10e)+Na
NEG87	0.0580183	0.0567011	0.0670019	0.24119	0.271497	0.244221	0.187262	0.195129	0.214592	Glycerophospholipid	PI(36:5e)+H
NEG870	0.0343339	0.0407476	0.0357848	0.00157097	0.0409469	0.0383823	0.0266532	0.0272218	0.0157102	Glycerolipid	DG(40:1e)+Na
NEG872	0.351675	0.342681	0.428434	0.635693	0.640657	0.474203	0.493764	0.439581	0.526898	Saccharolipid	SQDG(35:3)-H
NEG886	12.2542	14.4507	13.5513	304.235	321.098	297.428	15.0789	16.3791	15.24	Sphingolipid	Hex1Cer(d19:1_16:1)+H-H2O
NEG887	6.59851	6.9766	7.08315	6.16115	6.73903	6.38415	5.66291	5.6876	5.98864	Glycerophospholipid	PA(18:3_18:3)-H
NEG89	0.0724289	0.0750981	0.0654233	0.129372	0.144473	0.144578	0.0712844	0.0621831	0.0597891	Glycerolipid	DG(29:2e)+H
NEG890	0.25657	0.25698	0.274805	0.196857	0.198467	0.183109	0.196259	0.192521	0.201449	Saccharolipid	MGDG(37:5)+NH4
NEG894	0.55745	0.550447	0.582767	0.200556	0.229509	0.153158	0.350943	0.333856	0.33731	Glycerophospholipid	PE(50:1)+H
NEG895	0.205836	0.257814	0.492064	0.054765	0.197374	0.113477	0.381792	0.236846	0.270647	Glycerophospholipid	PA(16:2e_23:0)-H
NEG896	0.987419	1.03273	1.04271	0.72547	0.746136	0.700274	1.31557	1.28528	1.31436	Sphingolipid	Hex1Cer(t41:0)+HCOO
NEG897	2.13416	2.25418	2.24457	1.99528	1.99406	1.86172	2.32748	2.0425	2.35933	Sphingolipid	Hex1Cer(m38:2)+H
NEG9	0.0170784	0.016884	0.0161813	0.00477584	0.0249091	0.0381562	0.0192697	0.00873926	0.00723196	Glycerophospholipid	PIP(40:9e)-H
NEG902	11.5693	11.8442	12.12	2.3774	2.24071	2.26459	12.6023	11.73	12.3771	Serol lipid	StE(24:7)+NH4
NEG904	0.482003	0.535744	0.526187	0.630011	0.62283	0.580264	0.412798	0.443577	0.44123	Sphingolipid	Hex1Cer(d38:1)+H-H2O
NEG907	0.0974159	0.100556	0.123402	0.0129629	0.0188804	0.010773	0.123041	0.111706	0.145236	Sphingolipid	Hex1Cer(t39:2)+HCOO
NEG908	0.0363878	0.0369225	0.0321727	0.059082	0.0441886	0.0395828	0.0512474	0.0496686	0.0650045	Glycerophospholipid	PE(15:0_16:0)-H
NEG909	0.146215	0.146527	0.167117	0.234246	0.251992	0.217715	0.167042	0.203814	0.214836	Saccharolipid	SQMG(18:1)-H
NEG911	0.179205	0.171311	0.184631	0.216263	0.237385	0.216482	0.245674	0.236441	0.23425	Sphingolipid	Hex1Cer(d13:0_16:0+O)+NH4
NEG913	0.0239729	0.0207243	0.0342186	0.0517882	0.0281175	0.0295968	0.0407494	0.0374195	0.0411878	Glycerolipid	DG(36:1e)+Na
NEG916	0.121011	0.113654	0.115809	0.186579	0.174529	0.176898	0.394197	0.396387	0.42034	Glycerolipid	DG(14:1_11:4)+H
NEG92	0.0917391	0.0868189	0.0883696	0.114296	0.111141	0.113404	0.0930344	0.0773853	0.0933249	Glycerolipid	TG(30:1_22:2_22:6)+H
NEG923	0.110471	0.109618	0.100005	0.0738649	0.0863371	0.0718095	0.108319	0.116745	0.1123	Glycerolipid	TG(15:0_16:0_18:3)+NH4
NEG924	0.0310879	0.00945341	0.0413271	0.00641097	0.011518	0.0147478	0.0138694	0.016134	0.00849393	Glycerolipid	DG(23:0_11:1)+NH4
NEG925	0.0237245	0.046488	0.0376815	0.0218743	0.0292687	0.0206056	0.0111385	0.0198023	0.0221919	Glycerophospholipid	CL(77:5)-2H
NEG926	0.191919	0.194152	0.225676	0.19011	0.211174	0.191514	0.296092	0.278674	0.268526	Sphingolipid	Hex1Cer(t43:1)+H-H2O
NEG94	0.178916	0.181715	0.196993	0.0471729	0.0548326	0.0443311	0.58464	0.528877	0.514182	Glycerophospholipid	PC(19:0_12:1)+H
NEG941	1.83395e-08	0.000939585	0.00223433	0.00252095	0.00276612	0.00259287	0.0013876	0.00047969	0.000985183	Saccharolipid	DGDG(42:7e)+NH4
NEG942	0.00542387	0.00532742	0.00786036	0.000371175	0.00247903	0.00219277	6.75649e-08	0.00438698	0.00565849	Glycerolipid	DG(6:0_22:3)+Na
NEG945	0.0492884	0.0516179	0.0571328	0.0446325	0.0538096	0.0560509	0.162723	0.14694	0.147949	Glycerophospholipid	PG(32:5)+NH4
NEG948	0.0165061	0.0147971	0.0137716	0.0384399	0.0317227	0.0303404	0.00706765	0.00312121	0.0353772	Serol lipid	ZyE(18:2)+NH4
NEG949	0.295312	0.30959	0.340535	0.215318	0.230986	0.203332	0.535836	0.569325	0.570019	Glycerolipid	DG(25:0_22:0)+NH4
NEG95	0.681812	0.658388	0.713133	0.46342	0.562216	0.461283	0.748847	0.723533	0.612597	Glycerolipid	TG(35:8)+H
NEG950	0.00659889	0.00690385	0.00665864	0.00804797	0.00292147	0.0159506	0.00555438	0.00880977	0.0235063	Glycerophospholipid	PC(20:1e_18:1)+H
NEG954	1.05266	1.03075	1.10985	0.262446	0.244356	0.251936	1.09334	1.09987	1.15913	Glycerolipid	DG(26:5e)+H
NEG955	0.00531208	0.0249671	0.0117757	0.0824357	0.0780742	0.00323757	0.0146246	0.00645908	0.0126383	Saccharolipid	MGDG(18:1e)+NH4
NEG956	0.0593333	0.0629747	0.063287	0.0942968	0.0936665	0.0876302	0.0236828	0.0305702	0.0355126	Glycerolipid	TG(14:0_14:0_18:2)+NH4
NEG958	0.0508772	0.0528128	0.0527826	0.00562934	0.00711467	0.00297989	0.0631889	0.0653861	0.0671334	Glycerophospholipid	PI(37:3)+H
NEG959	0.0571689	0.0648923	0.0563758	0.181283	0.197477	0.168968	0.0412688	0.0331679	0.0440741	Glycerolipid	DG(30:0e)+Na
NEG96	0.0112732	0.970706	0.0294197	0.708777	0.424943	0.0233966	0.447207	0.00587724	0.968702	Sphingolipid	SPH(t16:0)+H
NEG963	0.0147399	0.0381397	0.0437451	0.0557455	0.0532121	0.0458223	0.033826	0.0134984	0.0465908	Glycerophospholipid	PG(18:2_18:2)-H
NEG967	10.6477	11.5584	11.5773	22.0816	22.6437	21.1686	10.7109	11.0253	11.425	Sphingolipid	Hex1Cer(t35:3)-H
NEG969	0.130661	0.147026	0.17195	0.105574	0.178728	0.217381	0.297384	0.159115	0.191399	Glycerophospholipid	PI(36:3)+Na
NEG97	0.254669	0.290594	0.317785	0.216756	0.232504	0.21013	0.362968	0.404037	0.411432	Sphingolipid	Hex1Cer(d14:0_16:0+O)+NH4
NEG972	0.0963424	0.0707801	0.21233	0.0550827	0.0721552	0.0505281	0.149414	0.147076	0.141221	Glycerophospholipid	PE(41:2e)+H
NEG973	0.0211405	0.0219529	0.0220565	0.0156292	0.0141375	0.0121744	0.0262562	0.0271692	0.00796475	Glycerolipid	TG(18:3e_18:2_18:3)+Na
NEG974	0.00303102	0.00564583	0.00749061	0.0482313	0.0483801	0.0585609	0.00673326	0.00362263	0.00916297	Glycerolipid	DG(39:1e)+Na
NEG975	0.0261316	0.0271206	0.0269688	0.0340074	0.0312596	0.0293017	0.0324552	0.0335837	0.0344811	Glycerophospholipid	PE(25:0_18:2)-H
NEG977	0.0532657	0.0321404	0.0425013	0.0291262	0.0289001	0.037637	0.062876	0.061364	0.0302357	Glycerophospholipid	PIP2(33:0e)-H
NEG978	0.0365123	0.0198292	0.00115429	0.0137593	0.016839	0.0159864	0.0279712	0.0358882	0.0154384	Glycerophospholipid	PS(42:4)-H
NEG979	0.0630381	0.0355386	0.0498925	0.0237695	0.0305604	0.0248703	0.0812549	0.0922921	0.0539434	Glycerolipid	DG(25:0_18:1)+NH4
NEG98	0.0298408	0.0320034	0.0367934	0.0309931	0.0302633	0.0283571	0.0650241	0.0603152	0.0646103	Serol lipid	StE(26:2)+H
NEG980	0.0086811	0.00470514	0.0100133	0.00345386	0.0144001	7.16652e-09	0.00904119	0.00717929	0.00655764	Glycerolipid	TG(13:0_13:0_13:0)+NH4
NEG981	0.0177549	0.00870208	0.0149928	0.011536	0.0113795	0.00891421	0.015841	0.0144186	0.00785351	Glycerophospholipid	PI(40:1e)+H
NEG984	0.222237	0.118479	0.150741	0.32456	0.342571	0.349762	0.204183	0.219223	0.11891	Saccharolipid	DGDG(18:3_20:2)+Na
NEG985	0.0508394	0.00214246	0.00114079	0.0302455	0.0300258	0.0302913	0.06036	0.0630913	0.0345498	Glycerolipid	TG(16:0_18:2_18:3)+NH4
NEG986	0.0680696	0.0383527	0.0440078	0.0020498	0.00154354	0.00279172	0.0808168	0.0844738	0.0462592	Saccharolipid	MGDG(39:6e)+H
NEG987	0.0579912	0.0283684	0.0378095	0.0669827	0.0649654	0.0764046	0.0207294	0.0181501	0.0096677	Glycerolipid	TG(16:0_6:0_12:3)+H
NEG989	0.126712	0.0715209	0.0849533	0.0031169	0.00310762	0.00279061	0.150439	0.157246	0.0861104	Glycerolipid	TG(20:1_20:1_20:5)+H
NEG99	0.00529444	0.0123943	0.0146096	0.0209447	0.025917	0.0166666	0.0596127	0.0657408	0.0902304	Glycerophospholipid	PC(15:0_18:1)+HCOO
NEG990	0.00166163	0.00082039	0.0339679	0.0312093	0.000967015	0.0304911	0.060758	0.0018188	0.000866204	Glycerophospholipid	CL(81:5)-2H
NEG991	0.0227366	0.0102972	0.0163433	0.0366739	0.0333943	0.0396194	0.0136225	0.0166334	0.00845263	Serol lipid	ZyE(24:6)+H
NEG992	0.172165	0.0884045	0.116904	0.217797	0.211521	0.213885	0.0692541	0.0936013	0.0469882	Serol lipid	ZyE(26:6)+NH4
NEG993	0.00173774	0.00120823	0.00206421	0.00303219	0.00242016	0.0113252	0.0225672	0.00706254	0.00305995	Glycerolipid	TG(15:0_14:0_18:2)+NH4
NEG994	0.0553385	0.032534	0.0370334	0.0586273	0.057392	0.061257	0.0467525	0.0383458	0.0228315	Serol lipid	SiE(21:5)+H
NEG995	0.0559724	0.030689	0.0405633	0.0312195	0.0383487	0.0305984	0.0624848	0.0711936	0.0560364	Serol lipid	ZyE(21:2)+NH4
NEG997	0.0390378	0.0220433	0.0263309	0.000816996	0.00219154	0.00110627	0.0463476	0.0484448	0.0265291	Glycerolipid	TG(22:5_18:2_18:2)+H
NEG998	0.118924	0.0670375	0.0775545	0.0030051	0.00350964	0.00221684	0.00235518	0.00213329	0.0808187	Glycerophospholipid	PG(16:0_18:3)-H
NEG999	0.0268099	0.0175697	0.0209639	0.028818	0.0297886	0.0300196	0.0724666	0.0834378	0.0443771	Glycerophospholipid	PG(30:0_10:3)+Na
POS1	0.00234193	0.00184693	0.000729028	0.00328898	0.000771865	0.000769664	0.00514233	0.00242133	0.00351085	Glycerolipid	TG(16:0_6:0_10:4)+H
POS100	0.0175976	0.0284966	0.0384689	0.0895346	0.0643936	0.0693947	0.0173794	0.026438	0.0215141	Glycerolipid	DG(12:0_11:4)+H
POS1001	0.558436	0.869036	1.13749	1.04058	1.0736	1.07818	1.21742	0.896637	1.02403	Glycerophospholipid	PS(22:0_18:2)-H
POS1002	0.595609	0.203985	0.273186	0.288792	0.304089	1.23645	0.287385	0.0761116	0.071232	Saccharolipid	MGDG(46:2)+NH4
POS1003	0.166397	0.123697	0.158766	0.112956	0.245121	0.239743	0.106274	0.0717506	0.153038	Sphingolipid	Hex2Cer(d31:2)-H
POS1004	0.172722	0.159484	0.182873	0.16449	0.136444	0.140641	0.207278	0.162206	0.215826	Sphingolipid	Hex1Cer(d31:1+O)+H-H2O
POS1005	0.368715	0.36168	0.355122	0.324832	0.296045	0.25881	0.213059	0.198968	0.260124	Glycerophospholipid	PA(18:0_18:3)-H
POS1007	0.116467	0.196992	0.127013	0.193687	0.253566	0.182705	0.161527	0.112832	0.106943	Glycerolipid	DG(14:0_14:0)+NH4
POS1008	0.0235149	0.0395193	0.0395566	0.00750845	0.0123267	0.0148834	0.0352009	0.00523882	0.037052	Serol lipid	SiE(30:6)+H
POS101	0.0146842	0.0225523	0.0139514	0.0317814	0.0294308	0.0255698	0.0116843	0.00562929	0.00175763	Sphingolipid	Hex2Cer(d30:3)+NH4
POS1010	0.0216029	0.0109124	0.0470401	0.0241345	0.0359654	0.0386627	0.0182036	0.0379809	0.0299706	Glycerolipid	TG(16:1e_8:0_24:0)+H
POS1011	0.000314359	0.000676069	0.00344636	0.000185504	0.000511289	0.00023839	0.000972131	0.0069757	0.00173967	Serol lipid	ZyE(4:0)+NH4
POS1012	0.0577272	0.039072	0.027942	0.0565713	0.067494	0.0558818	0.0935797	0.0584516	0.0321631	Glycerolipid	DG(35:1_6:0)+NH4
POS1013	0.00592596	0.00511819	0.00829469	0.00919347	0.00923127	0.0013005	0.00172769	0.0662531	0.0048154	Saccharolipid	DGDG(16:0_18:3)+Na
POS1014	0.0385765	0.0344535	0.0345283	0.0724349	0.0852839	0.0789587	0.0431171	0.0268497	0.0114602	Serol lipid	ChE(33:4)+NH4
POS1015	0.00199237	0.0473265	0.0525999	0.0186812	0.0185424	0.0187619	0.0791705	0.0646242	0.0762148	Serol lipid	ZyE(33:3)+NH4
POS1016	0.00427191	0.00414212	0.00513118	0.00236459	0.00180846	0.00301358	0.00221195	0.00884216	0.00564719	Glycerophospholipid	PE(42:0e)+H
POS1017	0.000966747	0.00293634	0.00152166	0.00183239	0.00176903	0.00139935	0.000310531	0.00122599	0.00400991	Glycerophospholipid	PA(20:1_24:2)-H
POS1018	0.0157519	0.0208752	0.0173306	0.0541602	0.0584388	0.0395414	0.0530944	0.0482035	0.0379339	Glycerophospholipid	PI(40:4e)+NH4
POS1019	0.0457565	0.0011809	0.0280465	0.0333438	0.0362566	0.00663095	0.000751417	0.0544732	0.0124702	Glycerophospholipid	PA(43:4e)+Na
POS102	0.276978	0.219843	0.155747	0.386249	0.400192	0.43935	0.15725	0.169822	0.106218	Glycerolipid	TG(14:0_18:3_20:5)+H
POS1020	0.00196137	0.00295705	0.00311488	5.64673e-08	0.0026162	0.0104398	0.0110619	0.00640971	0.00765331	Glycerolipid	TG(18:3_14:4_18:3)+NH4
POS1021	0.00340116	0.00458678	0.00683812	0.039403	0.019522	0.0195945	0.00384882	0.00164029	0.00196441	Glycerophospholipid	PG(18:3_18:2)-H
POS1022	0.00901608	0.00892075	0.00962036	0.038392	0.0427503	0.0343158	0.00709469	0.0266716	0.00726065	Glycerolipid	DG(16:1_18:3)+NH4
POS1023	0.0771963	0.0628708	0.0674964	0.0379762	0.0365707	0.0279382	0.0545102	0.0514226	0.0460661	Glycerophospholipid	PE(15:0_15:0)-H
POS1024	0.00297258	0.0174893	0.0250707	0.0212303	0.0246614	0.0202084	0.0154269	0.0177971	0.0170294	Glycerophospholipid	PC(16:0_18:1)+HCOO
POS1025	0.141042	0.117393	0.00362208	0.00657246	0.149916	0.00813914	0.000840831	0.000878601	0.00706121	Glycerophospholipid	CL(72:14)-2H
POS1026	0.368558	0.439142	0.514855	0.246908	0.276844	0.237096	0.34871	0.277541	0.353687	Glycerolipid	DG(24:3e)+H
POS1027	0.10825	0.100806	0.111489	0.163418	0.179368	0.156463	0.123704	0.122276	0.137895	Glycerophospholipid	PE(39:0e)+H
POS1028	0.0321638	0.000209623	0.000303722	0.00781745	0.000653524	0.0307505	0.000501121	0.0191031	0.000853623	Saccharolipid	MGDG(39:10e)+Na
POS1029	0.0515224	0.0500778	0.0509794	0.0505716	0.0742919	0.0543529	0.0348782	0.00275713	0.0289293	Glycerolipid	TG(6:0_12:2_18:1)+NH4
POS103	0.00212492	0.00152324	0.00207338	0.0126528	0.00899531	0.0131655	0.000978736	0.00296436	0.00111938	Glycerolipid	DG(16:1_18:2)+NH4
POS1030	0.023449	0.0069137	0.00209785	0.0241958	0.0249254	0.0224197	0.0261229	0.0475483	0.0594762	Glycerolipid	TG(22:1_22:5_22:5)+NH4
POS1031	0.296772	0.255957	0.284149	0.260011	0.273599	0.255963	0.340352	0.301732	0.368427	Sphingolipid	Hex1Cer(d39:2)+H
POS1032	2.1876	1.8673	2.04491	2.30648	2.14683	2.06685	2.23798	2.00134	2.57416	Serol lipid	SiE(26:4)+NH4
POS1033	0.102465	0.107997	0.107959	0.118045	0.108955	0.105733	0.481393	0.433167	0.513111	Glycerolipid	DG(30:2e)+H
POS1036	0.131567	0.126245	0.156002	0.116262	0.110362	0.0925806	0.125204	0.0990464	0.116713	Glycerolipid	TG(52:14e)+H
POS1037	26.0032	8.35672	9.06806	10.2201	10.3065	9.84586	9.63066	8.97769	25.6564	Glycerolipid	TG(19:1_18:2_18:4)+Na
POS1038	6.55354	6.72125	7.34989	12.3862	12.2955	11.3641	6.20715	5.61398	6.30579	Serol lipid	StE(24:6)+H
POS1039	1.386	1.38376	1.43446	1.82987	1.92476	1.73778	0.932999	0.811729	0.936703	Glycerolipid	DG(40:8e)+H
POS1040	2.43838	2.22959	2.4362	3.92434	4.20674	3.66972	2.06443	2.03074	2.31961	Glycerolipid	TG(20:1_18:1_18:3)+NH4
POS1041	7.91815	7.22925	7.32083	13.7903	13.3265	13.3575	5.78289	4.82367	5.99862	Glycerolipid	DG(12:0_11:2)+Na
POS105	0.0282682	0.0274751	0.0253501	0.0695766	0.0600007	0.070334	0.0185583	0.0248443	0.0220522	Glycerolipid	TG(9:0_10:2_10:2)+Na
POS106	0.0021983	0.0015455	0.00182849	0.0114107	0.0164995	0.0146688	0.000766374	0.00153069	0.00206563	Glycerolipid	TG(15:0_10:1_12:2)+H
POS107	0.00664068	0.00240547	0.0062293	0.00242904	0.0156554	0.01363	0.00257424	0.00528354	0.00318099	Glycerolipid	DG(8:0_11:2)+H
POS1070	4.9762	5.64852	22.0093	7.36868	6.83352	7.07497	6.04472	3.45546	21.1166	Glycerolipid	TG(12:1e_11:4_20:5)+Na
POS108	0.017403	0.0185504	0.0147455	0.0250331	0.0238086	0.0365515	0.00736652	0.00649337	0.00906068	Fatty Acyls	WE(23:6_22:5)+H
POS1082	0.32916	0.383548	0.365334	0.457355	0.532218	0.547137	0.33259	0.295863	0.318272	Fatty Acyls	WE(23:5_22:6)+H
POS1083	0.164998	0.123538	0.142027	0.34165	0.399055	0.417448	0.125021	0.121558	0.153922	Glycerolipid	TG(15:0_18:3_20:5)+H
POS110	0.115135	0.0935531	0.0990218	0.126033	0.111315	0.13992	0.0579696	0.0534337	0.065448	Glycerophospholipid	PA(18:0_18:1)-H
POS111	0.0239708	0.0271183	0.0276107	0.0274794	0.00247661	0.0287369	0.0160867	0.0134373	0.0018317	Glycerolipid	TG(18:1e_10:4_11:4)+Na
POS1131	0.0107614	0.0101543	0.0040083	0.0036348	0.00163107	0.0022257	0.0046264	0.00500553	0.0039736	Glycerolipid	DG(19:0_18:3)+Na
POS1132	1.37042e-09	0.00482404	0.00797734	0.064784	0.00514519	0.00201031	0.00210447	0.0254776	1.67835e-08	Glycerolipid	TG(14:1e_18:1_22:6)+NH4
POS1133	0.00165357	1.25834e-05	0.00145543	0.00807676	0.1917	0.00916896	0.182703	0.110902	0.132419	Glycerophospholipid	PG(28:1_22:1)+H
POS114	0.0220188	0.0174602	0.013469	0.0350665	0.026791	0.0298306	0.0162447	0.000708706	0.0213923	Serol lipid	SiE(24:7)+NH4
POS1148	7.10741	7.42773	7.51229	11.7668	11.2222	10.6794	8.02469	7.43963	8.87645	Glycerophospholipid	PG(28:1_22:1)+H
POS115	0.0467146	0.0365543	0.0368783	0.0619215	0.049854	0.0598728	0.0201013	0.0242099	0.0237749	Glycerolipid	TG(19:1_18:2_18:3)+NH4
POS1150	14.1131	34.718	15.2488	4.92555	5.06697	31.6382	17.0785	15.2314	17.9675	Glycerophospholipid	PS(24:0_18:2)-H
POS116	0.0423722	0.0442606	0.039377	0.0852162	0.0718577	0.0808406	0.0195549	0.0184456	0.0193628	Glycerophospholipid	PE(51:3)+H
POS117	0.176464	0.157239	0.189818	0.238817	0.163792	0.211177	0.0586443	0.0495466	0.0617484	Glycerolipid	DG(44:9)+H
POS119	0.00195804	0.000880469	0.00158517	0.0201315	0.0105849	0.0158653	0.000558258	0.000934425	0.00054334	Sphingolipid	Cer(d17:1_18:1)+H
POS1192	0.0139528	0.0170886	0.00695988	0.00154977	0.00147526	0.00152749	0.00654779	0.00264038	0.00287306	Glycerolipid	TG(14:0e_10:4_16:0)+NH4
POS1193	0.177757	0.185583	0.209872	0.151805	0.17681	0.150531	0.228625	0.210076	0.242905	Saccharolipid	DGDG(32:4e)+H
POS1194	0.0139748	0.010451	0.0177485	0.0127566	0.0115221	0.00957993	0.00137458	0.00300313	0.00132656	Glycerolipid	TG(11:0_11:0_13:0)+H
POS1195	1.27079	1.11984	1.224	1.29767	1.30836	1.17814	1.47115	1.33989	1.63214	Glycerolipid	TG(20:3e_10:3_17:0)+H
POS1199	0.0042781	0.0107797	0.00820364	0.010119	0.00151217	0.00679698	0.0430969	0.00228178	0.0062756	Glycerolipid	TG(31:7)+H
POS120	0.00560468	0.00309943	0.0029521	0.109631	0.0803965	0.085799	0.00135168	0.0248159	0.000567774	Serol lipid	ZyE(22:5)+H
POS1200	0.00420617	0.00885936	0.00561215	0.00370342	0.00196611	0.00518716	0.0024031	0.00199786	0.00367506	Serol lipid	ChE(20:4)+H
POS1201	0.00482864	0.0263032	0.00779601	0.00339458	0.00151525	0.00809642	0.0279761	0.00449305	0.00821922	Sphingolipid	ST(m20:1_24:5)+H
POS1202	0.0246301	0.0117306	0.0113618	0.00740705	0.00589605	0.00509433	0.0172446	0.0131395	0.00156218	Sphingolipid	Cer(d19:0_16:0)+HCOO
POS1203	0.110724	0.0170088	0.0676939	0.0181444	0.000480458	0.0235616	0.0706816	0.102484	0.0332538	Saccharolipid	SQDG(46:10)+NH4
POS1204	0.0883743	0.114541	0.0298395	0.1397	0.157472	0.142761	0.0904193	0.0231962	0.0948502	Glycerophospholipid	PG(40:0)+H
POS1205	0.280941	0.420844	0.147202	0.527916	0.60862	0.354945	0.096452	0.808552	0.124661	Glycerolipid	TG(12:1e_10:0_20:0)+H
POS1206	0.250027	0.199057	0.109679	0.196864	0.303805	0.14811	0.429282	0.266182	0.112186	Glycerophospholipid	PC(31:4)+HCOO
POS1207	0.0980706	0.0765382	0.108715	0.158708	0.0973228	0.0830687	0.0994506	0.0821471	0.0449737	Saccharolipid	MGDG(31:1_14:0)+H
POS1208	0.00115989	0.00750679	0.0270979	0.0387157	0.000133718	0.0326672	0.0575174	0.0266653	0.0136086	Glycerolipid	DG(33:7)+H
POS121	0.00531663	0.00437128	0.00398382	0.0269222	0.0226591	0.0208992	5.65853e-05	6.80271e-05	0.000159738	Glycerolipid	TG(8:0_22:3_22:6)+H
POS122	0.0392405	0.0409379	0.0406258	0.133171	0.113712	0.140943	0.0150682	0.0136908	0.0141632	Glycerophospholipid	PC(14:0e_18:3)+Na
POS1220	0.0028266	0.00488108	0.0253085	0.00553066	0.00418315	0.02422	0.0559855	0.0480358	0.0640011	Glycerophospholipid	PA(24:1_18:2)-H
POS1221	1.09331e-08	0.0499112	0.000329445	0.000804751	0.063777	0.000784633	0.0607838	0.0368574	0.0010297	Sphingolipid	Hex1Cer(t18:1_18:1)+Na
POS1223	0.00537165	0.0123218	0.00150804	0.00113139	0.00128857	0.00345591	0.0101238	0.00273896	0.000899248	Glycerolipid	TG(58:8e)+Na
POS1226	3.17905	3.45652	2.94537	4.44804	4.41859	4.38387	3.64031	3.15429	3.53041	Fatty Acyls	OAHFA(18:0_16:0)-H
POS123	0.00242809	0.00323651	0.00424815	0.0135927	0.0131357	0.0153051	0.00999211	0.0013071	0.00972945	Glycerolipid	DG(22:5_22:6)+H
POS1237	0.132727	0.071175	0.164347	0.0305818	0.0579143	0.104414	0.0755262	0.0918761	0.0328699	Glycerolipid	TG(20:3e_10:2_10:2)+H
POS1238	0.00387806	0.00143031	0.0452998	0.0125143	0.00695322	0.0116646	0.0425841	0.00049384	0.0311541	Glycerolipid	DG(39:1e)+Na
POS1239	0.0176594	0.018276	0.0186663	0.00835382	0.00960224	0.00943871	0.0452627	0.0387301	0.0452303	Sphingolipid	Hex1Cer(m19:1_20:1)+H
POS124	0.0251059	0.000138023	0.000128453	0.0303768	0.00102783	0.00195572	0.003723	0.00591244	0.00596127	Glycerolipid	TG(4:0_10:3_20:0)+H
POS1240	0.07081	0.0740146	0.0753418	0.10276	0.0900757	0.0832239	0.29385	0.272087	0.424994	Glycerolipid	TG(20:1_18:1_18:1)+NH4
POS1241	0.197904	0.103157	0.118856	0.0716641	0.0739457	0.0774503	0.221707	0.279615	0.20897	Glycerolipid	TG(22:4_18:2_18:2)+H
POS1242	0.149686	0.0988884	0.113239	0.111809	0.110768	0.0667585	0.162163	0.0857026	0.0915754	Glycerolipid	TG(15:0_14:0_16:1)+NH4
POS1243	0.245409	0.254989	0.246075	0.241417	0.252298	0.211915	0.284239	0.243895	0.342197	Glycerophospholipid	PE(41:2)+H
POS1244	0.132399	0.133518	0.1318	0.119741	0.0980718	0.0931215	0.0796523	0.0720188	0.0782631	Glycerophospholipid	CL(70:14)-2H
POS1245	0.0111044	0.0088489	0.0159763	0.00356249	0.0109017	0.00250746	0.00747691	0.00400971	0.0255095	Glycerolipid	TG(41:0)+H
POS1246	0.0225268	0.0354517	0.0251081	0.0382513	0.046357	0.047218	0.0199679	0.0189231	0.0165049	Glycerophospholipid	PG(22:0_11:2)-H
POS1247	0.0123394	0.0543043	0.0343724	0.0459116	0.0356675	0.0382311	0.0584984	0.0471645	0.0266365	Glycerolipid	TG(25:0_18:3_18:3)+NH4
POS1248	0.719066	0.69102	0.774794	0.742226	0.850453	0.860516	0.787429	0.847465	0.892911	Glycerolipid	TG(14:1e_6:0_18:1)+NH4
POS1249	0.0457031	0.0441726	0.0376417	0.0149258	0.00992132	0.013448	0.00611047	0.00543111	0.00844063	Serol lipid	ZyE(36:6)+NH4
POS125	0.0172617	0.0221849	0.0202994	0.0250412	0.0247855	0.0229805	0.014928	0.016353	0.0177568	Saccharolipid	MGDG(18:3_17:2)+Na
POS1250	0.0117404	0.00982455	0.0128465	0.0121134	0.00799661	0.00287692	0.011893	0.0308443	0.012582	Sphingolipid	Cer(t17:0_19:0+O)+HCOO
POS1252	0.0506143	0.0628139	0.0485576	0.0294139	0.026273	0.028445	0.0222097	0.0155179	0.0195126	Glycerophospholipid	PE(42:2)+H
POS1253	0.00327604	0.0078391	0.00539895	0.00738208	0.000109094	0.0016809	0.0193179	0.00205094	0.00850432	Glycerolipid	TG(10:0_11:2_14:4)+H
POS1254	0.00989527	0.0144635	0.0121122	0.0148612	0.0167788	0.015779	0.0832829	0.0783125	0.0868246	Glycerophospholipid	PIP(54:1)+H
POS1255	0.0150411	0.0117772	0.012127	0.0121919	0.0103623	0.0169942	0.0176822	0.00802592	0.00806149	Glycerolipid	TG(4:0_11:1_11:4)+NH4
POS1256	0.262613	0.280893	0.262488	0.0720308	0.0710204	0.0709691	0.205526	0.196762	0.239925	Saccharolipid	DGDG(15:0_17:1)+Na
POS1257	0.0691331	0.0664955	0.0728362	0.0186631	0.0163226	0.0191767	0.0459447	0.0502993	0.0550419	Saccharolipid	MGDG(22:2_23:9)+Na
POS1258	0.0301008	0.0235255	0.0185434	0.00205252	0.00732717	0.0061769	0.0342037	0.0237591	0.0180562	Glycerolipid	TG(18:3_10:3_22:5)+Na
POS126	0.136199	0.132313	0.124902	0.364251	0.290812	0.370708	0.062157	0.0653062	0.065855	Glycerolipid	TG(11:0_8:0_18:3)+H
POS1260	1.16796	1.53595	0.81239	0.763637	0.438762	0.433073	1.35561	1.31016	1.13468	Glycerolipid	TG(23:1_12:4_12:4)+NH4
POS1261	0.194474	0.119685	0.0429532	0.274272	0.0707	0.175834	0.157606	0.115923	0.0387662	Glycerophospholipid	PA(26:0_18:2)-H
POS1262	0.0573022	0.0274534	0.0698095	0.136413	0.0877941	0.0956634	0.039787	0.0362137	0.0296783	Glycerophospholipid	PC(18:4_16:1)+Na
POS1263	0.0541261	0.0362073	0.0505301	0.264098	0.26068	0.246219	0.0213069	0.00748813	0.0180227	Glycerophospholipid	CL(51:0)-H
POS1264	0.0404001	0.0678171	0.0870836	0.0575823	0.0615417	0.0659935	0.00709263	0.0310244	0.0368002	Glycerophospholipid	PE(22:0_18:2)-H
POS1265	0.00443392	0.0077057	0.00297474	0.00291601	0.0126826	0.0111499	0.00840849	0.000164885	0.000893628	Glycerolipid	DG(23:5e)+Na
POS1266	0.618089	0.596552	0.61445	1.53812	1.51732	1.55006	0.669779	0.587086	0.752312	Glycerolipid	TG(28:5)+H
POS1268	0.021984	0.00269648	0.0206278	0.0120657	0.0129284	0.00921239	0.0161357	0.0130136	0.0227691	Saccharolipid	MGDG(18:2_18:3)+Na
POS1273	4.19302e-07	9.66432e-07	0.00340367	0.353654	0.38901	0.338091	1.3285	1.35033e-06	1.47756	Glycerolipid	DG(17:0_18:3)+H
POS1275	9.54635	10.3419	10.386	9.32571	12.6015	8.47584	8.48768	8.63739	10.2099	Saccharolipid	MGDG(32:7)+H
POS128	0.0146756	0.0156909	0.0131132	0.0462237	0.0412746	0.0456012	0.00968773	0.00871545	0.00823884	Glycerolipid	TG(20:4_10:4_22:6)+H
POS1284	0.096651	0.132353	0.080672	0.00522105	0.00210191	0.00323123	0.0659508	0.0898557	0.062513	Glycerolipid	TG(4:0_18:2_20:4)+H
POS1285	2.3253e-06	0.0327002	0.0118902	0.00956385	0.00897209	0.00234324	0.0504075	0.0185474	0.00176344	Sphingolipid	CerP(d21:0_25:3)+H
POS1286	0.0157233	0.00455483	0.00555997	0.0988485	0.0897749	0.148009	0.0117798	0.0184253	0.028222	Sphingolipid	SPH(d19:1)+H
POS1287	0.0090471	0.0111837	0.00337756	0.00190768	0.00330132	0.00310265	0.0271757	0.00285372	0.0143585	Glycerolipid	TG(12:1e_12:4_18:2)+H
POS1289	0.00651055	0.044619	0.00435545	0.0518135	0.0266016	0.0589372	0.0703584	0.0358561	0.0170775	Sphingolipid	Cer(t18:0_19:0)+HCOO
POS129	0.207454	0.178325	0.207986	0.601264	0.505026	0.501075	0.130581	0.207053	0.207636	Glycerophospholipid	PIP(4:0_8:0)+H
POS1294	0.270328	0.255248	0.280988	0.14942	0.153065	0.158496	0.365401	0.365425	0.43484	Sphingolipid	Cer(t17:1_24:0+O)+H
POS1295	1.79068	2.16482	2.11406	1.18678	1.3335	1.22784	2.259	2.01925	2.49294	Glycerolipid	TG(12:0e_11:1_11:3)+Na
POS1298	2.03036	2.22439	2.3533	1.51638	1.43482	1.41179	2.19118	2.02051	0.426344	Glycerophospholipid	PE(32:0)+H
POS1299	0.31769	0.297924	0.346755	0.286247	0.219034	0.203939	0.142087	0.138621	0.188673	Glycerophospholipid	PA(34:0_10:2)-H
POS130	0.0404209	0.0561857	0.0540296	0.0407281	0.0379817	0.0459802	0.0467925	0.0482114	0.0539346	Glycerolipid	TG(18:4_14:4_20:5)+H
POS1301	0.33241	0.299623	0.326289	0.316133	0.305027	0.314406	0.240309	0.272813	0.383123	Glycerolipid	TG(16:1e_18:1_23:0)+Na
POS1302	0.00957449	0.00503851	0.00101287	0.00227898	0.0248138	0.0151018	0.0267077	0.00130819	0.0526936	Glycerolipid	DG(26:0_16:0)+NH4
POS1303	0.0504926	0.0583451	0.0705142	0.221396	0.638759	0.450241	0.0346233	0.0672433	0.0513944	Glycerolipid	TG(12:0e_6:0_11:1)+H
POS1304	0.132528	0.142951	0.147022	0.0767134	0.0804333	0.0670808	0.064913	0.0486155	0.0601655	Glycerophospholipid	PG(31:5)+NH4
POS1305	0.0753231	0.0656552	0.0649914	0.044845	0.16016	0.128321	0.049122	0.0503202	0.0481245	Glycerolipid	TG(10:0_11:2_14:4)+H
POS1306	0.011439	0.0112989	0.00889705	0.175849	0.163187	0.171828	0.0155644	0.00834463	0.00943409	Glycerophospholipid	PE(41:2)+H
POS1307	0.171301	0.192702	0.182253	0.174163	0.17889	0.154195	0.18075	0.179187	0.186053	Glycerolipid	DG(30:0e)+Na
POS1309	0.806979	0.890266	0.89043	0.804272	0.798968	0.739748	0.999863	0.896985	1.08301	Saccharolipid	MGDG(39:5)+H
POS131	0.12284	0.0925373	0.0994012	0.184192	0.170472	0.17759	0.0790931	0.100979	0.103114	Serol lipid	StE(30:2)+H
POS1311	0.0616968	0.0504968	0.0444074	0.136274	0.105631	0.080547	0.0560204	0.0211112	0.0238107	Glycerolipid	TG(18:4_10:3_10:4)+H
POS1312	3.34778	3.06194	3.23046	4.60445	4.78611	4.59659	4.55361	3.93783	4.57494	Glycerolipid	DG(18:0_18:2)+H
POS1315	1.44041	1.33311	1.35388	1.76875	1.76107	1.64315	1.16917	1.0108	1.20794	Sphingolipid	Cer(t18:0_24:2)+H
POS1317	1.43807	1.44762	0.817707	1.0013	0.59417	0.652835	2.70772	2.58492	3.08392	Sphingolipid	Hex2Cer(d42:6)+NH4
POS1318	0.0732758	0.0796581	0.144897	0.0860338	0.333972	0.0789025	0.0289701	0.0792551	0.0201723	Glycerolipid	TG(18:3_22:5_22:6)+H
POS1319	0.608116	0.584951	0.596453	0.715848	0.628009	0.61865	0.3759	0.379283	0.488808	Glycerolipid	TG(16:0_6:0_11:4)+H
POS132	0.032438	0.0215007	0.0252306	0.0198623	0.0208395	0.0194754	0.0812067	0.0258348	0.059618	Serol lipid	StE(28:2)+H
POS1320	0.0938466	0.10406	0.105538	0.208116	0.245754	0.24008	0.16155	0.118583	0.155821	Glycerophospholipid	CL(59:4)-2H
POS1321	0.0279627	0.030365	0.0263277	0.0334313	0.0268085	0.00794926	0.0176405	0.0156296	0.0187079	Glycerolipid	TG(20:3_14:2_22:2)+Na
POS1322	0.18485	0.147423	0.1836	0.148713	0.123652	0.140616	0.136905	0.202531	0.236751	Glycerolipid	TG(8:0_10:3_18:1)+H
POS1323	0.00208199	0.00131963	0.0174518	0.0123243	0.0015008	0.00179615	0.00798751	0.0126257	0.00435173	Serol lipid	ZyE(21:4)+H
POS1324	0.118066	0.0979176	0.108023	0.0970717	0.0877654	0.0715795	0.119608	0.0852598	0.101802	Glycerophospholipid	PC(10:0e_6:0)+H
POS1325	0.00479789	0.00636516	0.00649649	0.00203535	0.00333102	0.001071	0.00133704	0.00253702	0.00428127	Glycerolipid	TG(4:0_12:3_13:0)+H
POS1326	0.0270075	0.0354268	0.0283944	0.00667494	0.00676787	0.00822182	0.0165203	0.0135212	0.0162878	Glycerolipid	TG(25:1_14:4_14:4)+Na
POS1327	0.169044	0.212738	0.203375	0.373434	0.382273	0.369287	0.214673	0.17104	0.199277	Glycerophospholipid	PG(45:2)+Na
POS1328	0.0161396	0.015166	0.0307109	0.231146	0.205574	0.23136	0.0643991	0.079908	0.105139	Glycerolipid	TG(53:11e)+Na
POS1330	0.0190955	0.00730712	0.0593463	0.0142266	0.00820821	0.011021	0.020676	0.00404257	0.0158432	Glycerophospholipid	PA(37:2)-H
POS134	0.035658	0.0260058	0.0343604	0.0481347	0.0549323	0.0494185	0.0142962	0.0179191	0.0136981	Glycerophospholipid	PE(41:2e)+H
POS135	0.0812438	0.0829714	0.0756664	0.241058	0.208101	0.233454	0.0263187	0.0370003	0.0279334	Glycerolipid	TG(20:5_20:5_24:2)+NH4
POS1352	0.166646	0.183456	0.19387	0.277465	0.334533	0.290958	0.175339	0.155191	0.189428	Glycerolipid	DG(35:3)+NH4
POS1353	0.299978	0.249621	0.292081	0.00247256	0.318853	0.00115499	0.303888	0.00149487	0.183067	Glycerolipid	TG(18:3_18:2_18:3)+H
POS1358	0.00180652	0.00307937	0.0261723	0.00946253	0.010496	0.00847751	0.000930484	0.00242389	0.00320729	Glycerolipid	TG(11:0_6:0_12:3)+NH4
POS136	0.00223903	0.0307134	0.0358833	0.00324311	0.00404878	0.0104295	0.011732	0.00713313	0.00881533	Serol lipid	StE(24:7)+NH4
POS1360	0.0116629	0.0377049	0.0317967	0.0773508	0.0493157	0.0611466	0.153568	0.00581467	0.0471293	Glycerophospholipid	LPE(18:3)-H
POS1362	0.00426993	0.00452614	0.00527529	0.0308113	0.0340011	0.0170071	0.00980351	0.0195184	0.0126354	Glycerolipid	DG(20:0_22:1)+H
POS1363	0.0167864	0.02015	0.0163458	0.0558106	0.0597134	0.0436864	0.0471604	0.0494236	0.0363669	Glycerolipid	DG(26:4)+NH4
POS1364	0.108417	0.0886164	0.125587	0.0994438	0.104292	0.0880054	0.0773691	0.0931303	0.0816574	Glycerolipid	DG(16:0_16:0)+Na
POS1365	0.00263962	0.0030455	0.0014388	0.00412321	0.00874733	0.00410243	0.00138731	0.00509821	0.00137016	Glycerolipid	DG(16:0_18:3)+H
POS1366	4.68006	4.70313	4.46803	1.90208	2.16123	1.65866	2.93814	3.61084	3.41607	Serol lipid	SiE(18:2)+NH4
POS1367	0.86649	0.202948	0.872835	0.244045	0.857837	0.274991	0.999619	0.823415	1.00251	Glycerolipid	TG(20:3e_10:0_22:5)+Na
POS137	0.00729058	0.00699067	0.00680069	0.00997904	0.00931964	0.0122152	0.00705943	0.00776663	0.00676704	Glycerophospholipid	PC(17:0_14:2)+Na
POS1370	0.852944	0.908238	0.710578	0.720426	0.650381	0.47031	1.23677	0.565314	1.00544	Glycerophospholipid	PA(39:1e)+Na
POS1372	0.0431018	7.3243e-06	1.04856e-05	0.012663	0.0483017	0.0425283	0.00333167	0.0861357	1.22619e-06	Glycerolipid	TG(12:0e_12:3_22:3)+NH4
POS1373	0.359517	0.38675	0.341629	0.594953	0.653987	0.671674	0.376051	0.231365	0.37555	Saccharolipid	MGDG(37:8)+H
POS1376	29.3451	27.5394	27.6272	46.2716	43.6091	42.0358	17.6761	15.3639	18.1194	Glycerophospholipid	PE(20:4_14:2)+Na
POS1379	0.898081	0.623777	0.591412	0.657293	0.616889	0.585297	1.05045	0.616459	1.12055	Glycerolipid	TG(18:2e_22:3_22:3)+Na
POS138	0.337734	0.321433	0.31208	0.717957	0.624761	0.712393	0.158193	0.171051	0.155237	Glycerophospholipid	PG(39:4)-H
POS1381	1.44828	0.723225	1.31471	0.272482	0.23939	0.43952	0.321779	0.443687	0.60472	Glycerophospholipid	PS(30:1_18:3)+Na
POS1396	4.15641	1.6313	4.45393	2.78637	3.56106	2.47767	0.322045	4.67719	0.394946	Serol lipid	SiE(34:6)+H
POS140	0.0356864	0.0370097	0.0329614	0.0918918	0.0826246	0.0829256	0.0183367	0.0159343	0.0175357	Glycerophospholipid	PC(19:0_14:3)+H
POS141	0.183513	0.192509	0.173301	0.295323	0.264597	0.299481	0.174539	0.180005	0.174452	Glycerolipid	DG(34:6e)+H
POS142	0.000599399	0.00166047	0.000961147	0.0225007	0.0102035	0.0212795	0.000261473	0.000298567	0.000257268	Serol lipid	ZyE(18:2)+H
POS1422	2.12087	2.50664	2.29364	1.11755	1.21476	1.09849	2.2439	4.1148	2.32357	Glycerophospholipid	PI(28:0e)+Na
POS1423	0.885812	0.889243	0.889847	1.12255	1.22858	1.15956	0.747335	0.663619	0.752911	Glycerophospholipid	PI(30:3e)+H
POS1424	0.469419	0.492878	0.496136	0.328465	0.359212	0.351879	0.305293	0.222251	0.271274	Glycerolipid	TG(18:3e_18:4_18:4)+Na
POS1429	1.71384	20.0201	7.85717	2.97813	3.00601	6.76661	7.22067	7.23115	8.61622	Glycerolipid	TG(56:14e)+H
POS1437	0.0180023	0.0794445	0.0653709	0.0225653	0.0386273	0.000751445	0.145956	0.0379399	0.043564	Glycerolipid	TG(6:0_10:0_10:2)+NH4
POS1438	0.0363791	0.0239825	0.00990117	0.0244678	0.00632472	0.0139127	0.0220194	0.0247823	0.0111847	Glycerophospholipid	PE(33:0)+Na
POS1439	0.00574894	0.00315773	0.00389329	0.0121505	0.0039024	0.00488202	0.00485384	0.0165182	0.00581212	Glycerophospholipid	PE(35:3)+H
POS144	0.0262084	0.0327293	0.0300971	0.0428564	0.045145	0.0537704	0.0275018	0.0335556	0.0349905	Serol lipid	StE(26:3)+NH4
POS1441	8.84443	8.06969	8.83373	10.8927	11.0135	10.7868	11.5458	10.118	12.3976	Glycerolipid	TG(4:0_6:0_22:5)+H
POS1444	0.0911067	0.073188	0.0665827	0.0826568	1.86805e-08	0.0832982	0.0338675	0.0260471	0.0450479	Sphingolipid	Hex2Cer(m38:0)+NH4
POS1446	0.0885074	0.0513197	0.044057	0.129593	0.089174	0.519912	0.0767523	0.0317259	0.0642576	Glycerophospholipid	PI(38:5e)+Na
POS1449	1.22013	0.664311	0.794817	1.07734	1.31139	1.67747	1.03646	1.76917	1.42823	Sphingolipid	Hex1Cer(t38:0+O)+HCOO
POS145	0.252402	0.237533	0.236998	0.3918	0.337154	0.398572	0.216697	0.206116	0.213923	Glycerophospholipid	PI(16:0_22:4)+Na
POS1454	0.507271	0.0783046	0.0880009	0.515715	0.60078	0.75646	0.0339193	0.338012	0.0569855	Serol lipid	StE(28:3)+H
POS1463	0.170517	0.0894115	0.083308	0.0780812	0.0966379	0.134328	0.0918713	0.0722798	0.128013	Serol lipid	StE(32:4)+H
POS1464	26.0032	8.35672	9.06806	10.2201	10.3065	9.84586	9.63066	8.97769	25.6564	Fatty Acyls	WE(23:6_14:2)+H
POS1466	7.91113	8.09994	8.7391	13.8652	13.8713	12.8726	7.13303	6.39168	7.13056	Serol lipid	StE(30:4)+H
POS1468	0.412965	0.375956	0.394892	0.385502	0.380981	0.391351	0.275973	0.214853	0.326173	Sphingolipid	ST(d34:4)+H-H2O
POS147	0.00503082	0.00620162	0.00934908	0.0777221	0.0732728	0.0888406	0.00306474	0.00158102	0.0026528	Glycerolipid	TG(4:0_6:0_8:0)+H
POS1470	15.3526	14.9558	14.8524	24.0996	26.7322	24.5545	16.052	14.4796	16.9954	Saccharolipid	DGDG(18:3_18:3)+Na
POS148	0.330226	0.238849	0.215213	0.263836	0.103721	0.0504772	0.252678	0.251431	0.124663	Fatty Acyls	WE(22:4_18:4)+NH4
POS1486	12.1114	13.0502	13.0932	20.4246	20.933	19.2179	9.33517	9.10042	5.85872	Glycerolipid	MG(36:1)+Na
POS1489	14.3558	12.5426	5.35754	29.3143	26.1276	24.1489	12.3426	3.86635	5.48167	Glycerolipid	DG(16:2e_17:0)+Na
POS149	0.186032	0.169484	0.181929	0.185183	0.155497	0.0142489	0.00340338	0.189373	0.170592	Saccharolipid	MGDG(44:0)+Na
POS15	0.111786	0.141175	0.136342	0.222446	0.267752	0.168516	0.0605234	0.0965776	0.09431	Glycerolipid	DG(26:0)+Na
POS150	0.165095	0.158628	0.152129	0.302542	0.247067	0.300349	0.0736059	0.0739905	0.0779646	Serol lipid	SiE(32:5)+NH4
POS1515	0.0222484	0.0227676	0.029414	0.0305345	0.0430149	0.0130337	0.0324416	0.0243118	0.0692652	Fatty Acyls	WE(28:6_17:4)+NH4
POS1516	0.0499576	0.0517945	0.0309773	0.0794006	0.0900848	0.0624098	0.0651919	0.0269361	0.0413577	Serol lipid	SiE(26:4)+H
POS1517	0.073221	0.0662466	0.082587	0.0211982	0.123925	0.0192922	0.0703648	0.0128672	0.0265759	Fatty Acyls	OAHFA(16:0_17:0)-H
POS1518	0.32916	0.383548	0.365334	0.457355	0.532218	0.547137	0.33259	0.295863	0.318272	Saccharolipid	SQDG(27:1e)+HCOO
POS1519	0.0118781	0.0099359	0.0224462	0.170722	0.129903	0.123574	0.637809	0.143518	0.133935	Sphingolipid	SPH(d18:0)+H
POS152	0.0845741	0.0626798	0.0711238	0.00625841	0.00391766	0.00621814	0.0260554	0.0307726	0.023466	Glycerolipid	TG(22:0_18:2_18:2)+NH4
POS1521	1.33854	1.34854	1.43381	1.00564	1.06861	0.947538	1.29543	1.1754	1.37546	Glycerolipid	DG(32:5e)+H
POS1522	0.152849	0.108783	0.119648	0.306958	0.367103	0.368016	0.117205	0.114082	0.139643	Glycerolipid	DG(33:3e)+H
POS1523	0.0023798	0.00297836	0.0169328	1.58635e-07	0.00217105	0.0120736	0.00179966	0.00106599	0.0222759	Glycerolipid	DG(31:0e)+Na
POS153	0.0111546	0.0142696	0.0124547	0.0119175	0.00955414	0.0128881	0.0166747	0.0155981	0.00984527	Glycerolipid	TG(26:0_6:0_12:2)+H
POS1538	13.3415	13.713	14.38	8.32542	8.42636	8.11119	11.3158	9.90531	11.9474	Sphingolipid	Cer(t18:0_18:0+2O)+H
POS154	0.773739	0.716004	0.683402	1.63348	1.31041	1.59244	0.410629	0.39447	0.397339	Glycerophospholipid	PS(29:1_18:2)+Na
POS156	0.102976	0.0967955	0.1059	0.247106	0.23263	0.249433	0.0587631	0.0565882	0.0533501	Serol lipid	ZyE(32:4)+NH4
POS1578	0.159518	0.181787	0.189893	0.164872	0.162792	0.182449	0.217284	0.284106	0.235921	Glycerophospholipid	CL(20:5_18:2_18:2_18:2)-H
POS158	0.0512396	0.0591002	0.0576584	0.0894001	0.0764101	0.0891555	0.0571059	0.0622893	0.060195	Glycerolipid	DG(30:2e)+H
POS1580	0.0478663	0.0504626	0.0565113	0.0617235	0.0693469	0.0442993	0.0348049	0.0367615	0.032359	Saccharolipid	MGDG(18:3_16:2)+Na
POS1581	0.049908	0.0711915	0.0710905	0.0257971	0.0101554	0.0141453	3.59736e-09	0.0431991	0.0402899	Glycerophospholipid	PE(57:1)+H
POS1582	0.00611258	1.61024e-05	0.00246301	0.0219733	0.0146293	0.0163472	1.14122e-06	2.57022e-06	0.00899654	Glycerophospholipid	PE(17:0_18:1)-H
POS1583	1.79791	1.33657	1.66791	2.60772	2.58631	2.47074	1.21287	1.14691	1.37821	Saccharolipid	MGDG(18:3_18:5)+Na
POS159	0.00301085	0.00235441	0.00596509	0.02484	0.0187272	0.0157705	0.00215056	0.00079382	0.0018745	Sphingolipid	CerP(d43:1)+HCOO
POS1592	12.5446	12.5073	4.87753	18.0669	7.22794	6.41436	4.80914	4.46067	5.33429	Sphingolipid	Hex1Cer(d37:0)+HCOO
POS160	0.00360832	0.00555194	0.00544638	0.00983716	0.00863193	0.010983	0.00391271	0.00701576	0.00732737	Glycerolipid	TG(12:0e_8:0_10:1)+H
POS161	1.03229	0.955969	1.16568	1.20849	1.0524	1.12216	0.722899	0.981665	0.90518	Glycerolipid	TG(12:1e_8:0_20:0)+H
POS1616	0.0720191	0.0612756	0.0609058	0.0315068	0.0281621	0.0338779	0.0185533	0.0207766	0.0277685	Glycerolipid	TG(4:0_18:3_22:2)+H
POS1617	0.0257655	0.035383	0.0194314	0.0313084	0.0260776	0.0183764	0.0235889	0.00948142	0.0171948	Glycerophospholipid	CL(56:0)-2H
POS1618	0.0159486	0.00174245	0.0195289	0.012084	0.0120043	0.00907486	0.00645583	0.00319548	0.00249322	Serol lipid	ZyE(34:4)+NH4
POS1619	0.37788	0.29991	0.349954	0.57424	0.535402	0.486939	0.515284	0.481865	0.607836	Glycerolipid	TG(18:3_18:3_20:3)+NH4
POS162	0.0794334	0.0710403	0.0733341	0.236148	0.21085	0.229773	0.0342007	0.042258	0.0401455	Saccharolipid	MGDG(41:1)+H
POS1620	0.0315532	0.0434185	0.0386671	0.047821	0.0513886	0.0472041	0.0566955	0.0598467	0.0672119	Glycerophospholipid	CL(18:2_18:2_18:2_18:2)-H
POS1621	0.0565108	0.0941491	0.0551849	0.042225	0.00528428	0.0507685	0.066131	0.0477934	0.0553228	Glycerolipid	TG(40:11e)+NH4
POS1622	0.103227	0.0400263	0.129076	0.143438	0.0603197	0.0550205	0.0960637	0.0844995	0.0302894	Glycerolipid	TG(20:3e_18:2_18:3)+Na
POS1623	0.693517	0.0157704	0.8695	0.951977	0.978144	0.230975	0.55096	0.012109	0.520172	Glycerolipid	TG(20:4e_18:3_20:4)+H
POS1624	0.120064	0.0954133	0.110849	0.144046	0.142338	0.127393	0.101186	0.086549	0.0964016	Sphingolipid	Hex1Cer(d34:1+O)+HCOO
POS1625	0.0109735	0.0127505	0.0148982	0.0357773	0.0197099	0.0357571	0.0138209	0.012538	0.0134073	Glycerophospholipid	PC(18:1_18:2)+HCOO
POS1626	0.0116505	0.00155302	0.00762721	0.0129689	0.00804679	0.00302977	0.014689	0.0168626	0.0155497	Saccharolipid	SQDG(34:5)+HCOO
POS1627	0.123055	0.0553292	0.0651308	0.0459763	0.138243	0.113894	0.136829	0.115082	0.138967	Sphingolipid	GD2(d39:1)-2H
POS1629	0.00468706	0.152723	0.182269	0.0172905	0.0184972	0.0161352	0.185733	0.105783	0.126306	Sphingolipid	Hex1Cer(d12:0_19:0+O)+NH4
POS163	0.0150302	0.0158661	0.0136453	0.011015	0.0102159	0.00890828	0.000914717	0.00218534	0.00348303	Glycerophospholipid	PG(31:4)-H
POS1630	1.09922	1.18167	1.14758	1.83925	1.80221	1.7328	0.643192	0.548405	0.663312	Glycerophospholipid	PI(18:3_22:5)+H
POS1631	0.0314564	0.0243853	0.020385	0.0679886	0.062498	0.0459771	0.00501916	0.00174211	0.0203019	Serol lipid	StE(16:2)+H
POS1632	0.0162255	0.0218257	0.0257192	0.009218	0.00775903	0.0137616	0.0238208	0.00364033	0.0292978	Glycerolipid	DG(23:1_11:1)+NH4
POS1633	0.0517062	0.00403264	0.00332494	0.0122321	0.011103	0.00852491	0.0523797	0.000601301	0.00311364	Glycerolipid	TG(16:0_16:1_18:2)+NH4
POS1634	0.047066	0.0457288	0.0367444	0.00751119	0.0153709	0.0129618	0.0242103	0.0251313	0.0150073	Glycerolipid	DG(16:0_18:3)+H
POS1635	0.137125	0.0508577	0.142722	0.213065	0.175459	0.142726	0.0741483	0.0594194	0.0542026	Glycerophospholipid	PE(18:4_20:4)+Na
POS1636	0.150174	0.0201233	0.0463625	0.157026	0.131752	0.0820181	0.0259854	0.0265233	0.037641	Serol lipid	StE(32:5)+H
POS1638	0.277446	0.190194	0.349517	0.269906	0.357592	0.302623	0.304727	0.331394	0.388939	Glycerophospholipid	PS(25:0e)-H
POS1639	0.497825	0.33128	0.572662	0.29695	0.356042	0.271709	0.171886	0.153908	0.427123	Glycerolipid	TG(20:4_10:3_22:6)+H
POS1640	0.0501013	0.0939388	0.0426373	0.306871	0.0401549	0.27835	0.212318	0.042425	0.10884	Saccharolipid	SQDG(33:4)+NH4
POS1641	0.419256	0.426635	0.395772	0.338394	0.304643	0.302423	0.179806	0.169772	0.214127	Serol lipid	ZyE(24:6)+H
POS1643	0.0166201	0.0172507	0.0201359	0.0162319	0.00887445	0.0167445	0.00894705	0.00459402	0.0263641	Saccharolipid	DGDG(15:0_14:0)+Na
POS1645	0.614689	0.624135	0.712994	0.381162	0.408457	0.363038	0.634677	0.579329	0.55906	Serol lipid	ChE(18:3)+H
POS1646	0.00414444	0.00126544	0.00227663	0.00408865	0.0344946	0.0310248	0.0198005	0.0324677	0.0305656	Glycerolipid	TG(12:0e_10:2_18:1)+H
POS1647	0.225936	0.200042	0.247452	0.519668	0.475887	0.367317	0.187753	0.287157	0.36636	Glycerophospholipid	PI(18:0_16:0)-H
POS1649	1.34594	0.924215	0.751552	1.45189	1.4466	1.2057	0.42561	1.29683	1.19046	Saccharolipid	MGDG(19:0_18:2)+Na
POS165	0.00233996	0.00285884	0.0149487	0.00535445	0.00613938	0.00755113	0.00119241	0.00436841	0.00490904	Saccharolipid	MGDG(52:5)+Na
POS1654	0.151631	0.177372	0.156389	0.26002	0.245388	0.225485	0.0934912	0.0740231	0.0962775	Saccharolipid	MGDG(54:8)+H
POS1655	0.0018664	0.00189374	0.0479451	0.0155285	0.0198089	0.0263964	0.0497185	0.031159	0.0372044	Sphingolipid	GM3(d29:2)+HCOO
POS1656	0.0199351	0.0183267	0.0254228	0.00515969	0.00693167	0.00578216	0.0131767	0.0112618	0.0137425	Glycerolipid	DG(21:2e)+Na
POS1657	0.016847	0.0247294	0.018854	0.0262697	0.00541231	0.00968677	0.0996273	0.0530778	0.000622673	Glycerolipid	TG(14:0_18:2_18:2)+NH4
POS1658	0.0110103	0.0392084	0.0452284	0.0759071	0.0470587	0.0487585	0.00723658	0.00725395	0.00972775	Sphingolipid	Hex2Cer(d30:2+O)+H
POS166	0.000640134	0.000760457	0.00154333	0.00430088	0.0037578	0.00462828	0.0127166	0.0123092	0.0109746	Glycerophospholipid	CL(79:7)-2H
POS1660	3.24603	3.47179	3.39941	2.02025	2.12828	1.91389	3.76611	3.38705	3.99099	Sphingolipid	Hex1Cer(t37:2)+HCOO
POS1662	3.52029	3.88223	3.91151	2.97463	2.88748	2.65037	3.59018	3.30597	4.01066	Glycerolipid	TG(12:1e_6:0_9:0)+H
POS1663	0.110614	0.234256	0.110929	0.371368	0.445046	0.398822	0.0158973	0.0714591	0.0599911	Glycerophospholipid	PE(16:0_16:0)-H
POS1664	2.06547	1.78517	1.93139	2.24183	2.24055	2.20203	2.07813	1.85189	2.06077	Glycerophospholipid	LPA(18:2)-H
POS1667	0.115467	0.0710914	0.121029	0.042404	0.0524135	0.0479475	0.242692	0.242159	0.267538	Glycerolipid	DG(31:3e)+H
POS1668	0.0288262	0.0147298	0.082654	0.441877	0.391992	0.242431	0.119112	0.324905	0.34883	Glycerophospholipid	PE(57:2)+H
POS1669	0.0415932	0.216229	0.0110604	0.0308758	0.0234028	0.0383679	0.266485	0.0554978	0.268583	Glycerolipid	TG(52:14e)+H
POS1670	0.24005	0.258719	0.267146	0.205946	0.226577	0.169793	0.161697	0.146621	0.157534	Glycerolipid	TG(18:3_14:4_23:1)+H
POS1671	0.0573022	0.0274534	0.0698095	0.136413	0.0877941	0.0956634	0.039787	0.0362137	0.0296783	Glycerolipid	TG(6:0_12:3_13:0)+Na
POS1672	0.0536867	0.0359673	0.0501696	0.262705	0.264138	0.244151	0.0211982	0.00742723	0.0179529	Glycerolipid	DG(22:0_24:0)+NH4
POS1674	0.128128	0.144103	0.156638	0.560812	0.529143	0.396023	0.127589	0.222257	0.272189	Glycerolipid	TG(16:0_6:0_10:4)+H
POS1675	0.15232	0.188037	0.191543	0.10478	0.0956506	0.0973208	0.119395	0.112714	0.126807	Sphingolipid	ST(d34:2)+Na
POS1676	0.0550249	0.00552881	0.00905205	0.0707008	0.0767435	0.0709063	0.0296685	0.00957103	0.00687243	Glycerolipid	DG(23:0e)+Na
POS1678	3.07709	2.69435	2.97992	1.09517	1.16599	1.04537	2.57239	2.47919	3.00571	Glycerolipid	DG(25:3e)+H
POS1679	9.54635	10.3419	10.386	9.32571	12.6015	8.47584	8.48768	8.63739	10.2099	Glycerolipid	TG(10:0_11:2_12:4)+H
POS168	0.406779	0.390152	0.397037	0.971952	0.837231	0.935133	0.209504	0.2301	0.227336	Glycerolipid	DG(18:4_16:0)+H
POS1680	2.20165	2.15431	2.47448	1.0683	1.1944	1.12023	0.72504	0.710975	0.902985	Glycerolipid	TG(16:2e_11:3_22:4)+Na
POS1681	0.480847	0.0455237	0.155755	0.044183	0.122498	0.161026	0.196131	0.0275517	0.102186	Glycerophospholipid	PIP(53:2)+NH4
POS1682	0.0339847	0.0139882	0.00627904	0.0297045	0.0452579	0.0238375	0.0295959	0.0392	0.0335608	Glycerolipid	TG(16:1_14:0_18:1)+NH4
POS1683	2.8558	3.10664	2.96296	2.47681	2.27383	2.23107	1.85397	1.7217	1.92121	Glycerolipid	TG(4:0_6:0_17:0)+NH4
POS1684	0.0763039	0.0166863	0.0340583	0.0434672	0.195948	0.0845487	0.0672723	0.0290951	0.0435763	Glycerolipid	TG(16:0e_11:2_14:4)+H
POS1685	0.0823219	0.113347	0.0771688	0.0650606	0.0625276	0.0272315	0.0632952	0.0811536	0.125834	Glycerophospholipid	PE(41:3)+H
POS1687	0.0320701	0.0708488	0.0631362	0.122848	0.0251561	0.083391	0.0766917	0.0678952	0.0138678	Glycerophospholipid	CL(78:10)-2H
POS1688	0.0187984	0.0050835	0.00346122	0.0082759	0.0115119	0.00657885	0.000930533	0.00180841	0.000635353	Fatty Acyls	OAHFA(46:6)-H
POS1689	0.272381	0.316946	0.342231	0.185298	0.184258	0.172876	0.164066	0.134931	0.183244	Glycerolipid	DG(22:2_18:2)+NH4
POS1690	0.0133009	0.021864	0.0218782	0.278673	0.279748	0.0531023	0.0591357	0.0298922	0.0355067	Glycerolipid	TG(46:7e)+H
POS1691	1.24411	1.19449	1.27218	1.54165	1.34558	1.3798	2.90593	2.61534	3.06174	Glycerolipid	MG(18:3)+H
POS1693	0.0411338	0.0337448	0.0434006	0.0654175	0.0329014	0.0470993	0.0366166	0.010243	0.0245183	Saccharolipid	MGDG(18:3_18:3)+HCOO
POS1694	0.89644	0.954661	0.944351	1.14897	1.03383	1.16667	0.923016	0.976547	1.16726	Glycerolipid	TG(19:1_14:4_20:0)+Na
POS1695	0.138889	0.113365	0.135807	0.367717	0.312329	0.256446	0.0969314	0.135187	0.147837	Glycerolipid	MG(16:0)+H
POS1696	0.843475	0.704384	1.24701	2.37544	2.25814	2.23457	0.548447	0.912758	0.563588	Glycerophospholipid	PI(18:3_22:4)+H
POS1698	0.00691112	0.00109917	0.0145644	0.0213638	0.0102476	0.0130566	0.0019571	0.00145219	0.03758	Sphingolipid	Hex1Cer(t18:0_18:2)-H
POS1699	0.00530158	0.0341539	0.0451405	0.00874966	0.014938	0.0143909	0.0413136	0.0255509	0.0288284	Glycerophospholipid	PG(18:3_18:3)+H
POS17	0.0765692	0.108885	0.0852803	0.058572	0.0685959	0.0516467	0.0969142	0.084722	0.0683524	Glycerophospholipid	PG(18:1_18:3)+H
POS170	3.69104	2.70738	2.61202	2.03326	1.74079	2.06233	2.52427	2.28319	2.32734	Fatty Acyls	WE(2:0_16:3)+NH4
POS1700	0.10745	0.119012	0.0975798	0.153524	0.114293	0.157081	0.0300183	0.132794	0.140895	Glycerolipid	DG(34:2e)+H
POS1701	3.98104	4.40456	4.71653	2.96423	2.72265	2.75016	3.28935	3.39507	3.89034	Glycerophospholipid	PI(6:0_10:0)+Na
POS1702	0.221483	0.0829111	0.0637199	0.130081	0.156817	0.0954378	0.0598346	0.0989378	0.0599527	Saccharolipid	MGDG(46:2)+NH4
POS1704	7.16484	7.26241	6.99237	4.30328	4.24777	3.99631	5.64381	5.6966	6.82088	Saccharolipid	MGDG(44:8e)+HCOO
POS1705	0.0875393	0.0564566	0.0933046	0.0473618	0.0620788	0.0387303	0.0918479	0.061132	0.0511861	Sphingolipid	Hex2Cer(d30:3)+NH4
[truncated: 3,983 more rows]

## Sheet: Table S3
Table S3. The classification of protome list.
ID	P-CK1	P-CK2	P-CK3	P-FT1	P-FT2	P-FT3	P-FR1	P-FR2	P-FR3	group
PKU71348.1	0	0	0	0	0	0	0.4239	0.5098	0.4457	chloroplast
XP_020675031.1	0	0	0	0	0	0	0.3421	0	0.3626	chloroplast
PKU70496.1	0	0.1663	0	0	0.2177	0	0.4539	0.4723	0.4569	Plasma membrane
PKU78871.1	0.1142	0.1308	0	0	0.0926	0	0.2784	0.2985	0.2984	Cytoplasm
PKU78956.1	0.9283	0.4794	1.0174	2.8821	0.5801	0.9459	6.4947	5.3225	5.6671	chloroplast
XP_020678205.1	0	0	0	0.9984	0	0	1.9106	0	0	chloroplast
PKU74173.1	0.3481	0.1785	0	0.6861	0.4707	0.4382	1.3598	0.7067	1.2369	chloroplast
QCO76958.1	0.4734	0.6462	0	0	0	0.3878	0.4866	0.9949	0.4981	Cytoskeleton
PKU85919.1	0.364	0.3763	0.4024	0	0.2293	0.2118	0.6459	0.7239	0.6315	chloroplast
XP_020684435.1	0.5765	0.7344	0.5089	0.4868	0.6602	0.6344	0	3.0378	0	Extracell
PKU69499.1	0.4217	0.388	0.4835	0.2115	0	0.1395	0.4423	0.4703	0.46	chloroplast
PKU65363.1	0.2809	0.2065	0.3253	0.4413	0	0.2935	0.5605	0.6642	0	Mitochondrion
XP_020691584.1	0.644	0.6819	0.7368	0.6056	0.5177	0.5051	0.9778	0.8608	1.0264	chloroplast
PKU88065.1	0.8959	0.7774	1.1575	1.0088	0.7323	0.5688	1.3239	1.2245	1.247	chloroplast
PKU71386.1	0.2547	0.2672	0.3086	0.1861	0.185	0.1839	0.2686	0.4289	0.292	chloroplast
AFS50008.1	0	0.5086	0	0	0.4737	0.4099	0.2796	0.4335	0.2505	chloroplast
PKU82710.1	1.3784	0	0	0	0	1.3456	0	0	1.875	Nucleus
PKU73859.1	4.0912	3.6181	3.7939	4.7693	3.5951	4.1398	5.0086	5.8808	5.6249	chloroplast
PKU74786.1	0.8779	0.7315	0.8165	0	0	0	0	0.8421	0.8222	Cytoplasm
XP_020685247.1	3.8314	2.1133	3.501	5.0914	4.7026	3.6532	4.7136	6.2527	4.6563	Extracell
XP_028557090.1	0.3345	0.2929	0.3591	0.3461	0.3051	0.3371	0.4659	0.4258	0.4347	Nucleus
PKU68257.1	4.3468	3.8286	4.8149	2.8542	2.592	2.9162	4.0681	5.3992	4.8642	chloroplast
XP_020681476.1	0.3857	0.3644	0.3857	0.5441	0.484	0.4982	0.6373	0.6152	0.5259	chloroplast
AGM48235.1	1.0723	0.7181	1.2328	1.3726	0.6285	0.8674	1.3094	1.5136	1.1111	Cytoplasm
PKU67676.1	0.7544	0.5873	0.9056	0.9392	0.7005	0.8195	1.033	1.0518	1.0405	vacuolar membrane
PKU80020.1	0.4442	0.3802	0.4866	0.5642	0.3743	0.4421	0.5701	0.5956	0.6079	Cytoplasm
XP_020703084.1	0.3522	0.3304	0.3531	0	0.3751	0.3198	0.3852	0.4468	0.3062	chloroplast
XP_020699291.1	1.112	1.2509	1.2726	1.2017	1.008	1.2714	1.8466	1.2826	1.5342	Extracell
AGM48221.1	57.364	52.9117	54.9042	64.9989	55.008	46.168	63.3504	91.139	61.9781	Plasma membrane
PKU85584.1	2.0316	1.8372	1.7558	1.5436	0	1.3794	0	2.8526	2.7276	Cytoplasm
PKU79032.1	1.3986	1.1429	1.1815	1.5498	1.4188	0.9874	1.7147	1.6488	1.5977	Nucleus
PKU67819.1	0	0.521	0.4635	0.5667	0.5928	0.5652	0.5708	0.6201	0.5025	Cytoskeleton
PKU73642.1	2.5606	2.167	2.3925	2.7127	2.1184	2.2813	3.2069	2.9836	2.7019	chloroplast
PKU83140.1	0.246	0.2633	0.2713	0.2461	0.2336	0.233	0.3026	0.3092	0.3184	chloroplast
AVA07410.1	0	0	0.3923	0	0	0.3613	0	0.4653	0	Mitochondrion
AGM48180.1	1.5697	1.1008	1.4925	1.5704	1.1911	1.0849	1.8694	1.6715	1.3986	Cytoplasm
PKU68469.1	0.3734	0.3429	0.3904	0.4874	0.4403	0.4364	0.5798	0.4427	0.4682	Cytoplasm
PKU85894.1	0.34	0.3081	0.3676	0.3485	0.2809	0.312	0.4093	0.3633	0.3967	Nucleus
XP_028555323.1	0.3005	0.3484	0.4082	0.4134	0.3952	0.4551	0.4218	0.5376	0.398	chloroplast
PKU64665.1	0.6106	0.5027	0.6567	0.7077	0.5103	0.6131	0.7078	0.6747	0.7022	chloroplast
PKU62217.1	0.241	0.2721	0.2559	0.2459	0.2708	0.2261	0.2927	0.2852	0.2899	chloroplast
AVA07328.1	1.9613	2.0103	2.0719	2.1276	2.3486	2.3303	2.3349	2.1538	2.8162	vacuolar membrane
PKU70196.1	0.1656	0.1962	0.187	0.1866	0.2031	0.1913	0.2142	0.2482	0.1774	Nucleus
PKU63248.1	1.0349	0.9327	0.8874	1.597	1.1573	1.0668	1.4116	1.2002	1.1503	Nucleus
PKU68259.1	0.7821	0.763	0.8087	0.7935	0.7718	0.7466	0.8973	0.8535	0.8743	Nucleus
AGM48217.1	2.3121	2.2673	2.7594	2.6041	2.4448	1.9747	3.3379	2.4228	2.2411	Nucleus
XP_028555140.1	0	0.2186	0	0.3874	0.2898	0	0	0.3241	0.1713	Plasma membrane
PKU66478.1	0.9159	0.7924	0.9642	1.0938	0.8208	1.2652	1.1105	1.3092	0.8138	Nucleus
PKU61090.1	29.1498	27.4734	28.1733	30.3206	32.7237	35.9933	32.5671	34.0847	34.3066	chloroplast
PKU69041.1	0.6597	0.6458	0.7223	0.7484	0.7433	0.6716	0.75	0.8819	0.6653	Cytoplasm
PKU69660.1	1.0287	1.1361	0.8477	0.6568	1.0194	0.9666	0.7435	1.5619	0.7892	chloroplast
PKU71605.1	3.7429	3.1505	3.9855	3.6385	3.1806	3.5055	3.8726	4.0956	3.5536	chloroplast
XP_020683911.1	0.5643	0.5067	0.4898	0.5797	0.6053	0.6037	0.6008	0.6482	0.5705	Cytoskeleton
PKU86786.1	0.4299	0.4313	0.4261	0.4173	0.3833	0.4066	0.4322	0.4438	0.4692	chloroplast
XP_020680303.1	0.2298	0.2308	0.2217	0.2065	0.261	0.223	0.3054	0.2695	0.164	Plasma membrane
PKU79020.1	0.7877	0.7528	0.8287	0.7779	0.7821	0.7471	0.7973	0.9289	0.7792	Plasma membrane
AKR76257.1	86.1016	88.7239	88.6146	117.452	90.4633	96.7608	85.9445	126.003	92.068	Cytoplasm
PKU63403.1	5.4372	5.4659	5.5709	5.7023	5.3219	6.0716	6.4679	5.939	5.5568	chloroplast
PKU65670.1	0.3682	0.3073	0.3397	0.5012	0.5021	0.5926	0.4848	0.4838	0.426	chloroplast
PKU60864.1	0.9143	1.11	0.8279	0.8333	1.1696	0.9215	1.0969	0.8454	1.1289	chloroplast
PKU85474.1	2.1159	1.7307	2.0571	2.4723	2.2098	2.148	2.3258	2.1849	2.2335	Nucleus
PKU81983.1	0.6653	0.627	0.5904	0.5522	0.5236	0.5215	0.6288	0.6021	0.6079	chloroplast
PKU83175.1	0.6822	0.5551	0.65	0.5832	0.597	0.548	0.6486	0.4766	0.7789	Plasma membrane
PKU61227.1	2.2839	2.3047	2.2555	1.7091	1.8982	1.7902	2.0009	2.3015	2.1399	Cytoplasm
PKU71273.1	2.2742	2.3985	2.629	2.8111	3.0972	2.6416	2.6452	2.9096	2.786	chloroplast
PKU72264.1	2.6072	2.7616	3.0754	2.5276	2.8005	2.6299	2.6609	3.2939	2.645	Plasma membrane
PKU82316.1	0.416	0.3609	0.447	0.4954	0.3907	0.3731	0.4112	0.4651	0.4161	Nucleus
PKU67848.1	1.7195	1.8408	2.0988	2.8274	2.5229	4.82	2.3505	3.1158	2.723	Cytoplasm
AGM48201.1	111.332	97.344	110.967	105.282	105.258	90.3776	103.619	119.901	95.6992	Plasma membrane
XP_028551533.1	0.9172	0.8502	0.9879	0.9802	0.8738	0.8273	0.9361	0.9328	0.9203	Plasma membrane
XP_020683224.1	0.3712	0.4209	0.4038	0.4586	0.3654	0.3649	0.4189	0.4148	0.3889	Nucleus
XP_020676587.1	0.991	0.7184	1.0891	1.0998	0.7325	0.8085	0.8641	0.9972	0.92	chloroplast
AGM48224.1	1.5144	2.3073	2.0106	1.8634	1.854	1.5234	1.7573	2.2729	1.6293	chloroplast
PKU69927.1	2.2874	2.4554	2.3535	1.7556	1.7392	2.082	1.7681	2.6082	2.0931	Extracell
XP_028549411.1	3.665	2.7537	3.538	3.3427	2.6429	3.6079	3.6047	3.2684	3.0993	Cytoplasm
PKU63394.1	2.2997	1.8884	2.2019	3.0963	2.368	2.7982	2.3009	2.6011	2.537	Cytoplasm
XP_020688371.1	0.9342	0.91	0.9951	1.0087	0.9657	0.9075	0.9456	1.0109	0.9472	Nucleus
PKU69276.1	19.8722	21.4838	19.3531	18.8855	20.7451	22.1783	20.9439	21.9104	19.2752	chloroplast
PKU85413.1	3.757	3.5456	3.5475	2.544	3.8553	3.787	3.3188	4.079	3.2172	Cytoskeleton
ANU06061.1	3.7792	3.599	3.129	2.248	3.4201	3.4425	3.6441	2.1196	4.1034	Extracell
PKU87000.1	2.1763	2.2619	2.2125	2.6539	2.4105	2.1894	2.1613	2.3945	2.4287	chloroplast
PKU78860.1	15.9194	15.8205	15.6256	12.5203	11.3385	11.2049	13.7542	15.6285	11.7512	chloroplast
PKU79112.1	0.807	0.6742	0.7016	0.9685	0.6395	0.8638	0.7326	0.8635	0.7168	Cytoskeleton
PKU63973.1	0.3897	0.34	0.4302	0.4879	0.3681	0.4019	0.4146	0.4148	0.3633	chloroplast
PKU84427.1	0.4844	0.5372	0.6251	0.6104	0.5313	0.5027	0.551	0.5624	0.5065	Endoplasmic reticulum
BAX88379.1	1.5942	0	1.7115	1.6764	1.4421	1.649	1.067	1.5201	1.3863	Mitochondrion
PKU80481.1	0.673	0.6089	0.7578	0.627	0.5892	0.571	0.676	0.5352	0.6706	Cytoplasm
PKU64867.1	0.3215	0.2531	0.3694	0.3321	0.3027	0.4035	0.3302	0.3357	0.3079	Extracell
XP_020678409.1	4.3322	0	0	3.9418	0	3.9924	2.6676	3.3187	0	chloroplast
PKU84135.1	0.622	0.6392	0.5745	0.471	0.5425	0.5598	0.5782	0.5277	0.5558	Extracell
AGM48183.1	2.0089	2.1364	2.1789	1.8609	2.1021	1.8265	1.5402	2.2765	2.0852	Cytoplasm
XP_020684211.1	0.4004	0.3944	0.399	0.4455	0.4189	0.3736	0.3995	0.3967	0.3851	Cytoplasm
PKU76200.1	1.8681	1.8505	1.942	1.6541	1.4552	1.5355	1.6648	1.748	1.5719	Nucleus
PKU82982.1	1.5421	1.9125	1.4844	1.3061	2.0227	1.4896	1.4461	1.8887	1.3637	chloroplast
PKU73198.1	1.9678	2.191	2.0693	1.9821	2.0068	2.0469	2.0674	1.9908	1.8464	chloroplast
PKU85655.1	0.648	0.6374	0.6973	0.7117	0.6219	0.6526	0.6759	0.63	0.6042	Nucleus
XP_020689426.1	2.3741	2.0991	2.3985	2.6076	2.0262	2.5381	2.0774	2.237	2.4235	Cytoplasm
PKU84631.1	0.8001	0.7624	0.8419	0.7837	0.8082	0.8507	0.8163	0.734	0.7687	Nucleus
PKU60360.1	0.746	0.7251	0.7388	0.7341	0.8155	0.6063	0.7291	0.6886	0.6691	chloroplast
BAX88495.1	2.6267	2.2418	2.7571	3.2716	3.3328	2.3679	2.4144	2.485	3.0256	Nucleus
PKU83945.1	0.6457	0.5891	0.6651	0.5903	0.5833	0.5978	0.5515	0.578	0.6211	Cytoplasm
PKU65780.1	12.6047	13.3935	11.3932	11.8601	15.3804	14.4978	12.2045	13.171	12.3522	Mitochondrion
PKU83232.1	0.6523	0.6412	0.7125	0.5917	0.5995	0.5649	0.6289	0.6186	0.5446	chloroplast
PKU75510.1	2.3663	2.5034	2.4795	2.458	2.2547	2.4813	2.1773	2.5151	2.2241	Cytoplasm
PKU73266.1	14.0864	13.4491	13.8567	11.4691	11.2281	12.8858	12.1801	12.5196	11.6035	chloroplast
PKU85775.1	0.7287	0.6102	0.7304	0.7347	0.5994	0.683	0.6552	0.6358	0.6345	Nucleus
PKU69625.1	1.4755	1.3741	1.2727	1.2373	1.3065	1.4919	1.2579	1.329	1.252	chloroplast
PKU65565.1	1.8116	1.6632	1.6679	1.2894	1.6209	2.082	1.551	1.6579	1.5558	Nucleus
PKU64367.1	0.4433	0.4594	0.4691	0.514	0.4231	0.4483	0.413	0.4866	0.3944	Cytoplasm
XP_020681727.1	0.5665	0.5273	0.6262	0.6208	0.6761	0.5436	0.5859	0.5428	0.5416	Nucleus
XP_020684638.1	1.0118	1.0709	1.0319	1.1059	1.1722	1.0213	0.9574	1.0729	0.9764	Cytoskeleton
XP_028547892.1	1.093	1.0341	1.2995	1.1266	0.9057	1.0749	0.9701	1.0501	1.0348	Cytoplasm
XP_028555719.1	0.625	0.5868	0.6928	0.6056	0.5367	0.5546	0.546	0.5366	0.6012	Nucleus
XP_020679120.1	56.9808	57.358	55.4209	59.5994	50.5294	57.9716	52.2146	56.4609	48.692	Cytoplasm
XP_020700788.2	2.3512	2.039	2.4398	2.532	2.0067	2.0908	1.8728	2.354	2.0408	chloroplast
XP_020691637.1	6.1671	5.8166	5.8353	6.0931	6.0432	6.4565	5.1648	6.2686	5.5006	Mitochondrion
PKU74920.1	9.9293	9.7611	9.7165	10.403	9.6724	11.2864	8.8787	9.9213	9.4436	Mitochondrion
AGM48253.1	1.962	1.5788	1.8667	1.8283	1.8213	1.5855	1.6974	1.5539	1.6842	Nucleus
PKU59337.1	0.7435	0.7606	0.8995	0.7967	0.7885	0.7329	0.768	0.7671	0.6538	Mitochondrion
PKU63294.1	0.8534	0.7904	0.7935	0.8844	0.8848	0.8975	0.7604	0.8485	0.7554	chloroplast
XP_020676543.1	4.6365	5.5695	4.5361	4.362	4.9304	4.3685	4.5957	4.4431	4.1083	Cytoplasm
PKU74029.1	6.5196	7.3834	7.0447	7.7428	7.9392	6.4176	6.9945	7.3244	5.5982	Cytoplasm
PKU80638.1	0.7372	0.7035	0.7681	0.7225	0.6281	0.6447	0.6034	0.7182	0.6226	vacuolar membrane
PKU83654.1	1.7272	1.6576	1.7615	1.8775	1.692	1.6309	1.5836	1.7092	1.4907	chloroplast
PKU70382.1	0.4917	0.5965	0.5233	0.5122	0.6069	0.5378	0.3931	0.5125	0.6042	chloroplast
PKU78970.1	3.2508	4.184	3.3797	3.5802	4.6913	4.1467	3.3317	3.701	3.6717	Cytoplasm
XP_020696847.2	1.2287	1.0384	1.2024	1.001	1.0489	1.0308	0.9361	1.0875	0.9913	chloroplast
XP_028557006.1	0.8529	0.7837	0.8066	0.8234	0.9073	0.8179	0.7515	0.7914	0.7395	Cytoplasm
PKU67471.1	13.9335	15.9482	14.2393	23.2495	23.6646	20.9445	13.2399	25.3443	12.6082	Cytoplasm
PKU79651.1	0.8157	0.9144	0.9273	0.8557	0.8593	0.7851	0.7905	0.7205	0.8462	Plasma membrane
PKU64241.1	0.3788	0.4097	0.4436	0.3532	0.3526	0.3967	0.5405	0	0.5253	chloroplast
PKU63035.1	1.1914	1.0803	1.0083	0.9164	1.0296	1.1286	0.8801	1.0927	0.9254	Cytoplasm
XP_020689420.1	7.4153	7.1021	8.0115	7.2167	6.591	6.3062	6.0962	7.3907	5.9418	chloroplast
XP_020686526.1	6.902	6.844	5.9343	6.0742	6.7701	5.3281	5.6989	6.2349	5.2863	Nucleus
PKU59749.1	14.0802	12.8467	13.2456	14.0508	14.5657	14.9378	12.3598	13.9232	11.6089	chloroplast
PKU65937.1	0.3213	0.2846	0.3526	0.3338	0.3527	0.3788	0.3726	0.3306	0.2126	Cytoplasm
PKU64229.1	5.6591	6.7089	5.8364	6.3311	6.4761	6.76	5.2361	6.291	5.529	Cytoplasm
XP_020697325.1	29.6726	27.5988	28.1407	28.7404	28.9437	35.6353	26.8458	25.5286	28.1562	Mitochondrion
PKU66025.1	44.8061	39.1306	44.7067	44.2165	38.7582	46.5777	35.6319	45.6925	34.7716	Cytoplasm
PKU66116.1	1.9318	2.0622	2.0693	2.2664	2.1044	2.0738	1.7996	2.0028	1.8179	Nucleus
XP_020678379.2	1.6437	1.8167	1.6128	1.393	2.1245	2.1146	1.4108	1.5209	1.8723	chloroplast
XP_020698517.1	1.8065	2.0615	2.0135	1.7531	1.8348	1.8266	1.2838	1.8866	1.8977	chloroplast
PKU69030.1	0.5084	0.5324	0.5316	0.4296	0.4141	0.4837	0.5013	0.3987	0.4003	chloroplast
PKU78200.1	1.0833	1.1888	1.1492	1.0963	1.3215	1.1568	0.988	1.1485	1	chloroplast
XP_020694106.1	1.598	1.4897	1.5336	1.5372	1.5506	1.552	1.346	1.4706	1.3303	chloroplast
PKU65455.1	0.6456	0.6434	0.6777	0.679	0.6751	0.6109	0.5598	0.5676	0.6328	Cytoplasm
PKU69934.1	0.6333	0.6087	0.6936	0.659	0.6198	0.5985	0.5757	0.5892	0.5418	Nucleus
XP_020678180.1	5.2442	4.7017	5.0732	5.232	4.7674	4.572	4.41	4.4318	4.395	Cytoplasm
PKU86527.1	2.5449	2.37	2.5698	3.0504	2.717	3.0677	2.2378	2.6877	2.3674	Mitochondrion
XP_020686069.1	0.8038	0.7131	0.8846	0.8579	0.8155	0.8866	0.7022	0.7557	0.7566	Nucleus
PKU77989.1	1.9816	2.013	2.0762	2.0638	2.1142	2.4686	1.507	2.0668	2.0962	Cytoplasm
PKU70902.1	2.7238	3.0343	2.7343	2.6621	2.825	2.4953	2.6815	2.0456	2.6082	Nucleus
XP_020689667.1	1.109	0.9541	1.1403	1.212	1.022	0.9768	0.8165	1.0656	0.9709	Cytoplasm
PKU72312.1	0.678	0.6222	0.642	0.652	0.7335	0.7089	0.5961	0.5908	0.6085	chloroplast
PKU73983.1	15.873	16.4763	16.0713	15.4814	15.9372	16.6718	13.3743	16.6721	12.6654	chloroplast
PKU87830.1	0.9441	0.9587	0.9614	0.9274	0.8684	0.855	0.8414	0.7936	0.7974	chloroplast
XP_020673121.1	0.6691	0.7643	0.7231	0.7292	0.6983	0.6779	0.5913	0.6854	0.6028	Plasma membrane
PKU73796.1	3.6009	3.7451	3.796	3.5645	3.7037	3.7095	3.3137	3.456	2.9792	Mitochondrion
PKU79272.1	0.5166	0.648	0.5524	0.4638	0.6001	0.6988	0.5277	0.5461	0.4558	Cytoplasm
PKU69510.1	1.9604	2.0028	1.852	2.1273	2.0395	1.9054	1.6628	1.982	1.5762	Mitochondrion
XP_020704033.1	1.7535	1.8267	1.6824	1.9467	1.8752	1.842	1.628	1.8724	1.2828	Nucleus
XP_020689146.1	0.7637	0.8902	0.7153	0.7816	0.9962	0.9195	0.7225	0.7658	0.7264	chloroplast
PKU65065.1	0.6586	0.5064	0.4844	0.4049	0.5868	0.6126	0.4432	0.5203	0.4556	chloroplast
PKU76184.1	1.985	2.0787	1.9699	2.0026	2.3589	2.3767	1.9211	2.0123	1.6362	chloroplast
PKU72179.1	1.2257	1.237	1.2816	1.1976	1.0813	1.1957	1.0695	1.0643	1.0121	Nucleus
XP_020680608.1	1.9726	1.7132	1.9829	1.7729	1.6977	1.826	1.5729	1.7038	1.4989	Cytoplasm
XP_020678110.1	0.8122	0.732	0.7846	0.8543	0.7059	0.8537	0.6426	0.7134	0.7094	Nucleus
XP_020678562.1	0.9864	0.976	1.0145	1.0182	1.0613	1.0332	0.838	0.9578	0.855	chloroplast
PKU84344.1	2.4954	2.4736	2.6139	1.6882	1.6047	1.4979	1.7774	1.9244	1.6842	chloroplast
PKU77646.1	4.1031	4.7848	4.5624	4.0743	5.2083	4.8884	3.7219	4.2361	4.0515	Plasma membrane
PKU69353.1	13.5201	15.0285	13.909	15.6806	17.7792	13.9482	12.2808	13.7593	12.9758	chloroplast
PKU78103.1	19.2532	18.7429	19.6432	18.5633	17.6237	18.9511	15.9024	17.1616	15.8691	Cytoplasm
PKU72943.1	1.3586	1.0027	1.4098	1.1952	0.8568	1.0769	1.0045	1.0316	0.9451	chloroplast
XP_020703124.1	0.6213	0.5524	0.6246	0.6055	0.5369	0.4596	0.4411	0.4483	0.5791	Cytoplasm
PKU72713.1	0.3681	0.3747	0.3797	0.4407	0.4359	0.4092	0.3397	0.3644	0.3334	chloroplast
XP_020691008.1	5.2467	4.666	5.0635	5.4303	4.7778	5.8498	3.9658	5.0726	4.324	Cytoplasm
XP_020686523.1	0.7191	0.6844	0.7478	0.8447	0.7527	0.7726	0.6796	0.6574	0.6084	chloroplast
PKU69591.1	2.7607	2.8225	2.6289	2.5563	2.7766	2.3697	1.9435	2.5642	2.3351	Plasma membrane
PKU69998.1	0.3011	0.2956	0.3319	0.2841	0.2579	0.338	0.2589	0.267	0.2517	chloroplast
XP_020693101.1	1.7628	1.7449	1.7314	1.5693	1.803	1.8706	1.4562	1.5682	1.4817	Cytoplasm
XP_020691246.1	0.7544	0.7811	0.7653	0.7522	0.8045	0.7183	0.6594	0.7065	0.5946	Cytoplasm
XP_020703866.1	0.9339	0.9135	0.9647	0.9687	0.9643	0.9033	0.7778	0.8374	0.7985	chloroplast
XP_028557101.1	0.7137	0.6439	0.7391	0.6941	0.5892	0.7943	0.5477	0.6911	0.5407	Nucleus
PKU74769.1	0.6966	0.6452	0.7135	0.6663	0.6271	0.6884	0.5798	0.5811	0.56	chloroplast
PKU75773.1	0.5046	0.6291	0.5617	0.4692	0.499	0.6128	0.4021	0.5092	0.4848	chloroplast
PKU71179.1	1.2662	1.2923	1.3726	1.3166	1.3582	1.2483	0.9686	1.19	1.185	Cytoplasm
XP_020679799.1	1.4725	1.4597	1.5019	1.689	1.6276	1.7336	1.128	1.3767	1.5233	chloroplast
XP_020692529.1	1.1881	1.2446	1.2635	1.1945	1.1	1.1188	0.9366	1.1558	0.9265	chloroplast
PKU81705.1	2.9839	2.6089	3.1373	2.9462	2.7434	2.8741	2.1913	2.7361	2.4135	chloroplast
PKU78698.1	5.1348	5.6757	5.3977	5.1963	6.0496	5.6167	4.583	4.8162	4.6179	Plasma membrane
XP_028552924.1	0.414	0.3911	0.3839	0.3181	0.3536	0.4033	0.3105	0.299	0.35	chloroplast
XP_020696867.1	0.6828	0.7584	0.6249	0.6382	0.7403	0.7779	0.5266	0.6656	0.5959	Mitochondrion
PKU62340.1	0	0.6868	0.697	0.7644	0.5864	0.7192	0	0.8572	0.6046	Cytoplasm
PKU66214.1	0.7558	0.8127	0.8558	0.8402	0.776	0.8145	0.7707	0.6944	0.587	chloroplast
PKU79567.1	13.61	12.0627	13.122	11.705	11.8981	13.1246	9.3231	12.2254	10.3666	chloroplast
PKU74359.1	8.2975	7.1186	8.1945	8.5502	6.952	7.2526	6.536	6.114	6.9136	chloroplast
PKU59353.1	1.2665	1.3575	1.3048	1.2615	1.4895	1.1299	1.0277	1.253	1.0145	Cytoplasm
PKU65594.1	5.1372	4.6945	5.0076	4.9744	4.769	5.0171	4.0197	4.6483	3.8173	chloroplast
PKU87207.1	0.3474	0.5187	0.3978	0.4706	0.3828	0	0.4134	0.4793	0	chloroplast
PKU69232.1	0.5411	0.5463	0.4418	0.3521	0.4825	0.5886	0.5078	0.2933	0.4388	Cytoplasm
PKU75998.1	0.4626	0.4569	0.4691	0.3818	0.3996	0.3817	0.3593	0.3425	0.3687	Plasma membrane
PKU80586.1	1.4487	1.4801	1.4244	1.3978	1.5088	1.1362	1.2687	1.2569	0.9846	chloroplast
PKU77584.1	1.287	1.3806	1.3191	1.3432	1.4021	1.1999	1.0866	1.1851	1.0436	Nucleus
PKU68271.1	10.7439	11.418	11.1445	10.5684	11.6511	10.975	8.7521	10.2435	8.7839	Cytoplasm
PKU68843.1	1.9966	2.0388	1.9432	2.3618	2.4319	2.3827	1.8047	1.8859	1.789	chloroplast
XP_020693484.1	2.0297	2.1263	2.0706	2.2292	2.1149	1.9467	1.649	1.9232	1.6402	Cytoplasm
PKU76345.1	0.7326	0.7215	0.7663	0.5226	0.5945	0.6429	0.5082	0.5486	0.599	chloroplast
XP_020684666.1	6.8464	6.2295	6.7614	7.4996	6.63	7.391	4.9361	6.9048	5.3463	Cytoplasm
PKU83553.1	0.8078	0.9284	0.8039	0.7464	0.8711	0.8001	0.6839	0.7002	0.673	Nucleus
PKU63739.1	0.9854	0.9244	0.9475	0.7979	1.0652	0.9043	0.7789	0.843	0.7031	Nucleus
PKU63596.1	40.1609	42.1511	38.3459	38.2901	42.6039	44.9062	30.7597	40.6162	30.2819	Cytoplasm
XP_020700562.1	0.3778	0.3674	0.3716	0.3909	0.3982	0.4978	0.3443	0.3086	0.3375	Nucleus
PKU72146.1	6.9443	5.4663	7.2901	6.9803	7.0399	8.5582	4.9606	7.0889	5.3666	chloroplast
XP_020691005.1	2.5235	2.6482	2.6844	2.567	2.6436	2.5715	2.1705	2.1326	2.1321	Cytoplasm
XP_020691011.1	0.7115	0.677	0.7441	0.7239	0.6981	0.6682	0.5716	0.6259	0.5395	chloroplast
PKU83171.1	6.0899	6.3642	6.1911	6.0601	6.9916	5.9012	4.6218	5.9313	4.899	Cytoplasm
XP_020682977.1	0.4715	0.4821	0.4992	0.5128	0.5037	0.4363	0.3426	0.4468	0.4047	Plasma membrane
PKU59653.1	2.4469	2.5521	2.3741	2.2351	2.5384	2.3258	1.8489	2.0741	2.017	Cytoplasm
PKU85366.1	10.3546	10.3188	9.8145	9.8908	10.4153	12.0047	8.1499	9.3185	8.2726	Mitochondrion
PKU70245.1	11.5994	10.9566	12.0715	9.0827	9.2106	10.1526	8.1492	9.0387	8.6105	Extracell
PKU74949.1	1.4693	1.5251	1.4406	1.3127	1.5837	1.1838	1.2258	1.2948	0.9622	Cytoplasm
PKU67782.1	1.066	1.2834	1.1866	1.1758	1.1927	1.126	0.9799	0.9577	0.9326	chloroplast
PKU72896.1	1.1189	1.4619	1.4358	1.0994	1.4287	1.1546	1.1023	0.9842	1.0534	Cytoplasm
PKU84296.1	0.8929	0.8997	0.9484	0.9484	0.9336	1.0524	0.7535	0.8659	0.6893	Cytoplasm
QVY59320.1	0.7683	0.7641	0.8627	0.8469	0.8786	0.7027	0.5948	0.6956	0.6667	Plasma membrane
PKU77622.1	0.6412	0.5833	0.6472	0.7047	0.6811	0.6878	0.5188	0.5944	0.4864	Nucleus
PKU73699.1	4.1834	4.3469	4.0596	3.7186	4.0525	4.0952	2.9411	3.4917	3.4817	Cytoplasm
PKU87840.1	5.0369	4.5667	4.7833	4.4728	4.0996	4.8144	3.6397	4.1613	3.4562	chloroplast
AGN12882.1	1.1014	1.189	1.1194	1.3878	1.2825	1.045	0.909	0.9911	0.9873	Plasma membrane
PKU60920.1	0.5203	0.5806	0.5427	0.455	0.5322	0.5836	0.4311	0.4706	0.4007	chloroplast
XP_020674084.1	0.8474	0.7798	0.6944	0.7922	0.7951	0.7427	0.489	0.8095	0.5861	Nucleus
PKU70648.1	1.2135	1.3646	1.4518	1.2969	1.3809	1.1618	1.072	1.1386	0.9776	Cytoplasm
PKU81234.1	12.7502	13.0796	12.8218	9.9792	10.5649	10.5408	8.4093	10.1353	9.7019	chloroplast
XP_020682215.1	0.4926	0.5433	0.5224	0.5459	0.5618	0.5227	0.422	0.4678	0.3999	Cytoskeleton
XP_020704580.2	1.4337	1.5773	1.5147	1.3181	1.463	1.7763	1.2893	1.0612	1.3229	vacuolar membrane
XP_020678895.1	1.5872	1.7628	1.6606	1.4808	1.5988	1.4628	1.2063	1.4027	1.2527	chloroplast
XP_020684886.1	0.4256	0.4746	0.4166	0.4202	0.414	0.415	0.3369	0.3325	0.3675	Cytoplasm
XP_020684557.1	1.778	1.873	1.9285	1.4313	1.4824	1.3111	1.3379	1.4119	1.2087	Cytoplasm
PKU65823.1	17.1635	15.2397	16.4184	17.7119	15.3983	18.4431	12.6413	15.3466	12.4984	chloroplast
PKU79215.1	0.7931	0.9168	0.9463	0.8062	0.7705	0.7829	0.6705	0.7175	0.6339	chloroplast
PKU82143.1	1.6477	1.6787	1.6018	1.5672	1.6253	2.1285	1.2893	1.4642	1.3613	chloroplast
PKU85614.1	1.6294	1.7199	1.7047	1.796	1.6919	1.5175	1.1154	1.5461	1.3658	Cytoskeleton
XP_020685573.2	2.8962	2.7012	2.724	2.5681	2.6808	2.7652	2.3259	2.3055	1.9064	Cytoskeleton
PKU68807.1	3.4239	3.5064	3.2775	2.7332	2.653	2.7132	2.3042	3.3041	1.7091	chloroplast
PKU71756.1	0.947	0.9845	1.0511	1.1023	1.0473	0.9244	0.8352	0.8635	0.7214	chloroplast
PKU71503.1	0.4476	0.4481	0.4339	0.3988	0.3929	0.4306	0.4794	0.5402	0	Cytoplasm
XP_028553320.1	3.7626	3.7069	3.8517	3.704	3.7016	4.0951	2.9193	3.2759	2.9213	Cytoplasm
PKU76426.1	1.9276	1.8537	1.8849	2.0432	1.9211	2.0699	1.4739	1.7793	1.4137	chloroplast
PKU73400.1	1.7112	2.1539	1.8336	1.7287	2.0902	1.9069	1.3991	1.4819	1.6747	chloroplast
XP_020706128.1	2.1511	2.1778	2.1599	2.1366	2.242	2.0108	1.5306	1.9639	1.6382	Cytoplasm
PKU73834.1	2.3481	2.216	2.1679	1.9729	1.9734	2.1495	1.8604	1.9115	1.3269	chloroplast
PKU84442.1	5.1703	6.0038	5.7177	6.0837	7.1053	6.2698	4.5832	5.4556	4.3895	chloroplast
PKU64200.1	2.3767	2.3694	2.44	2.1117	1.9589	2.1685	1.5851	1.8795	1.8345	chloroplast
PKU63550.1	0.98	1.1294	1.0657	1.0701	1.2678	1.0195	0.9027	0.866	0.8096	Cytoplasm
PKU70852.1	2.2582	2.4672	1.9698	2.215	2.3526	2.5305	1.8243	2.0805	1.5323	chloroplast
APB87928.1	3.0667	3.5388	3.2223	3.4272	3.6758	3.5353	2.791	2.8241	2.4382	Cytoplasm
XP_020685133.1	1.9905	2.0799	2.0965	2.3731	2.3997	2.2051	1.682	1.9652	1.525	Cytoplasm
PKU65296.1	0.6589	0.6954	0.6745	0.5567	0.6189	0.5858	0.4931	0.4988	0.4994	Endoplasmic reticulum
PKU64407.1	0.8343	0.9618	0.8829	0.9812	0.8992	0.8273	0.7527	0.735	0.6302	chloroplast
PKU78707.1	2.5245	2.4248	2.5144	2.5097	2.2954	2.5116	1.881	2.1772	1.7502	Nucleus
PKU77749.1	7.8187	8.0634	8.001	7.5885	8.1236	9.057	5.8565	7.0993	6.1495	Cytoplasm
XP_020673789.1	1.315	1.2466	1.414	1.3247	1.3815	1.3138	0.9901	1.1657	0.9805	chloroplast
PKU65231.1	7.7363	7.6501	6.7785	5.5356	7.3254	7.7554	4.8892	5.9374	5.9374	Mitochondrion
PKU87590.1	2.9067	2.917	2.7977	2.8732	3.2	2.7702	2.0836	2.4917	2.266	Cytoplasm
ALS55905.1	6.6333	7.7794	7.4732	7.8195	8.7399	7.6774	5.994	6.3705	5.6853	Cytoplasm
XP_020694317.1	0.456	0.5032	0.4851	0.4279	0.4454	0.4174	0.3363	0.3729	0.3597	Nucleus
PKU66799.1	0.9728	1.0292	1.1035	1.0889	1.1596	1.158	0.8096	0.9706	0.7598	chloroplast
PKU61900.1	0.9683	1.0923	1.1049	0.9447	1.0903	1.0884	0.8043	0.8589	0.789	Cytoplasm
XP_020686255.1	1.9517	1.8417	1.7753	1.6077	1.8109	2.0037	1.2965	1.6493	1.3381	Cytoplasm
XP_020681350.2	1.2607	1.4682	1.235	1.1177	1.4125	1.1339	1.1742	0.84	0.9499	Plasma membrane
AGM48241.1	2.5767	2.4862	2.8683	2.4421	2.4769	2.5596	2.6996	1.7081	1.5774	Cytoplasm
AEG78834.1	63.4025	74.9091	65.4228	74.9448	88.5458	76.0416	54.5052	65.5624	51.9224	Cytoplasm
XP_028549728.1	1.8652	1.6847	1.9278	1.765	1.7698	1.8351	1.3666	1.5073	1.3331	chloroplast
PKU67370.1	9.2408	7.7736	9.3753	10.6908	9.917	9.6264	6.8367	8.5804	6.5427	Nucleus
ALS55908.1	0.82	0.9603	0.9304	0.9307	1.0451	0.9278	0.6742	0.8165	0.6843	Cytoplasm
PKU79546.1	1.969	1.92	1.911	1.979	2.3691	2.2621	1.5258	1.8524	1.4227	chloroplast
XP_020689798.1	3.951	3.8565	3.9301	3.5954	3.8032	4.0795	2.739	3.3952	2.8411	chloroplast
PKU66357.1	0.6653	0.734	0.6882	0.5847	0.684	0.5815	0.5144	0.5393	0.468	Nucleus
PKU62823.1	0.7581	0.7891	0.6772	0.9	0.8195	0.8288	0.5634	0.7271	0.5515	Golgi apparatus
XP_020677093.1	1.0357	0.8629	0.9767	0.927	0.7072	0.8232	0.6298	0.817	0.6103	chloroplast
XP_020698463.1	1.3862	1.5861	1.4987	1.3232	1.5619	1.3642	1.082	1.1486	1.1274	Cytoplasm
PKU88057.1	0.9213	0.9698	0.9691	0.8864	0.9727	0.9345	0.6727	0.7216	0.7823	Nucleus
AVA07411.1	0.606	0.604	0.6571	0.5888	0.6943	0.5995	0.4694	0.5161	0.4544	chloroplast
XP_028552197.1	0.576	0.6088	0.6091	0.6667	0.7346	0.6786	0.4751	0.5364	0.4758	Cytoplasm
XP_020675739.1	6.9206	7.3704	8.0879	7.4302	7.0356	7.6709	5.1784	6.6838	5.2163	Cytoplasm
PKU84326.1	1.7936	1.8056	1.8464	1.7331	1.8524	1.8427	1.5072	1.5043	1.156	Plasma membrane
XP_020688533.1	41.3526	47.1914	41.6365	43.3787	46.8766	45.669	30.516	39.8793	31.5257	chloroplast
PKU69758.1	2.8543	3.1294	2.7245	2.2305	3.2015	2.8174	1.8378	2.7354	1.9079	chloroplast
XP_020700628.1	1.0256	1.1044	1.0672	0.9762	0.9767	0.8886	0.7863	0.8213	0.6981	Plasma membrane
PKU62822.1	0.8698	0.9105	0.9095	0.8577	0.8308	0.779	0.6116	0.7263	0.6309	chloroplast
PKU75997.1	12.985	12.1606	13.0307	10.3157	11.6488	12.7992	9.6278	8.5486	9.6043	Cytoplasm
PKU86063.1	0.6689	0.5891	0.6578	0.578	0.5776	0.5574	0.4588	0.4425	0.48	Cytoplasm
XP_020696927.1	1.1125	1.3842	1.1985	1.0033	0.9738	1.0516	0.8257	0.7638	0.9677	Cytoplasm
XP_020688838.1	1.116	1.0204	1.1729	1.0383	0.9136	1.015	0.6841	0.8571	0.8414	chloroplast
XP_028552418.1	1.2617	1.3154	1.2736	1.3879	1.3507	1.2834	0.7821	1.2694	0.9367	Nucleus
XP_020704710.1	1.4447	1.7156	1.3966	1.4423	1.6979	1.4764	1.1165	1.3254	1.0385	Nucleus
PKU82145.1	1.3212	1.1256	1.2311	1.2198	1.1056	1.1577	0.8028	1.0113	0.9002	chloroplast
PKU67849.1	2.0808	2.128	3.49	3.4598	2.9603	6.1456	2.366	2.6863	2.5995	Cytoplasm
PKU85706.1	9.3951	9.7496	9.1736	9.3938	9.7171	10.7312	6.5547	8.6421	6.7608	Cytoplasm
PKU87191.1	9.154	8.8756	9.2262	7.7238	8.822	9.097	6.1474	7.8214	5.9767	Cytoplasm
PKU82713.1	2.0737	1.8414	2.0606	1.7808	2.3314	2.4951	1.6048	1.3588	1.7736	chloroplast
PKU70210.1	0.4397	0.509	0.4519	0.3969	0.4867	0.4302	0.3007	0.3466	0.3743	Cytoplasm
PKU82835.1	1.2683	1.7072	1.3202	1.3405	1.723	1.6927	1.1206	1.2432	1.0399	Cytoplasm
PKU77427.1	2.05	2.3173	2.2099	2.0794	2.2781	2.4503	1.6052	1.9291	1.4946	Nucleus
PKU60001.1	2.1867	2.4818	2.3778	2.1266	2.4349	2.1932	1.6117	1.9298	1.6418	chloroplast
BAA09578.1	144.27	117.856	101.187	74.4978	105.34	112.012	87.3884	83.0038	75.0249	Cytoplasm
PKU80585.1	0.5298	0.5162	0.6594	0.5798	0.4307	0.4461	0.4311	0.3762	0.3728	vacuolar membrane
XP_020675413.2	1.4695	1.4908	1.4286	1.3997	1.4548	1.7177	1.0891	1.1307	1.1186	vacuolar membrane
XP_020697318.1	30.2247	28.2711	29.7542	30.3856	31.5622	33.7803	20.3129	27.9017	20.2399	Cytoplasm
PKU80632.1	1.1055	1.1965	1.0512	1.0698	1.1661	1.0407	0.8889	0.8702	0.706	Cytoplasm
PKU79747.1	0.4372	0.4594	0.4539	0.3762	0.3675	0.3579	0.2853	0.3377	0.2884	Nucleus
PKU83811.1	0.4897	0.4605	0.5139	0.4857	0.3878	0.3777	0	0.5197	0.4887	chloroplast
XP_028552685.1	6.7662	7.7315	7.448	4.6542	4.7622	4.0847	4.2444	4.6863	4.2046	Plasma membrane
XP_020688470.1	5.0092	4.9832	5.1223	4.7144	3.7775	4.9086	2.9384	4.1897	3.4301	chloroplast
PKU78005.1	2.9127	2.8693	2.8678	2.5199	2.7628	2.6494	2.0786	2.1845	1.8744	Plasma membrane
PKU76884.1	3.6079	3.6783	3.7606	3.1001	3.3323	2.717	2.3883	2.7635	2.3114	chloroplast
XP_020701405.1	70.3842	80.632	69.1268	71.9277	73.3938	69.9425	51.2791	62.4472	47.1334	chloroplast
PKU86940.1	2.6143	3.1731	2.7978	2.6041	2.769	2.6729	1.8392	2.1447	2.1351	chloroplast
PKU86756.1	0.3376	0.4134	0.3524	0.354	0.3535	0.3159	0.2668	0.2864	0.2269	chloroplast
PKU70983.1	0.6851	0.8347	0.7283	0.6579	0.7691	0.6859	0.53	0.5257	0.5437	Plasma membrane
PKU82283.1	0.5582	0.8815	0.7556	0.8432	0.7818	0.8906	0.4813	0.7826	0.4618	Extracell
XP_020695470.1	1.0383	1.1808	1.158	1.0082	1.1208	0.9726	0.6511	0.8512	0.8692	Cytoplasm
XP_020684977.1	1.1043	1.2416	1.1122	1.0944	1.3689	0.9972	0.9063	0.8463	0.7758	Nucleus
PKU83664.1	0.4561	0.4403	0.4324	0.5896	0.5336	0.5304	0.3273	0.414	0.3477	chloroplast
XP_020680394.1	0.8839	0.9466	0.9553	0.8435	0.9175	0.8795	0.631	0.6997	0.6482	Cytoplasm
PKU72147.1	2.6926	2.7912	2.7047	2.8737	2.8125	2.9399	1.9027	2.2824	1.939	Cytoplasm
PKU74552.1	0.7535	0.8786	0.8418	0.6687	0.7743	0.7443	0.5925	0.6248	0.4802	vacuolar membrane
PKU78044.1	1.2673	1.5702	1.3455	1.4614	1.5658	1.4068	0.9725	1.1695	0.9961	chloroplast
BAX88348.1	3.3213	3.5911	4.1847	3.8969	3.5089	3.3886	2.8011	2.3936	2.7734	Plasma membrane
PKU79775.1	2.5562	2.6904	2.4769	2.5319	2.5471	2.7609	1.6112	2.4836	1.5636	Mitochondrion
PKU62026.1	1.9396	2.068	1.849	1.8383	1.7112	1.8434	1.4005	1.3593	1.3275	Cytoplasm
AQX44088.1	0.8399	1.0082	0.8565	0.8833	1.0336	0.9282	0.6921	0.713	0.611	Cytoplasm
PKU78929.1	0.9079	0.8738	0.8358	0.6966	0.8061	0.6962	0.5374	0.7028	0.5091	Cytoplasm
PKU81984.1	6.5022	7.1986	6.3618	6.6017	7.3548	7.1531	4.5057	5.678	4.7697	chloroplast
XP_020685841.1	5.198	5.2106	5.2702	5.7279	5.8174	4.6083	3.7094	4.2979	3.551	Nucleus
PKU60085.1	5.7156	5.7629	5.4303	4.4491	4.7347	5.1915	3.8046	4.057	3.4974	Plasma membrane
QVY59280.1	85.2879	86.043	85.9009	90.1549	81.561	77.7719	47.4812	86.5982	49.6783	Cytoplasm
PKU75713.1	4.9441	5.135	5.0049	5.4239	5.4899	5.9157	3.6029	4.509	3.4563	chloroplast
PKU64276.1	8.5487	10.147	8.8043	7.2095	9.401	7.3218	5.8476	5.933	6.8578	Cytoplasm
PKU86513.1	1.6889	1.7991	1.6553	1.4481	1.4444	1.5707	1.0645	1.2691	1.1422	Cytoplasm
PKU64802.1	1.3502	1.3335	1.3421	1.4069	1.5279	1.3988	0.9932	1.0017	1.0286	Cytoplasm
PKU85095.1	0.8704	1.0671	1.0698	0.9812	1.1271	0.939	0.7249	0.7933	0.6691	Cytoplasm
PKU70394.1	0.9191	0.9579	0.9478	0.7389	0.939	0.8347	0.6163	0.7041	0.6075	chloroplast
PKU85599.1	0.6099	0.6942	0.6631	0.5988	0.6693	0.6206	0.4182	0.543	0.4301	Nucleus
AQX44091.1	0.9673	1.1119	0.9489	0.8819	1.0162	0.9445	0.674	0.6213	0.8208	Cytoplasm
PKU85399.1	5.6521	5.7389	4.9304	4.6025	6.7519	5.1195	3.9377	3.7296	4.1493	chloroplast
PKU82775.1	2.8169	2.8385	2.9628	2.3762	2.6528	2.4103	1.7061	2.2068	1.8651	Cytoplasm
PKU84137.1	10.8261	12.6259	11.401	9.5235	11.2655	10.9504	6.8692	9.4627	7.6294	Cytoplasm
PKU68396.1	0.2951	0.288	0.2641	0.3517	0.2783	0.2024	0.2894	0.3148	0	Nucleus
PKU73980.1	0.8903	0.9062	0.9416	0.9432	0.773	0.8774	0.5941	0.747	0.575	Cytoplasm
PKU71854.1	1.3179	1.2222	1.4002	1.3985	1.2958	1.4565	0.9485	1.0651	0.8923	Cytoplasm
PKU84875.1	2.6276	2.6474	2.4541	1.9566	2.2062	2.144	1.6293	1.7982	1.6107	Nucleus
PKU77819.1	12.6085	13.9	13.4064	13.5149	16.7501	14.4513	9.4203	11.7734	9.1624	chloroplast
PKU63876.1	1.085	1.5507	1.3073	1.4392	1.6246	1.4392	0.571	1.2374	1.221	chloroplast
PKU82756.1	1.887	1.6992	1.9037	1.5093	1.3197	1.3908	0.9646	1.3963	1.1197	Cytoplasm
PKU85276.1	0.6206	0.6624	0.6589	0.5417	0.5894	0.5463	0.3977	0.4897	0.4092	Cytoplasm
PKU63839.1	0.3086	0.3441	0.324	0.2365	0.3657	0.3274	0.3178	0	0.3633	Cytoplasm
PKU88019.1	14.1591	15.2926	13.4069	13.3148	14.1094	13.8193	9.7332	10.8496	9.347	Mitochondrion
XP_020690497.2	2.5872	2.6365	2.6093	2.6055	2.7625	3.0139	1.7859	2.2086	1.7687	chloroplast
AKR76256.1	30.9234	30.0287	31.0386	27.1542	25.8043	33.9217	19.6204	23.4822	20.4123	Cytoplasm
PKU78180.1	6.7445	7.718	7.4051	6.6478	8.3608	6.6509	5.1199	5.5723	4.7609	Nucleus
XP_020704936.1	0.462	0.5284	0.5125	0.4891	0.5147	0.4616	0.335	0.4163	0.301	Nucleus
XP_028548099.1	5.9634	5.9082	6.2683	6.4343	7.1341	6.8722	4.1355	5.0202	4.4509	chloroplast
PKU70200.1	0.5624	0.7253	0.5561	0.6184	0.6982	0.6449	0.3857	0.4928	0.4633	chloroplast
XP_020691773.1	2.1149	2.1626	2.2252	2.2177	2.258	2.0069	1.3804	1.7004	1.4979	Cytoplasm
XP_020689520.2	8.2075	7.7757	8.0547	7.9475	7.6186	7.1651	5.4401	5.9632	5.0654	Cytoplasm
PKU70488.1	5.6494	5.3938	5.4548	4.968	4.9439	5.6479	3.5127	4.38	3.3781	chloroplast
XP_020700649.1	0.6955	0.4937	0.6939	0.7155	0.4898	0.5734	0.3947	0.4725	0.42	chloroplast
PKU61790.1	1.9551	2.0013	2.072	2.0695	2.322	1.9287	1.2726	1.5818	1.4862	Cytoplasm
PKU69367.1	0.6642	0.6935	0.6964	0.7817	0.727	0.7774	0.4807	0.599	0.4455	chloroplast
PKU85707.1	2.6218	2.6595	2.4427	2.3534	2.5677	2.3669	1.7369	1.7829	1.7484	Cytoplasm
PKU62834.1	12.7944	13.6658	12.7586	13.4289	14.1736	14.4505	9.1431	10.9256	8.4199	Cytoplasm
XP_020682275.1	1.5523	1.6888	1.8181	1.4819	1.42	1.3594	1.1493	1.0596	1.0567	chloroplast
AEI52840.1	90.8648	92.5465	87.572	82.4528	98.0882	74.8522	46.2485	76.4141	61.6273	Plasma membrane
PKU81355.1	0.397	0.3739	0.5941	0.5013	0.4111	0.3047	0.5337	0	0.3693	chloroplast
PKU66877.1	7.6384	8.4042	7.2483	6.0505	6.8372	7.5367	5.2414	5.2062	4.8341	chloroplast
PKU85817.1	1.9997	1.5631	1.8922	1.3872	1.2717	1.4514	1.3169	1.0055	1.0181	chloroplast
PKU87759.1	0.8594	0.8425	0.816	0.6195	0.723	0.6967	0.4622	0.6601	0.4659	Cytoplasm
PKU83632.1	3.2451	3.0726	3.1792	2.0244	2.6035	2.6735	1.9211	2.0179	1.9095	chloroplast
XP_020682599.1	9.3343	10.5307	9.8372	8.9139	10.893	11.1418	5.6136	8.4005	7.0655	Cytoplasm
AGM48234.1	3.2228	3.6091	3.449	3.4364	3.4442	2.7955	2.1668	2.6702	2.0835	Cytoplasm
XP_020701534.1	0.7833	0.7978	0.904	1.0516	1.0518	1.0185	0.6592	0.7772	0.5047	chloroplast
PKU61126.1	5.2592	5.8622	5.6142	4.6966	4.6512	5.2365	3.4823	3.6483	3.7077	chloroplast
PKU84900.1	11.2017	11.6376	11.4463	13.2597	14.083	14.8449	8.2752	9.8356	8.3462	Mitochondrion
PKU76561.1	3.7601	4.1353	3.9733	3.2346	4.0944	3.545	2.3899	3.1585	2.3157	Cytoskeleton
PKU85352.1	20.1167	23.4462	18.1935	17.3859	19.134	20.869	13.5268	14.591	13.0782	chloroplast
XP_020700135.1	3.1164	2.8192	3.0625	3.0129	3.0639	3.212	1.8421	2.6025	1.8779	Cytoskeleton
PKU86342.1	2.6439	2.6917	2.6689	2.3489	2.4902	2.2748	1.7521	1.7422	1.7197	Nucleus
PKU62707.1	1.5044	1.5632	1.503	1.3066	1.5546	1.4462	0.9163	1.1607	0.9825	chloroplast
AGH62555.1	2.619	2.7606	2.7176	2.7105	2.6452	2.8415	1.7373	2.1163	1.7478	chloroplast
PKU79803.1	0.3605	0.3243	0.3454	0.4162	0.4018	0.4156	0	0.454	0.324	chloroplast
BAX88637.1	0.4582	0.5479	0.5897	0.4757	0.5382	0.5042	0.3377	0.3545	0.3766	Nucleus
XP_020674867.1	5.3512	5.2085	4.6855	3.5896	4.4645	4.1593	2.8475	3.579	2.9707	Nucleus
PKU59128.1	1.0057	0.706	0.9387	0.884	0.858	0.9274	0.4399	0.6904	0.6888	chloroplast
PKU64064.1	0.8	0.9854	0.8111	0.8763	0.8261	0.9419	0.5344	0.6941	0.5614	chloroplast
PKU80411.1	2.2121	2.0785	2.3736	1.7376	1.6261	1.6981	1.3717	1.291	1.3353	Nucleus
PKU75650.1	10.1006	11.6312	9.8464	7.6442	10.4065	8.2825	6.6363	7.1333	5.96	Mitochondrion
PKU65988.1	0.9283	0.8437	0.9026	0.9493	0.9453	1.0413	0.5867	0.7337	0.5886	Cytoplasm
XP_020686171.2	0.785	0.9152	0.8172	0.6862	0.886	0.7802	0.5097	0.6141	0.5312	chloroplast
XP_020692072.1	1.4771	1.4594	1.4883	1.5311	1.6113	1.4317	0.948	1.1521	0.9581	Cytoplasm
PKU69282.1	33.134	33.8074	33.8809	29.6871	31.8357	34.6137	21.1236	23.0438	22.7302	chloroplast
PKU66843.1	0.7546	0.6851	0.7397	0.7825	0.7181	0.7559	0.4146	0.4871	0.603	chloroplast
PKU64306.1	12.1507	13.5091	12.6929	10.0178	12.262	13.228	7.6599	8.98	8.4059	Cytoplasm
PKU70658.1	1.935	2.5955	1.9927	2.1711	2.3714	2.2658	1.4747	1.6596	1.3842	chloroplast
PKU73272.1	0.343	0.3162	0.37	0.3855	0.3124	0.3013	0	0.3799	0.3072	Plasma membrane
PKU77572.1	5.3422	5.7237	5.3263	5.0922	6.263	6.3689	3.7687	4.2277	3.5465	chloroplast
PKU68555.1	0.5736	0.4385	0.5442	0.542	0.5567	0.6135	0.3068	0.4293	0.3696	Nucleus
PKU85878.1	8.2555	9.3118	8.84	8.3424	9.2189	9.5956	5.4954	6.9962	5.5649	Mitochondrion
XP_028552937.1	2.3805	2.451	2.3245	2.071	2.1733	2.2497	1.3809	1.7921	1.422	Plasma membrane
PKU68632.1	0.6527	0.6537	0.621	0.7606	0.7081	0.7582	0.4245	0.5348	0.4387	chloroplast
PKU78907.1	1.4085	1.8155	1.5209	1.0666	1.2456	1.1984	0.9015	0.8483	1.0231	Cytoplasm
PKU86447.1	2.5201	3.6079	2.7078	2.29	3.806	3.7243	2.0276	2.3778	1.7911	chloroplast
XP_028550935.1	1.9417	2.0459	2.0442	1.8909	2.064	1.9533	1.2354	1.4765	1.2524	Cytoplasm
PKU76736.1	2.0418	2.1849	1.849	1.4217	1.6662	1.5871	1.4138	0.9779	1.176	Cytoplasm
PKU87277.1	1.1824	1.4172	1.3106	1.3497	1.4402	1.2741	0.7865	1.0218	0.8367	chloroplast
XP_020675189.1	0.6989	0.7407	0.7616	0.8069	0.7589	0.7587	0.5014	0.5658	0.4335	Cytoplasm
PKU74348.1	0.8125	0.8005	0.8136	0.7702	0.7714	0.8574	0.5379	0.5383	0.5216	Plasma membrane
PKU66349.1	0.3156	0.324	0	0	0.2937	0	0	0.309	0	Nucleus
PKU66490.1	1.2042	1.5825	1.0783	1.1052	1.3294	1.2984	1.1012	0	1.4128	Nucleus
PKU80535.1	0.8259	0.9393	0.7635	0.6067	0.8171	0.9703	0.5257	0.607	0.4951	Cytoplasm
AIU48021.1	18.3337	19.6384	16.4641	17.651	19.7086	19.8583	12.4793	13.7219	10.6453	Peroxisome
PKU61535.1	1.9293	1.7541	2.0888	1.376	1.0858	1.3238	1.0826	1.1176	0.9494	chloroplast
PKU78429.1	9.0762	9.4772	9.6763	10.1465	11.1824	11.7989	5.3368	7.896	6.9849	chloroplast
PKU75832.1	3.6402	3.6398	3.5941	3.4641	3.9205	4.1722	2.2091	2.9917	2.1901	chloroplast
AHC54718.1	10.4417	11.8362	11.6152	10.6627	11.1669	11.3626	6.5345	8.6467	6.8751	Cytoplasm
XP_020675319.1	1.8036	1.6525	1.7551	1.323	1.3249	1.5273	1.0046	1.1152	0.9643	chloroplast
ALU57707.1	0.9632	1.2433	1.0883	0.9039	1.232	1.0231	0.6676	0.8123	0.6376	chloroplast
PKU72879.1	2.9205	3.3258	3.0238	3.0903	3.467	2.7894	1.7572	2.4612	1.8837	chloroplast
PKU66181.1	4.1843	4.6893	4.5321	4.18	4.5976	4.6284	2.777	3.3327	2.676	chloroplast
PKU59055.1	13.7035	14.5986	13.0887	11.7709	10.9544	13.2806	7.8889	10.1397	7.3156	chloroplast
XP_020684050.1	6.8252	7.6158	6.7849	7.2242	7.9556	7.9968	4.4087	5.8407	4.261	chloroplast
XP_020698715.1	2.8142	2.8275	2.8047	2.7636	2.7493	3.0746	1.7468	2.0068	1.8113	Mitochondrion
XP_020683782.1	1.4225	1.2946	1.3837	1.1224	1.1418	1.2955	0.8029	0.8925	0.8026	Cytoplasm
PKU76815.1	0.8134	0.7614	0.8087	0.7608	0.7982	0.8989	0.4489	0.6583	0.4715	Cytoplasm
PKU74088.1	8.4767	9.5495	9.1343	8.4463	9.4286	7.6057	5.2378	6.8356	5.076	chloroplast
PKU81892.1	2.5657	2.6946	2.5258	2.2762	2.4331	2.5862	1.5072	1.8208	1.5512	chloroplast
PKU77016.1	2.0146	2.3561	2.0676	2.2066	2.5596	2.2715	1.43	1.7783	1.1482	chloroplast
PKU73145.1	0.639	0.6775	0.7031	0.6263	0.7537	0.726	0.5004	0.4695	0.363	Mitochondrion
XP_020682495.1	1.0191	1.1156	1.0226	0.9938	1.1124	0.9588	0.616	0.765	0.6288	chloroplast
PKU75939.1	1.4211	1.5391	1.328	1.4227	1.4587	1.5446	0.8898	1.0398	0.8796	Cytoplasm
PKU71047.1	0.2934	0.3363	0.3017	0.3285	0.3792	0.3034	0.3217	0.304	0	chloroplast
PKU65963.1	1.1525	1.1951	1.2452	1.114	1.3492	1.2312	0.7111	0.9164	0.7164	Cytoplasm
PKU77976.1	1.1319	1.131	1.2013	1.2753	1.206	1.2342	0.756	0.9269	0.6251	chloroplast
PKU77954.1	2.7045	2.8701	2.9855	2.5529	2.3723	2.5913	1.543	1.9476	1.6772	chloroplast
PKU75729.1	0.936	0.794	1.0138	0.8664	0.9478	0.7539	0.543	0.6628	0.4983	Nucleus
PKU83081.1	1.2745	1.2609	1.328	1.0236	0.9093	0.9341	0.6827	0.7666	0.7044	Nucleus
XP_028550487.1	2.2485	2.3864	2.4507	2.3893	2.5093	2.345	1.4567	1.7828	1.3425	chloroplast
PKU70429.1	3.7212	3.8625	3.5573	4.3142	4.27	4.3741	2.4608	3.093	2.1232	Cytoplasm
PKU61190.1	1.0871	1.1763	1.1317	0.7868	1.0124	1.0584	0.4275	0.8314	0.7327	Cytoplasm
PKU80575.1	0.9408	1.0544	0.9758	0.9256	1.1682	0.9584	0.5643	0.7111	0.6385	Nucleus
PKU77573.1	6.8506	7.7331	6.7429	5.2644	6.4477	5.6942	3.7556	4.886	3.6406	chloroplast
PKU79224.1	1.4486	1.6168	1.5742	1.4579	1.6874	1.6673	1.0653	0.9631	0.9563	Cytoplasm
PKU85187.1	3.0744	3.4544	3.2656	3.2488	3.5566	3.3852	2.0146	2.4279	1.8656	Cytoplasm
XP_028553296.1	2.0379	2.3349	1.9972	1.8844	1.9299	1.8032	1.0325	1.559	1.1901	chloroplast
XP_020688812.1	12.7592	13.7658	13.6542	9.5748	11.4562	12.9281	11.4819	11.8898	0	chloroplast
XP_020696268.1	77.317	84.6292	74.5098	68.6079	78.5701	84.9681	34.7993	64.7562	47.9277	chloroplast
PKU87443.1	2.3294	2.3135	2.4965	1.8956	1.9251	1.7021	1.2612	1.4944	1.214	Nucleus
PKU83676.1	3.4056	3.4916	3.4324	3.3175	3.5173	3.3248	1.6943	2.5805	2.1398	chloroplast
XP_020695846.1	2.1827	2.418	2.6487	2.361	2.2683	2.3829	1.3823	1.8484	1.2276	Nucleus
PKU83892.1	0.7644	0.3387	0.7088	0.942	0.4377	0.7554	0	1.2329	0	chloroplast
PKU80286.1	3.2553	3.871	3.6339	2.9635	3.3161	3.6645	2.0305	2.3276	2.1082	Nucleus
PKU82441.1	1.4788	1.4723	1.4796	1.4211	1.4765	1.4837	0.8219	1.1425	0.7815	Nucleus
PKU62663.1	1.5779	1.6196	1.7144	1.5879	1.7147	1.4783	0.8996	1.1714	0.9428	Cytoplasm
APB87929.1	2.3101	2.5634	2.4241	2.1064	2.0134	2.2358	1.3791	1.4245	1.4392	chloroplast
PKU78188.1	10.9412	10.9317	11.7143	11.325	12.1786	12.2823	5.8005	8.8417	6.8709	chloroplast
PKU64886.1	1.0701	1.2415	1.1103	1.3081	1.3511	1.1477	0.6284	0.9122	0.7011	Cytoplasm
PKU74927.1	1.9457	2.277	1.6583	1.2814	2.0794	2.0902	1.176	1.234	1.1015	chloroplast
PKU75442.1	1.82	1.7215	1.8619	1.8818	1.5693	1.6621	0.7702	1.384	1.1019	chloroplast
PKU84110.1	14.0197	14.7548	14.302	12.5242	13.7859	13.8221	7.7729	10.1672	7.782	vacuolar membrane
PKU74782.1	3.0525	2.9244	3.1046	1.2078	1.206	1.1548	1.494	1.3699	1.0382	Plasma membrane
PKU86256.1	0	0.2485	0.2937	0	0.244	0	0	0.2424	0	Nucleus
PKU70605.1	5.1017	5.8292	5.3637	4.2595	4.055	4.8436	2.7074	3.5673	2.8026	chloroplast
PKU70546.1	83.3402	86.0563	83.4929	88.7205	91.619	91.6843	47.3481	66.7444	46.963	chloroplast
PKU62583.1	8.1087	10.7561	8.5896	8.4167	9.0652	8.1954	3.9706	7.7717	4.5586	chloroplast
PKU75833.1	1.3785	1.4727	1.4154	1.3094	1.5537	1.4355	0.8265	1.0253	0.7695	chloroplast
XP_020688866.1	0.2413	0	0.2161	0.197	0.1776	0.1985	0.3148	0	0	Nucleus
PKU86935.1	1.2522	1.3239	1.311	1.1619	1.2464	1.1815	0.719	0.8843	0.6801	Plasma membrane
XP_028556736.1	1.3509	1.1803	1.4689	1.478	2.123	1.57	0.8823	1.119	0.7971	chloroplast
PKU66253.1	0.7094	0.6589	0.6301	0.3942	0.6356	0.6398	0.3853	0.3976	0.3348	Nucleus
XP_020705170.1	2.5238	2.528	2.6752	3.1104	3.3116	3.3566	1.7173	1.8707	1.7445	Cytoplasm
PKU64245.1	25.8247	29.3165	26.5657	23.468	27.3366	27.8206	13.6982	19.4018	15.7261	Mitochondrion
PKU83050.1	2.0601	2.0546	2.3827	1.877	1.7537	2.1611	1.1587	1.2822	1.3007	Cytoplasm
PKU76445.1	1.8805	2.52	2.0109	1.3822	2.0909	1.7538	1.1831	1.3291	1.027	Cytoplasm
XP_028551110.1	3.1644	3.3839	3.2212	3.7041	3.6681	4.0425	1.7465	2.6696	2.0218	vacuolar membrane
PKU64187.1	1.5744	1.6884	1.6742	1.4022	1.5381	1.5603	0.9994	1.0478	0.8204	chloroplast
PKU85280.1	0.4412	0.2986	0.3934	0.3886	0.4208	0.3852	0.3034	0.3997	0	Nucleus
PKU86096.1	1.6333	1.8425	1.6878	1.4802	1.7466	1.5426	0.9541	1.1611	0.8828	chloroplast
PKU69432.1	11.7635	14.7718	12.8887	9.6143	12.6117	10.8208	7.1403	6.9109	7.7982	Cytoskeleton
PKU59118.1	123.431	155.112	131.528	111.313	132.309	111.425	64.9281	101.754	63.9531	chloroplast
PKU76216.1	7.8522	8.7993	7.6719	7.2976	8.4344	8.7878	4.6517	5.4662	4.5879	Cytoskeleton
PKU74845.1	6.1032	5.9431	6.8773	19.9484	25.527	21.168	11.5662	14.1961	0	Nucleus
PKU71768.1	3.9019	4.1142	3.8059	3.0168	3.3487	3.1581	2.0752	2.497	1.8538	Cytoplasm
PKU59236.1	0.5463	0.6613	0.5336	0.465	0.4986	0.5701	0.3324	0.3508	0.3006	chloroplast
PKU65599.1	3.7917	3.9314	4.0792	3.7906	3.8321	3.5414	2.3651	2.3735	2.1534	Cytoplasm
XP_020703609.1	0.9744	1.181	1.1136	0.9444	1.153	0.9507	0.539	0.7813	0.569	Cytoplasm
XP_020676687.1	0.921	1.2126	0.9309	0.7813	0.8613	1.0426	0.5274	0.7401	0.4519	chloroplast
PKU66861.1	32.389	34.1741	32.3859	27.3146	29.9834	33.7502	19.3922	19.3538	18.0707	chloroplast
XP_020681407.1	21.2988	20.7148	20.554	18.6076	19.7418	17.7089	10.1362	15.0532	10.2802	Mitochondrion
AQX44075.1	2.7884	2.5756	2.8843	2.8487	2.2799	3.0144	1.3849	2.0952	1.4199	Cytoskeleton
PKU71370.1	0.4188	0.3893	0.3797	0.3703	0.4201	0.3929	0	0.4286	0.2788	Nucleus
PKU84713.1	5.1786	5.628	5.092	3.8393	4.5527	5.0706	2.7087	3.4295	2.6099	chloroplast
PKU77448.1	3.2606	3.8274	3.2717	2.8251	3.5602	3.6823	1.7985	2.3729	1.9104	Cytoplasm
XP_020700182.1	0.2587	0.2862	0.2891	0.3199	0.2879	0.2377	0	0.3327	0.1666	Cytoplasm
XP_020671895.1	0.425	0.4283	0.4185	0.3914	0.4365	0.3993	0.2362	0.271	0.2353	Nucleus
PKU80981.1	0.8517	0.9587	0.8748	1.1921	1.3669	1.782	0.661	0.7568	0.6656	Extracell
PKU68920.1	8.1762	8.8885	8.6081	8.3967	9.2028	8.7021	4.4405	6.266	4.6515	Cytoplasm
PKU71408.1	1.2814	1.2082	1.3569	1.2194	1.4008	1.2838	0.7363	0.8619	0.6912	Cytoplasm
QPJ58157.1	1.5904	1.9684	1.5779	1.142	1.6249	1.4843	0.8353	1.0181	0.9176	Cytoplasm
XP_020675115.1	14.2707	15.1196	14.5483	15.7125	17.5726	17.6509	7.9396	11.8205	8.1862	chloroplast
PKU82935.1	3.455	3.6648	3.5882	2.7623	3.0974	2.9361	1.6287	2.3072	1.8091	chloroplast
PKU83848.1	5.4679	6.3859	5.6863	5.3993	6.6735	6.6455	3.5947	3.6062	3.4744	Cytoplasm
PKU71045.1	0.3494	0.3628	0.3493	0.3389	0.3332	0.2967	0.2864	0.3113	0	Nucleus
APB87934.1	1.9844	2.2584	2.053	1.9596	2.3125	1.9223	1.1542	1.4655	1.0564	Cytoplasm
PKU84025.1	6.1036	6.3606	5.8005	6.2161	6.2128	6.3978	3.5485	4.5161	2.8494	Cytoplasm
PKU66688.1	1.2152	1.3763	1.3149	1.2384	1.2884	1.2766	0.5959	0.9745	0.6941	Cytoplasm
ALN98109.1	0.3852	0.3998	0.4004	0.4701	0.4372	0.4075	0	0.3769	0.3574	Cytoplasm
XP_028556618.1	0.7602	0.7027	0.7631	0.8057	0.7229	0.9135	0.3454	0.6336	0.3867	chloroplast
XP_028554954.1	67.1667	84.0278	68.0713	62.8495	79.4627	79.0862	44.8446	41.7414	42.2887	chloroplast
PKU86711.1	3.0539	3.5606	3.179	2.4041	2.5093	2.7238	1.2793	2.0381	1.774	chloroplast
PKU82021.1	1.9074	2.1257	2.0401	1.8161	1.9898	1.6002	0.9642	1.2919	1.0885	Nucleus
XP_028548852.1	1.2311	1.4664	1.366	1.0871	1.2482	1.1504	0.9771	1.2213	0	Cytoplasm
ANC68275.1	0.4621	0.4195	0.481	0.4663	0.4335	0.3894	0	0.4559	0.3142	Cytoplasm
PKU65956.1	4.7807	5.9207	5.3254	4.1582	5.0995	4.4961	2.9316	3.1449	2.5647	Cytoplasm
APB87931.1	0.7471	0.7778	0.7284	0.7795	0.8023	0.7757	0.6731	0.6549	0	Nucleus
PKU68801.1	42.3231	39.2854	44.1282	34.4696	32.7799	37.3187	18.4172	25.9293	21.9733	chloroplast
PKU68192.1	3.1188	4.2304	3.1157	3.4939	4.172	4.067	1.8935	2.6517	1.8002	chloroplast
AGM48233.1	1.8848	2.999	2.0021	1.6811	2.1917	1.8664	1.1906	1.1638	1.2398	Cytoplasm
AGM48231.1	3.5504	3.3985	3.4547	3.0788	3.1488	2.6707	1.4473	2.1858	1.86	Cytoplasm
AIU48023.1	1.709	1.8493	1.632	1.9476	2.5362	1.6286	1.1151	1.2538	0.8467	Plasma membrane
PKU79901.1	1.1064	1.2637	1.1105	1.0083	1.2113	1.1963	0.5782	0.6887	0.6914	chloroplast
PKU66105.1	0.6468	0.7566	0.7259	0.5986	0.695	0.6622	0.3564	0.451	0.3442	Cytoplasm
XP_028549213.1	1.4803	2.5209	1.4908	1.4969	2.2919	1.8183	1.6815	1.4444	0	chloroplast
PKU59459.1	2.1871	2.327	2.1027	1.4198	1.738	1.7891	1.0666	1.2869	0.9018	Cytoplasm
XP_020692642.1	0.4698	0.5988	0.5422	0.556	0.6622	0.5622	0.2893	0.3864	0.2768	Cytoskeleton
AGM48237.1	4.4885	4.9827	4.462	3.9037	4.5732	3.6045	2.1717	2.8535	2.2662	Cytoplasm
PKU63037.1	0.9487	1.2353	1.026	1.0074	1.2171	1.0949	0.4553	0.8655	0.5089	Cytoplasm
PKU82051.1	1.451	2.3522	1.7642	1.3223	1.8653	1.8219	1.0433	0.9363	0.9794	Cytoplasm
PKU63823.1	1.3851	1.5862	1.5406	1.3449	1.4908	1.5997	0.7286	0.9946	0.7796	chloroplast
PKU65537.1	0.5261	0.559	0.5605	0.4866	0.5158	0.496	0.282	0.315	0.2823	chloroplast
AHY34917.1	6.2197	7.1213	6.6682	4.7225	5.4507	4.7289	2.4954	3.466	3.7981	Cytoplasm
AGM48238.1	1.5478	2.4911	1.7788	1.6831	2.4401	1.9479	0.9741	1.2148	1.1285	Cytoplasm
XP_028555607.1	2.4233	2.7539	2.4391	2.2354	2.3528	2.7557	1.1106	1.7407	1.3157	Nucleus
PKU71560.1	18.0973	22.5096	17.5091	17.434	21.9714	19.5523	9.6362	13.1304	9.7442	Cytoplasm
PKU77187.1	2.4963	2.9945	2.6051	2.4279	3.0303	2.6098	1.4373	1.8454	1.2033	chloroplast
XP_020689727.1	71.0793	77.488	70.4952	65.4607	72.5337	78.1679	35.9714	47.9552	35.8867	chloroplast
PKU81430.1	1.4127	1.6707	1.4269	1.3134	1.3836	1.4392	0.7642	0.8606	0.7544	chloroplast
PKU69040.1	1.8285	1.9837	1.9649	1.8487	1.9196	1.9712	0.74	1.3595	1.067	Cytoplasm
PKU80331.1	5.204	6.2232	5.1001	4.6573	4.9407	5.5173	2.3002	3.813	2.5558	chloroplast
PKU75437.1	1.9953	2.2924	2.0756	1.5799	1.5579	1.5014	0.8922	1.0968	1.0231	chloroplast
XP_020688457.1	0.5696	0.6591	0.6089	0.7734	1.0018	0.8651	0	0.633	0.5882	chloroplast
PKU63090.1	2.1202	2.2836	2.0542	2.0757	2.1456	2.4581	1.0469	1.43	1.1032	chloroplast
PKU87464.1	2.8002	2.6048	2.8917	2.0048	2.0619	1.9579	1.3105	1.3763	1.2106	Nucleus
PKU79596.1	5.5002	5.8738	5.804	5.7179	5.9406	5.7758	2.5589	3.9139	2.9374	chloroplast
ABO31273.1	5.9301	6.0529	5.2456	4.5631	5.9485	4.4977	2.6881	3.1523	2.9119	Nucleus
PKU76490.1	4.0087	3.8869	3.9389	3.0253	3.0789	3.4158	1.8837	2.098	1.8132	chloroplast
XP_020705143.1	2.2571	2.7661	2.4843	2.3357	2.6995	2.7134	1.2472	1.6337	1.2296	Cytoplasm
PKU64284.1	1.5168	1.5917	1.4422	1.2376	1.483	1.6266	0.697	0.9726	0.7204	chloroplast
PKU68090.1	2.3144	2.7559	2.2745	2.0479	2.3018	2.2296	0	1.9402	1.7802	chloroplast
ARQ85003.1	2.1228	2.1786	2.2055	1.382	1.4659	1.4758	0.8968	1.0861	0.904	Cytoplasm
PKU87018.1	3.0056	2.5912	2.8641	2.5396	2.4554	2.9878	1.1048	1.7737	1.4939	chloroplast
XP_020687131.1	2.9005	3.1241	3.3002	2.1126	2.4548	2.5061	1.4702	1.3987	1.4571	Cytoplasm
PKU84775.1	1.8799	1.9506	1.7352	1.4545	1.8744	1.7452	0.9282	1.1242	0.7534	chloroplast
PKU74748.1	1.9554	1.9514	1.9278	1.6833	1.6932	1.8687	0.9945	1.0561	0.8652	Cytoplasm
PKU65020.1	3.6585	4.4015	3.6528	2.7907	3.2918	3.0972	1.5548	2.3025	1.6316	Cytoplasm
PKU76788.1	5.2132	5.9469	5.3191	3.8724	4.3461	4.512	2.5126	3.016	2.1426	chloroplast
PKU65196.1	12.3875	10.2522	14.334	13.7772	11.0741	11.1347	8.3704	10.7007	0	Nucleus
PKU65832.1	1.1022	1.1246	1.2568	0.8427	1.0548	0.9006	0.5408	0.6057	0.4879	chloroplast
PKU75855.1	1.8884	1.8654	1.7997	1.6139	2.0139	1.7155	0.8242	1.2036	0.8063	chloroplast
AEI54707.1	51.8105	58.4086	53.3752	51.8161	53.8466	41.158	18.997	39.805	21.8607	Plasma membrane
AIO06388.1	1.8214	1.6754	1.47	1.2133	1.5539	1.9894	0.6854	0.9041	0.9355	Nucleus
PKU87024.1	5.1447	6.0657	4.942	4.2432	5.3641	5.2647	2.492	3.1992	2.3448	Cytoplasm
PKU76799.1	2.2067	4.8615	2.6411	1.9756	2.6099	1.8611	1.2178	1.4072	1.5591	Cytoplasm
PKU71393.1	0.1863	0.2676	0	0.218	0.2851	0.25	0	0.3118	0	Cytoplasm
PKU78819.1	1.0664	1.3649	1.2281	0.9488	1.3568	1.2035	0.5295	0.7771	0.5345	Endoplasmic reticulum
PKU68595.1	1.5038	1.7432	1.6875	1.0634	1.1956	1.1527	0.6285	0.857	0.6573	chloroplast
PKU87552.1	22.3284	27.6634	22.755	21.7545	30.0152	30.4897	10.8212	16.6735	12.2533	Cytoplasm
AKS28601.1	1.5815	1.5826	1.5785	1.3301	1.3585	1.2737	0.6602	0.8691	0.7011	Cytoplasm
AQX44113.1	0.6829	0.7627	0.6942	0.8964	1.0774	1.1455	0.3462	0.6033	0.3947	Extracell
XP_020693131.1	3.2348	3.2014	4.0062	3.088	2.3618	2.8392	0	4.759	0	chloroplast
XP_020697467.1	72.1399	90.6969	72.4716	61.4558	82.6529	67.4415	31.6712	47.0002	34.3917	chloroplast
PKU65313.1	6.0765	6.5158	6.1121	4.4666	5.5194	6.0844	2.2424	3.9161	2.6321	chloroplast
PKU73690.1	0.987	1.0365	0.9654	0.9689	0.9003	0.9477	0.3906	0.5625	0.5117	Endoplasmic reticulum
UIG83563.1	141.786	167.683	135.157	102.72	158.018	136.544	62.3166	82.1528	67.2282	Cytoskeleton
PKU85764.1	3.4784	3.6979	3.3313	3.327	3.8967	3.8293	1.4886	2.2965	1.6186	Cytoskeleton
PKU85102.1	1.2352	1.3938	1.3138	0.9777	0.8667	1.0271	0.5472	0.647	0.5132	chloroplast
PKU86936.1	2.388	2.4232	2.4245	2.1318	2.3182	2.4815	1.0881	1.3897	1.0691	Cytoplasm
PKU64194.1	1.1856	1.2878	1.3133	1.1369	1.2543	1.1183	0.5542	0.6988	0.555	Plasma membrane
PKU61157.1	3.1557	3.6494	3.56	1.9718	2.7453	2.6442	0.9798	2.0172	1.3895	Cytoplasm
XP_020687355.1	3.4543	3.8173	3.4057	3.1341	3.9352	3.7465	1.5274	1.9119	1.8659	chloroplast
PKU68405.1	1.3487	1.616	1.5869	1.5358	1.5656	1.4444	0.7023	1.0013	0.5332	Nucleus
PKU86429.1	1.1491	1.217	0.9772	0.953	1.3193	1.2318	0.5689	0.7381	0.3743	Plasma membrane
PKU65741.1	4.1938	4.01	4.3368	4.4752	4.3439	4.7057	1.748	2.9681	1.6609	Cytoplasm
PKU87293.1	0.419	0.3995	0.4133	0.3541	0.3637	0.3394	0	0.2718	0.2867	Nucleus
PKU86787.1	21.9705	26.0598	22.7314	18.4917	23.108	20.4322	8.6344	14.0742	9.601	chloroplast
XP_020705692.1	0.6514	0.6164	0.7374	0.6591	0.7319	0.6281	0.4736	0.5049	0	Cytoplasm
XP_020703617.1	2.3335	2.8058	2.4074	1.9825	2.4098	2.4836	1.0798	1.3385	1.0837	chloroplast
PKU63490.1	1.2592	1.5918	1.3609	1.4002	1.6818	1.4174	0.6634	0.9077	0.5375	Nucleus
AGM48196.1	67.9928	80.9038	71.7661	68.6824	74.9836	65.095	23.1919	52.0311	28.7024	Cytoplasm
PKU84101.1	0.5989	0.777	0.6337	0.6508	0.8216	0.7824	0	0.5844	0.4453	chloroplast
AGM48209.1	23.5552	26.2238	21.7623	18.6567	24.0443	21.4321	8.5214	14.8773	9.1771	chloroplast
PKU77861.1	1.8526	2.1547	2.1217	2.2573	2.7292	3.1573	1.007	1.4643	0.9548	chloroplast
PKU85118.1	17.432	21.8358	16.3166	16.6873	28.8223	28.7248	8.1587	14.7794	8.1763	Nucleus
PKU74323.1	3.0666	3.3951	3.3842	1.5991	1.6248	1.436	1.1276	1.2958	1.0526	Cytoplasm
APB87935.1	7.5418	8.1392	7.407	6.1243	5.7971	6.1053	2.857	4.2201	2.7478	Nucleus
XP_020672684.1	1.2487	2.043	1.2219	1.1137	2.1311	2.2212	0.7575	0.9541	0.6508	Nucleus
PKU68876.1	18.9938	18.2938	16.4855	13.5014	17.666	19.7204	7.6252	10.2964	6.7859	chloroplast
XP_020692706.1	0.8243	0.9053	0.8746	0.7777	0.8505	0.7023	0.5699	0.5883	0	chloroplast
PKU86509.1	24.4991	28.0881	22.1331	21.9656	28.2903	29.9422	10.4525	15.5672	10.2522	Cytoplasm
PKU65404.1	1.8774	2.0388	1.8299	1.4029	1.5887	1.5619	0.6884	1.0568	0.6606	chloroplast
PKU63499.1	1.3534	1.562	1.3685	1.184	1.3341	1.2358	0.5671	0.8027	0.5056	chloroplast
ATF27957.1	0.9723	1.4266	1.104	0.9278	0.8122	1.08	0.4472	0.6548	0.3657	chloroplast
XP_020682537.1	0.5443	0.5286	0.5892	0.6338	0.645	0.6763	0.4006	0.4386	0	Nucleus
XP_020694070.2	11.9166	12.4223	11.7242	9.7418	12.4165	11.904	4.9756	6.2681	4.9798	chloroplast
PKU70092.1	11.202	14.1503	11.0115	10.6442	14.0439	13.0818	4.3275	7.948	4.4271	Cytoplasm
PKU77536.1	2.2771	2.7658	2.4519	1.4367	1.8156	1.6769	0.7295	1.1072	0.9614	Cytoplasm
PKU64360.1	4.8918	5.1635	4.9386	4.2904	5.2858	5.1787	1.7227	2.3162	2.345	Cytoplasm
ALS55906.1	15.3545	22.5166	16.6341	16.0856	26.2399	23.7412	7.9546	9.3946	8.397	Cytoplasm
QPJ58160.1	0.9205	1.077	0.9505	0.7577	0.908	0.8735	0.2997	0.5504	0.3148	chloroplast
PKU82641.1	31.7137	44.9373	31.2832	24.8015	39.4883	32.9733	14.4103	14.3217	14.7887	Cytoplasm
QPJ58142.1	1.0499	0.9176	0.9715	0.8218	0.7343	0.8156	0	0.5941	0.5305	chloroplast
PKU62509.1	4.332	4.8925	4.3966	4.027	5.1845	4.8717	1.7189	2.5267	1.5959	Cytoplasm
PKU79553.1	2.2443	2.1812	2.5157	2.7011	3.0709	2.2971	0.9194	1.3247	0.906	vacuolar membrane
PKU63741.1	0.7706	0.9408	0.8659	0.5862	0.6411	0.6237	0	0.3086	0.6146	Cytoplasm
PKU85294.1	1.0696	1.1325	1.2088	0.9001	0.9169	0.8566	0.1941	0.5215	0.5414	chloroplast
PKU64578.1	0.6308	0.6674	0.616	0.597	0.5826	0.6161	0.1919	0.317	0.2492	Endoplasmic reticulum
PKU74083.1	0	0.2976	0.2475	0.2817	0.3217	0.2564	0	0	0.2857	Nucleus
PKU63011.1	0.4128	0.4369	0.4471	0.3297	0.378	0.4331	0.204	0.2898	0	Endoplasmic reticulum
PKU73274.1	1.2829	1.4916	1.397	1.3924	1.3319	1.6855	0.4817	0.7076	0.5489	chloroplast
AGM48223.1	2.211	2.9835	2.6445	2.4842	2.5873	2.3033	0.6829	1.586	0.8122	Nucleus
PKU62488.1	0.7839	0.864	0.7605	0.7385	0.9236	0.9165	0.3317	0.4266	0.2509	Nucleus
PKU63798.1	0.662	0.9947	0.7389	0.6372	0.9036	0.8645	0.2706	0.417	0.2697	Cytoplasm
PKU72864.1	2.713	3.4123	3.021	2.5571	3.062	2.5668	0.8976	1.608	0.8781	chloroplast
PKU81497.1	0.2864	0.3374	0.2836	0	0.2983	0.2647	0	0.2842	0	Nucleus
PKU67892.1	0.9273	1.057	0.9226	1.2834	1.2128	1.0632	0	1.2341	0	Nucleus
AKZ20827.1	0.3673	0.4355	0.3576	0.3995	0.3404	0.4316	0.2129	0.2291	0	chloroplast
PKU74324.1	23.3262	25.8494	25.1523	10.192	11.6033	11.6461	5.43	8.7963	6.1005	Cytoplasm
PKU85166.1	2.5762	2.5511	2.7047	2.0008	2.2475	2.4504	0.7978	1.1204	0.8213	chloroplast
AGM48245.1	2.1367	2.5788	2.0273	1.4727	2.3015	1.9601	0.8805	0.9624	0.492	Nucleus
PKU74269.1	3.3161	3.6828	3.4368	2.4661	3.0238	2.6782	1.0806	1.4575	0.936	chloroplast
XP_020702227.1	0.2625	0.3284	0.3381	0.3547	0.3437	0.2989	0	0.2155	0.142	Cytoplasm
XP_028551512.1	1.5105	1.7881	1.3813	1.4562	2.1547	2.181	0.5409	0.8692	0.5329	chloroplast
PKU74391.1	6.4025	7.4355	6.5139	4.4769	5.4453	5.1968	1.6876	2.7244	2.1372	Cytoplasm
XP_020672221.1	5.1494	5.3734	4.7005	3.9464	5.3142	5.8385	1.2617	2.8383	1.4431	Extracell
PKU71325.1	1.677	1.8385	1.7499	1.4067	1.6588	1.4978	0.5155	0.7226	0.5298	chloroplast
AHY34918.1	1.4612	1.4214	1.5578	0.9034	0.8976	0.9587	0.285	0.544	0.4621	Cytoplasm
PKU63718.1	0.6696	0.8519	0.6799	0.5531	0.817	0.7725	0	0.3874	0.3726	Nucleus
PKU65017.1	8.5132	9.4806	8.3922	4.9	7.4788	6.7633	2.2123	3.4089	2.2588	Cytoplasm
PKU80637.1	0.3551	0.3385	0.3719	0.252	0.2915	0.2946	0	0.3292	0	chloroplast
PKU79450.1	12.8892	13.6667	11.3266	7.5073	11.4406	12.4275	2.572	5.7905	3.4129	chloroplast
PKU84922.1	3.0346	3.5153	3.7375	2.2281	2.4212	2.3066	0.8375	1.2164	0.8034	chloroplast
AIZ46895.1	1.135	1.0651	1.0315	0.9631	1.0271	1.2606	0.5051	0.5643	0	chloroplast
XP_020691415.2	0.6346	0.7429	0.8303	0.5509	0.6208	0.6548	0	0.3809	0.2807	chloroplast
PKU70561.1	0.2731	0.2651	0.3077	0.323	0	0.2819	0	0.2373	0	Cytoplasm
PKU73158.1	5.6119	7.7445	5.9547	3.2739	7.6185	6.454	1.9607	2.3367	1.6954	Cytoplasm
PKU83226.1	0.4357	0.4659	0.4976	0.4413	0.5072	0.4312	0.1473	0.2706	0	chloroplast
PKU72496.1	0.2742	0.3197	0.3118	0.296	0.3299	0.2994	0	0.2752	0	chloroplast
XP_020683707.1	6.4506	8.3437	6.2452	4.4847	7.6298	4.9228	1.1808	2.3107	2.2236	chloroplast
PKU74061.1	0.38	0.3805	0.4157	0.4115	0.3981	0.4078	0	0.3476	0	chloroplast
PKU79293.1	1.2867	1.6294	1.526	1.7813	1.4436	1.1956	0	1.2838	0	Cytoplasm
BDI00268.1	0	0.3179	0.3809	0	0.355	0	0	0.1526	0	Nucleus
PKU78399.1	1.0808	1.1601	1.0981	0.9372	1.0524	1.138	0	0.53	0.4042	Cytoplasm
AGM48202.1	0	0.7147	0.5185	0.536	0.7399	0.6561	0	0.4556	0	Cytoplasm
AGM48226.1	28.307	28.981	29.9549	24.9803	31.4252	24.0159	5.6243	12.2127	6.2818	Plasma membrane
PKU81175.1	0.6101	0.6111	0.5834	0	0.6389	0.5762	0	0.4323	0	Cytoplasm
PKU78797.1	7.4284	8.511	7.5999	6.1698	8.3802	7.4493	1.4959	3.1753	1.5121	Nucleus
PKU74699.1	0.3978	0.4505	0.4007	0.4422	0.344	0.3395	0	0.3188	0	Mitochondrion
PKU62865.1	0.8644	0.7258	0.9732	0.9046	0.8064	0.6853	0	0.6647	0	chloroplast
XP_020682063.1	0.7777	0.8242	1.1199	0.7614	0.7899	0.7544	0	0.6736	0	Nucleus
PKU65582.1	0.315	0.3469	0.3397	0.262	0.303	0.3315	0	0.2541	0	chloroplast
PKU63012.1	3.8635	4.6932	3.9446	3.3613	3.5625	3.2228	0.7555	1.3972	0.8481	chloroplast
BDI00270.1	4.0249	5.3866	4.1195	3.5352	5.4014	4.4437	0.9975	1.6727	0.8909	Plasma membrane
XP_020674637.1	0.3927	0.413	0.4064	0.339	0.4343	0.3519	0.1146	0.1945	0	Cytoplasm
AGM48225.1	36.007	44.1725	33.3706	14.109	38.3097	32.7596	6.2316	13.8197	5.9888	Plasma membrane
PKU66283.1	0.6991	0.8792	0.6874	0.7166	0.784	0.8481	0	0.5992	0	Cytoskeleton
PKU78675.1	0.4124	0.4155	0.4261	0.4081	0.4274	0.4306	0	0.3246	0	Cytoskeleton
AGL51045.1	274.896	228.26	220.673	175.743	235.944	251.089	65.9475	55.2025	55.6698	Cytoplasm
PKU75186.1	0.371	0.4289	0.4089	0.3688	0.3852	0.3898	0	0.2971	0	Nucleus
PKU59714.1	0.3058	0.3845	0.3124	0	0.3233	0.3237	0	0.2074	0	Cytoplasm
PKU65436.1	0.5022	0.5885	0.5153	0.4996	0.5528	0.611	0	0.408	0	chloroplast
XP_020671932.2	0.9107	0.9773	0.9191	0.8134	0.8596	0.8904	0	0.6651	0	chloroplast
PKU60662.1	8.593	8.8647	10.7648	5.0784	5.2587	5.9367	0	5.3728	0	chloroplast
PKU72279.1	0.5704	0.6341	0.6001	0.4539	0.5697	0.5264	0	0.4001	0	Nucleus
PKU86957.1	0.4888	0.61	0.5225	0.4354	0.446	0.5186	0	0.3555	0	Cytoplasm
PKU80419.1	0.4508	0.4388	0.4445	0.4953	0.5041	0.5054	0	0.3337	0	chloroplast
XP_020701720.1	0.8746	0.7411	0.8809	0.678	0.7804	0.7854	0.5553	0	0	chloroplast
PKU80806.1	2.0173	2.0195	1.9216	2.0719	2.3564	2.169	0	1.4623	0	chloroplast
PKU69325.1	0.4546	0.5238	0.513	0.5819	0.5213	0.5042	0	0.3561	0	Cytoplasm
XP_028554067.1	0.3237	0.3093	0.3362	0.274	0.2031	0.2459	0	0	0.1938	chloroplast
XP_020675766.1	6.6058	7.5118	6.0922	5.3928	7.7131	7.202	1.0006	2.7664	0.8237	chloroplast
APB87925.1	0.5463	0.3952	0.5158	0.4908	0.4014	0.5068	0	0.3173	0	chloroplast
PKU70425.1	0.7401	1.1497	0.8634	0.417	0.75	0.5282	0	0.2815	0.2003	chloroplast
XP_020684580.1	0.4405	0.5118	0.5283	0.4694	0.5757	0.5445	0	0.3318	0	chloroplast
PKU61597.1	2.9318	3.2062	2.6873	2.2409	2.6787	2.1974	0.5546	1.1518	0	Cytoplasm
PKU85591.1	0.478	0.5297	0.4624	0.4212	0.5366	0.4603	0	0.3015	0	chloroplast
PKU66981.1	1.2716	1.2351	1.4625	1.3812	1.1674	1.1352	0.7926	0	0	Cytoplasm
PKU77963.1	1.7419	1.7497	1.8421	1.7225	1.8026	1.8741	0	0.6147	0.4917	chloroplast
PKU73011.1	0.451	0.4794	0.4535	0.4326	0.4588	0.3988	0	0.2694	0	Extracell
XP_020701544.2	0.7189	0.7271	0.9672	0.8519	0.9354	1.0482	0	0.5274	0	Cytoplasm
PKU76720.1	2.8951	2.6623	3.0757	2.3204	2.6274	2.9743	0.3473	1.3082	0	chloroplast
PKU63501.1	0.2837	0.3043	0.3309	0.3036	0.2835	0.294	0	0	0.1748	Mitochondrion
BAX88796.1	27.7549	87.3587	36.7956	19.7549	60.0717	59.0415	7.0379	12.2882	8.8374	Cytoplasm
PKU75669.1	0.4674	0.4663	0.4244	0.3787	0.4607	0.4301	0	0.2448	0	chloroplast
PKU86819.1	0.6702	0.7875	0.6384	0.614	0.7157	0.7802	0	0.384	0	Cytoplasm
PKU85600.1	0.4433	0.4582	0.4206	0.341	0	0.4273	0	0.1875	0	Cytoplasm
PKU77731.1	10.1606	11.0088	9.7677	4.5564	5.5712	5.927	1.0274	1.8462	1.2505	chloroplast
PKU70354.1	1.4126	1.9506	1.3966	0.9252	1.4775	1.3319	0.1521	0.3229	0.2658	chloroplast
XP_020704811.1	0.4677	0.3572	0.4952	0.5027	0.459	0.4981	0.2347	0	0	chloroplast
PKU69146.1	1.4575	1.591	1.3613	0.9686	1.2216	1.2361	0	0.6501	0	chloroplast
PKU66014.1	2.0171	2.3176	1.8771	1.7406	2.261	1.827	0	0.9984	0	chloroplast
PKU80677.1	0.3898	0.4317	0.3884	0.3893	0.4403	0.3883	0.1971	0	0	chloroplast
PKU74783.1	5.7072	7.9459	6.9407	1.4592	1.6417	1.6714	0.5461	0.6793	0.5334	Cytoplasm
AGM48244.1	76.6765	103.086	73.6601	59.692	99.3333	81.4146	5.5047	23.5579	5.1685	chloroplast
PKU87805.1	0.5626	0.4528	0.5438	0.472	0.4759	0.5258	0	0.2006	0	chloroplast
PKU75338.1	1.1808	1.9624	1.2341	0.8613	1.5874	1.4007	0	0.5366	0	Cytoplasm
XP_020692750.1	0.3378	0.347	0.2974	0.2495	0.3695	0.3224	0	0.1127	0	Cytoplasm
XP_020674283.1	71.1207	90.6339	57.1155	39.7894	87.4529	62.2351	3.4457	14.323	5.4609	chloroplast
PKU73569.1	2.8414	3.7807	2.9483	2.2638	3.6937	3.0651	0	0.8758	0	chloroplast
AVA07323.1	0.9377	1.2307	0.9379	1.0063	1.5089	1.3002	0	0.3158	0	chloroplast
AGM48212.1	52.8234	147.511	37.0456	0	87.0827	57.3454	0	0	0	Nucleus
PKU84077.1	22.6241	25.2346	18.2089	13.7136	22.6528	23.6984	0	0	0	chloroplast
XP_020700447.1	11.084	23.1159	0	0	17.7065	0	0	0	0	Cytoplasm
XP_020691192.1	0	0	0	0	24.1789	22.6332	0	0	0	chloroplast
PKU84181.1	5.6657	12.8023	4.1839	2.0477	6.882	7.8599	0	0	0	chloroplast
PKU63720.1	3.017	4.5624	2.5027	1.6902	4.4212	2.8038	0	0	0	Mitochondrion
XP_028552567.1	2.5048	3.4643	2.6272	2.8978	3.4482	3.404	0	0	0	Mitochondrion
AGM48216.1	3.527	2.3326	2.7479	0	2.7084	2.8098	0	0	0	Cytoplasm
PKU75015.1	1.3769	2.8813	1.9303	1.3942	2.6818	2.1624	0	0	0	chloroplast
XP_020684221.1	2.056	3.121	1.5791	0	2.5303	2.5588	0	0	0	chloroplast
PKU64238.1	1.9334	1.7672	1.7087	1.8115	1.6815	0	0	0	0	chloroplast
PKU65633.1	1.6318	1.7302	1.8641	0	1.5319	1.4333	0	0	0	Cytoplasm
AGI56082.1	1.4815	1.4668	1.2431	1.0962	1.3986	1.1477	0	0	0	Cytoplasm
XP_020695800.1	1.1634	1.4694	1.3603	1.0954	1.3616	1.3266	0	0	0	chloroplast
PKU63729.1	1.176	1.6567	1.3802	0.9477	1.3055	1.1149	0	0	0	chloroplast
PKU68851.1	1.1165	1.7704	1.1996	0.717	1.483	0.891	0	0	0	Extracell
PKU81491.1	0.9547	1.706	0.8949	0.5132	1.4996	1.2445	0	0	0	Cytoplasm
PKU66997.1	1.1286	1.1338	1.0711	1.0268	1.0544	1.1863	0	0	0	Mitochondrion
XP_020695008.1	1.3126	1.3263	1.4366	0.6619	0.5781	0.5327	0	0	0	Cytoplasm
PKU63871.1	0.7307	1.482	0.8214	0.6067	1.0345	0.7343	0	0	0	Cytoplasm
PKU78386.1	0.8722	1.2644	0.7634	0.4942	0.929	0.8612	0	0	0	chloroplast
PKU66031.1	0.8488	0.9415	1.068	0.8081	0.66	0.6995	0	0	0	chloroplast
ACH61964.1	0.4786	0.9344	0.636	0.6222	1.1502	0.955	0	0	0	Peroxisome
PKU66777.1	0	1.2006	1.261	0	1.1088	1.144	0	0	0	Nucleus
PKU60909.1	0.7897	0.7829	0.9152	0.8339	0.6827	0.7002	0	0	0	chloroplast
PKU79912.1	0.6944	0.8768	0.7322	0.6387	0.8378	0.793	0	0	0	chloroplast
PKU75955.1	1.3191	1.0235	0	0	1.1096	0.9266	0	0	0	Cytoplasm
PKU76277.1	0.6209	0.9042	0.6402	0.5267	0.8751	0.753	0	0	0	chloroplast
PKU74641.1	0	2.4631	0	0	1.8088	0	0	0	0	chloroplast
XP_028551650.1	0.5093	0.8411	0.5214	0.6402	0.8534	0.7449	0	0	0	chloroplast
PKU71383.1	2.7237	0	0	1.3636	0	0	0	0	0	Nucleus
PKU85433.1	0.5898	0.8034	0.7164	0.546	0.7282	0.6913	0	0	0	Cytoplasm
XP_028555702.1	0.6797	0.7241	0.8079	0.7031	0.5235	0.5156	0	0	0	chloroplast
PKU81850.1	0	0.9124	0.9661	0	0.9994	0.951	0	0	0	chloroplast
PKU85892.1	0.6067	0.7951	0.5742	0	0.7118	0.8828	0	0	0	chloroplast
PKU85870.1	0.5691	0.5484	0.71	0.5362	0.4675	0.6086	0	0	0	Nucleus
PKU84198.1	0.54	0.5682	0.4894	0.5835	0.5839	0.5581	0	0	0	Nucleus
XP_020689720.1	0.7261	0.7199	0.4513	0	0.6673	0.7065	0	0	0	Nucleus
XP_028556745.1	0.4583	0.7369	0.4782	0.6524	0.457	0.4613	0	0	0	chloroplast
XP_020694007.1	0.4905	0.6653	0.5195	0.4099	0.5904	0.5078	0	0	0	Plasma membrane
PKU80241.1	0.7233	0.6856	0.5995	0.3661	0.4021	0.3828	0	0	0	Nucleus
XP_028554858.1	0.5605	0.5693	0.4315	0.3952	0.49	0.5386	0	0	0	Extracell
XP_020673669.1	0.5068	0.5348	0.5054	0.4667	0.445	0.5095	0	0	0	Nucleus
XP_020696444.1	0.4175	0.6442	0.4009	0.3499	0.606	0.4606	0	0	0	Nucleus
XP_020677350.1	0.6724	0.8092	0.6104	0	0.737	0	0	0	0	Cytoplasm
XP_020700635.1	0.5057	0.505	0.4446	0.4383	0.5046	0.3731	0	0	0	chloroplast
PKU68890.1	0.5046	0.5163	0.578	0.2931	0.4121	0.4396	0	0	0	chloroplast
PKU70352.1	0.4885	0.5223	0.3667	0.4041	0.4921	0.4215	0	0	0	Cytoplasm
PKU83433.1	0.4305	0.4861	0.3917	0.4267	0.4403	0.4698	0	0	0	chloroplast
PKU80557.1	0.4495	0.3582	0.4137	0.4484	0.474	0.4851	0	0	0	Nucleus
PKU81441.1	0	0.6904	0.4398	0.3637	0.4629	0.5223	0	0	0	Nucleus
XP_020702723.1	0.4026	0.4339	0.3864	0.3505	0.4751	0.4198	0	0	0	chloroplast
XP_020703226.1	0.3065	0.9937	0.3939	0.1356	0.2739	0.259	0	0	0	Extracell
PKU79525.1	0	0.7481	0	0	0.7322	0.8252	0	0	0	Cytoplasm
PKU72151.1	0.3516	0.3752	0.4419	0.2671	0.4255	0.4082	0	0	0	Nucleus
APB87924.1	0.2907	0.4061	0.3813	0.332	0.4024	0.3527	0	0	0	Cytoplasm
PKU63726.1	0.3031	0.3589	0.3307	0.383	0.3949	0.3586	0	0	0	chloroplast
XP_020691254.1	0.2646	0.4451	0.3459	0.3102	0.3761	0.3749	0	0	0	Cytoplasm
PKU65221.1	0	0	0.4201	0	0.8623	0.7924	0	0	0	chloroplast
PKU77412.1	0.3641	0.3295	0.3449	0.3255	0.3426	0.327	0	0	0	Plasma membrane
PKU76444.1	0.3376	0.3004	0.3385	0.3544	0.2947	0.3057	0	0	0	chloroplast
PKU86673.1	0.2736	0.2873	0.265	0.3365	0.4142	0.3328	0	0	0	Cytoplasm
XP_028551585.1	0.2628	0.3939	0.3299	0.221	0.3316	0.2998	0	0	0	Nucleus
PKU65572.1	0.8334	0.9425	0	0	0	0	0	0	0	Plasma membrane
PKU70543.1	0.2865	0.2801	0.3196	0.2586	0.2875	0.3228	0	0	0	Nucleus
PKU59723.1	0.2637	0.3469	0.2921	0.2238	0.3459	0.255	0	0	0	Plasma membrane
PKU83183.1	0.3457	0.3319	0	0.2561	0.3807	0.399	0	0	0	Mitochondrion
PKU88076.1	0.2762	0.314	0.2768	0.2695	0.3194	0.2573	0	0	0	chloroplast
XP_020674127.1	0.211	0.5289	0.1779	0.0796	0.3223	0.3373	0	0	0	chloroplast
XP_020694227.1	0.2768	0.2757	0.2769	0.2913	0.2643	0.2652	0	0	0	chloroplast
XP_020688580.2	0.3044	0.2573	0.2692	0.2944	0.2685	0.2556	0	0	0	Nucleus
PKU80980.1	0.4807	0.5834	0.5309	0	0	0	0	0	0	Nucleus
PKU66900.1	0.2829	0.2896	0.2572	0	0.3971	0.3585	0	0	0	chloroplast
PKU79905.1	0.2586	0.2166	0.2588	0.2682	0.2754	0.2896	0	0	0	Nucleus
PKU69822.1	0.2273	0.2468	0.2731	0.2611	0.2551	0.2342	0	0	0	Nucleus
PKU70214.1	0.273	0.229	0.2392	0.2298	0.2587	0.2651	0	0	0	Nucleus
AQX44081.1	0	0.341	0.2781	0.2336	0.3178	0.2914	0	0	0	Cytoplasm
PKU72137.1	0.2545	0.2301	0.3133	0.2597	0.2091	0.1948	0	0	0	Nucleus
PKU84275.1	0.2123	0.2675	0.2749	0.2283	0.2357	0.2368	0	0	0	chloroplast
PKU61106.1	0.3162	0.3436	0.4296	0	0.3429	0	0	0	0	Cytoskeleton
PKU85454.1	0.2263	0.1925	0.3138	0.2367	0.228	0.2248	0	0	0	chloroplast
PKU65314.1	0.4068	0.5396	0.4513	0	0	0	0	0	0	Extracell
XP_020701669.1	0	0.2821	0.2655	0.2359	0.2987	0.3131	0	0	0	chloroplast
AVA07413.1	0.1863	0.1862	0.2559	0.2298	0.2446	0.2479	0	0	0	chloroplast
PKU62617.1	0.2489	0.2926	0.2533	0	0.3099	0.2333	0	0	0	Mitochondrion
XP_020675677.1	0.2141	0.2146	0.243	0.2208	0.2031	0.2325	0	0	0	Nucleus
PKU65378.1	0.2679	0.3619	0	0	0.3926	0.2989	0	0	0	Nucleus
PKU81165.1	0.1992	0.212	0.2125	0.2546	0.2257	0.2106	0	0	0	Cytoplasm
PKU76349.1	0.2768	0.2179	0.2541	0.2994	0.2262	0	0	0	0	chloroplast
PKU76169.1	0.222	0.1982	0.228	0.2113	0.2136	0.1742	0	0	0	chloroplast
PKU67607.1	0.2263	0.3477	0.2124	0	0.2066	0.233	0	0	0	Cytoplasm
PKU84647.1	0	0.3643	0.231	0	0.3496	0.2604	0	0	0	Cytoplasm
XP_020703899.2	0.2813	0.372	0	0	0.2266	0.3162	0	0	0	Mitochondrion
PKU62355.1	0	0.2129	0.2306	0.2601	0.2551	0.2332	0	0	0	Nucleus
PKU66770.1	0.2008	0.198	0.2172	0.169	0.1573	0.1766	0	0	0	Plasma membrane
PKU70706.1	0.2485	0.2275	0.2333	0	0.1763	0.201	0	0	0	chloroplast
PKU75567.1	0.2721	0.2723	0.2869	0	0	0.237	0	0	0	Mitochondrion
XP_020690442.2	0	0.2886	0.2505	0.2259	0.2943	0	0	0	0	Plasma membrane
PKU59396.1	0.322	0.4242	0.3114	0	0	0	0	0	0	Cytoplasm
PKU76446.1	0.2295	0	0	0.2752	0.2651	0.2244	0	0	0	Cytoplasm
PKU76565.1	0	0.2473	0	0	0.4136	0.329	0	0	0	chloroplast
XP_020698793.1	0	0.1604	0.2072	0.2242	0.1779	0.2098	0	0	0	chloroplast
BDI00276.1	0	0.3274	0	0	0.2546	0.39	0	0	0	chloroplast
PKU69014.1	0	0.2784	0	0	0.3227	0.3695	0	0	0	Mitochondrion
PKU60899.1	0	0.275	0	0.3593	0.2928	0	0	0	0	Nucleus
PKU80323.1	0.1821	0	0.1554	0.1749	0.2064	0.2018	0	0	0	Cytoplasm
PKU60892.1	0.1818	0.3501	0	0	0.3484	0	0	0	0	Cytoplasm
PKU65939.1	0	0	0	0	0.2811	0.5643	0	0	0	Cytoplasm
XP_028555811.1	0.2053	0.3359	0	0	0.294	0	0	0	0	Plasma membrane
PKU67609.1	0.2823	0	0	0.2647	0.2873	0	0	0	0	chloroplast
XP_020698088.1	0.2119	0.198	0	0	0.2171	0.2022	0	0	0	Nucleus
PKU77274.1	0	0.3885	0.4263	0	0	0	0	0	0	Nucleus
PKU73277.1	0	0	0.1667	0.2093	0.1842	0.1964	0	0	0	Nucleus
PKU64973.1	0	0.3417	0	0	0	0.4108	0	0	0	chloroplast
PKU74059.1	0	0.2793	0	0.108	0.3219	0	0	0	0	Nucleus
PKU72071.1	0.1901	0.2751	0	0	0.2266	0	0	0	0	chloroplast
XP_020705156.1	0	0.2004	0	0	0.2048	0.2758	0	0	0	chloroplast
PKU82544.1	0	0.3587	0	0	0	0.3138	0	0	0	vacuolar membrane
PKU78784.1	0	0	0	0	0.3851	0.2789	0	0	0	Mitochondrion
PKU80209.1	0	0.1622	0.1744	0	0.1735	0.1448	0	0	0	Cytoplasm
PKU66618.1	0.1253	0.3915	0	0	0.1314	0	0	0	0	Cytoplasm
AAC79872.2	0	0.3279	0	0	0.3138	0	0	0	0	chloroplast
PKU72862.1	0.2637	0	0	0	0.2552	0	0	0	0	Mitochondrion
XP_028551717.1	0	0.1634	0.166	0	0.1753	0	0	0	0	Nucleus
PKU68007.1	0	0	0.1805	0	0.2891	0	0	0	0	Cytoplasm
PKU78681.1	0	0.1698	0	0	0.1504	0.1453	0	0	0	chloroplast
PKU66563.1	0	0.2302	0	0	0.2111	0	0	0	0	Nucleus
PKU69645.1	0.1279	0.1574	0.1427	0	0	0	0	0	0	Golgi apparatus
PKU78800.1	0.1812	0	0	0	0.2203	0	0	0	0	Nucleus
XP_028551537.1	0	0.1772	0	0	0.1812	0	0	0	0	Plasma membrane
AGM48227.1	0	0.1201	0.2164	0	0	0	0	0	0	Cytoplasm
PKU69799.1	0	0.1774	0	0	0.1501	0	0	0	0	Plasma membrane
PKU75482.1	0.1658	0	0	0	0	0.1588	0	0	0	Nucleus
XP_020672821.1	0.0912	0.116	0	0	0	0.0901	0	0	0	chloroplast
XP_020678565.1	0	0.0827	0	0	0.0634	0	0	0	0	Mitochondrion

## Sheet: Table S4
Table S4. Primer sequence for validating ubiqutin genes expression.
Primers Primer sequences (5’-3’)
PKU64802-as AGGTTACGTTGGTCTGAAGA
PKU64802-s TATGGGGCTTGGGAGCAATG
XP_020672210-as AGGACGGGAGGAACAGTGTG
XP_020672210-s GTTGTGATGAGCAAACTTGA
PKU75555-s ACGATGCTAACAAAAATGGT
PKU75556-as GAACAGTCCTCTTCTGTTGG

## Sheet: Table S5
Table S5. qRT-PCR primer list .
Name	Forward Sequence (5’-3’)	Reverse Sequence (5’-3’)
Dca003913	CAGGCCAAGTGGTGGAGGTCA	GAAGGTTTGATGGATTCTGGAG
Dca022726	CTCGAAGCTGGCCTCTGTCTG	GGCGGTTTCCTCGGCGCAGA
Dca005168	TAAATTTGAAAAGCAAGGGAAT	GGTGATGTGTCAGCCATGGTTC
LOC110103238	TTGACATGGAACAGGCCTACGA	TCGGAGTTGCTGTCTGCTGCA
Dca015217	CAGATCTTTTCTAAGCATGGCG	CTTTGCAAGCGCTGAATG
Dca012567	GGGATGATGGTGAAAGA	TGGGCGGCGGCCACGCAG
Dca027386	ATTGCTTGCTCAACTGAAGCCCTCA	AGGGCTGCGCAAACGGGATA
Dca001009	CGCCGTTGTTGTTCCGGCTTAC	CTTGGTTGCCTGAGTGGTG
Dca023422	TGTACAGGGAGCACCATAGGT	AGGAGGTGGAAGAGTGCAGA
Dca016376	AAATACTCTGCAGAGAGCAA	CAGGATTTGGCCAGAAGGATGG
Dca025772	AGGAACTGAAGTGGTTGAGGC	GGATGCTGGTGTTGTAGAGTG
Dca009339	GCCGCGGTACTGATGTCTTC	AAAGGTGCTGCAGATGCTCAGA
Dca004402	AAGAGGTTGTCAAGGCTGCACAG	TTTATTGGAAGGCCAGTCGTTTT
Dca016603	TTTCGAGGAGGAACCTTTAATGA	CTCTTGCTGCTCTAAATGTT
Dca018509	GACGTGGTAGATTTAGTCTTGA	TGTGTTGAAAAGGGTGTCAATCCA
Dca010620	ACTATGATAAGTTGATCAACTA	TCAAGGAGAAGGGTATCTT
Dca002546	GAGCTCATTTATGTTGAAAGTCA	GTAGTAACAATGGTACAGGTTTAT
Dca003913	ACTCTCCCATTTCAGGCCAAGTGG	CCTTTCCGAGCTGGAAGGTTTGA
Dca016316	AGGCTCTATGGTTGGTGCAATTC	AATGGTGGCTGCAAAACCCTG
Dca005168	AATAGCTGGAACAAAGCTCAAGG	CTACAATTGGATTCGAGAAAGAG
Dca002867	AGAGCACTGCAGAACACTTGCTT	CGCTTGCTCAACTTGGGAAGTAC
Dca000907	AGGTCAATAAAAAGCTCACTGAAA	TCATTGTTGGGTCCAGCTGAATA
Dca021959	GATGAGGCGGCGTTCTCTCAGGTG	AGAATTGGCGCCATTTTGTAGC
Dca017908	TGCTTTCAAGGTGTTGAGAAACAG	ATGGACTTCTTGCAACGGCTA
Dca010674	CTTCATTCATTCCATGCTGAAGGT	TTTCTGGCCTGGGTTCTTACAGC
Dca025240	TCTCCGATTAACTCAAGGAAG	TTTAAGGTTTTGCGTGACAGACA
Dca019162	TGTCCATCCTGTTCTTGGCTG	CGTTGTAAGGGCACTGGCTGTT
Dca006626	AAGAGATGGGAGTGATGGAGTTTC	GTTCAGGGAATACTTGAATGAA
Dca003340	TACGATGATCTGATGGAGATGGC	GCCTTCTTCTCGACCACGGCGA
β-actin	CATAATTTACAAGATTGATGAGA	TGCTTGCAACTCCACCTGGA

## Sheet: Table S6
Table S6. The mapping statistics of RNA-seq TPM data.
	CK1-1	CK1-2	CK1-3	CA1	CA2	CA3	FT1-1	FT1-2	FT1-3	FR1	FR2	FR3	FT2-1	FT2-2	FT2-3	CK2-1	CK2-2	CK2-3
Dca014551	19.96	24.53	16.56	15.27	43.62	24.34	33.59	31.97	16.25	30.72	35.99	34.58	23.74	35.42	33.79	24.79	21.66	23.23
Dca014552	6.55	7.51	7.59	6.46	4	1.87	2.64	1.44	3.26	3	3.55	2.45	2.64	4.63	3.97	5.51	5.53	6.73
Dca014553	1.32	2.3	2.78	2.2	1.85	2.06	1.79	2.66	2.15	1.44	1.26	2.38	2.28	2.7	2.8	2.4	2.31	2.32
Dca014554	0.53	0.73	1.21	0.85	0.79	0.92	0.65	0.77	1.15	1.27	0.56	0.5	0.72	1.04	0.78	0.97	1.11	1.03
Dca014555	2.11	0.87	1.64	1.51	1.68	1.41	0.65	1.41	1.52	1.32	0.91	0.67	1.07	2.02	1.29	1.78	1.57	1.48
Dca014556	2.67	1.32	1.95	0.14	0.79	0.97	0.16	1.28	1.56	1.66	0.96	0.19	1.42	1.45	0.44	2.67	0.61	2.78
Dca014558	0.41	0.15	0.37	0.43	0.15	0.23	0.19	0.28	0.25	0.19	0.18	0.17	0.21	0.41	0.27	0.37	0.26	0.33
Dca014559	0.09	0.04	0.1	0.45	0.43	0.28	0.34	0.79	0.35	0.67	0.39	0.58	0.16	0.2	0.27	0.24	0.15	0.23
Dca014560	4.42	2.79	4.54	5.69	7.47	11.18	6.92	17.23	13.72	4.54	3.02	4.91	5.61	7.73	7.98	7.26	7.58	7.56
Dca014561	3.49	9.74	7.17	2.75	0.96	3.95	3.93	4.7	3.07	2.96	2.36	1.84	2.32	2.85	0	5.24	10.27	15.23
Dca014562	0	0	0	0	0	0	0	0.26	0.21	0.37	0	0	0	0	0	0	0.00449	0
Dca014563	2.44	3.28	8.48	3.01	2.16	1.86	71.64	2.46	28.62	19.16	40.38	35.49	15.29	10.8	11.26	176.13	204.33	167.03
Dca014564	131.15	84.66	107.77	60.27	135.99	57.05	79.62	63.98	59.63	51.5	29.47	73.16	72.6	90.11	96.37	118.15	105.7	106.06
Dca014565	7.38	15.68	13.62	4.78	9.38	3.65	4.85	8.63	5.19	3.44	2.71	2.55	4.85	8.28	7.94	13.31	14.5	13.98
Dca014566	0.76	0.49	0.5	0.97	0.66	1.23	0.4	0.87	1.17	0.45	0.64	0.49	0.53	0.8	0.71	0.86	0.76	0.97
Dca014567	12.1	21.1	25.25	3.37	6.23	5.69	4.23	5.53	3.35	4	2.17	5.54	6.68	8.5	7.91	11.33	11.79	12.06
Dca014568	6.97	3.07	5.15	2.82	2.69	5.19	8.63	9.52	16.17	6.53	3.56	3.82	4.78	6.29	6.4	11.57	8.39	10.51
Dca014569	0	0	0.73	0.63	0	0.72	6.48	0.72	0	0.68	2.17	0	2.13	0.43	1.98	5.2	0.39	0.73
Dca014570	1.35	15.81	7.58	14.61	6.19	15.39	6	11.45	8.06	7.37	7.41	4.79	12.5	7.19	9.34	8.79	7.48	7.27
Dca014571	17.61	14.53	13.85	42.37	29.22	20.26	76.35	13.38	40.4	30.81	32.99	28.75	14.9	23.57	22.29	43.57	36.08	35
Dca014573	0	0	0	1.5	3.02	2.22	0.25	1.47	0	0	0	0.29	0.64	0.59	0.54	0.14	0.53	0.25
Dca014574	3.06	4.09	3.32	5.44	3.74	6.48	2.71	7.1	5.11	6.75	3.66	3.41	4.15	4.98	4.72	4.67	4.38	4.86
Dca014575	98.99	258.43	98.54	105.61	117.71	133.42	104.05	121.05	67.52	122.5	91.78	79.97	87.9	120.9	112.35	172.89	171.46	167.39
Dca014577	4.25	0.87	1.81	35.88	24.31	21.16	51.89	46.53	67.65	36.21	41.06	29.22	3.22	6.32	6.27	11.51	9.66	10.23
Dca014578	6.9	16.35	15.67	9.44	6.69	11.42	14.27	6.41	5.21	8.08	6.08	7.58	9.47	13.56	13.62	13.24	10.24	9.49
Dca014580	2.04	5.64	4.31	8.61	6.72	4.53	3.61	4.31	6.33	2.3	4.71	5.76	1.45	3.12	2.48	7.5	6.8	10.49
Dca014581	0.31	0.19	0.23	0.24	0.57	0.42	0.42	0.18	0	0.09	0.14	0.27	0.1	0.17	0	0.31	0.58	0.14
Dca014584	563.84	771.19	410.57	349.6	358.84	472.22	329.02	172.91	266.58	133.2	119.48	373.61	563.51	319.97	337.49	343.22	415.4	444.16
Dca014585	32.1	26.95	30.62	11.38	14.96	15.43	13.69	21.26	5.03	14.55	10.46	14.27	14.8	25.67	19.88	24.85	23.72	22.75
Dca014586	12.3	5.23	5.66	11.09	9.07	6.63	3.29	2.49	2.14	2.91	4.81	3.74	2.8	4.58	3.68	8.04	6.68	7.74
Dca014587	1.7	4.22	5.59	1.61	2.26	2.16	0.92	0	0	0	1.23	0.36	0.11	0.93	0.84	2.38	1.5	3.59
Dca014588	3.46	3.2	3.11	3.84	5.75	4.8	4.92	5.32	8.44	5.56	2.32	7.61	3.51	6.24	5.65	5.21	4.87	4.51
Dca014589	0	0	0.7	0	0.17	0.42	1.1	1.51	1.21	1.95	2.63	4.85	0.71	1.08	1.22	1	0.75	0.49
Dca014592	59.52	21.52	14.77	61.06	42.84	73.32	23.41	22.33	22.86	43.14	65.29	44.52	19.62	34.27	28.98	41.94	29.77	31.33
Dca027385	6.26	3.24	8.09	3.7	12.11	5.67	3.29	15.93	8.25	0	0.47	1.1	2.78	9.64	4.92	7.83	11.51	15.81
Dca022750	0.47	1.11	0.98	1.51	2.21	1.41	1.31	2.67	2.05	2.64	1.71	1.22	1.55	2.24	2.29	0.93	1.29	0.97
Dca022751	11.7	30.27	27.37	19.2	26.8	11.97	15.06	15.3	21.33	19.74	17.68	13.39	16.73	22.49	18.26	26.65	25.47	26.25
Dca022752	9.04	16.4	19.68	12.61	15.38	9.45	5.01	11.24	13.45	15.92	14.45	3.67	8.79	18.91	17.6	9.39	15.34	11.82
Dca022753	1.31	2.61	3.19	1.44	2.92	2.1	1.61	2.5	2.63	2.23	2.16	3.61	2.22	3.21	3.16	2.42	2.61	2.11
Dca020046	1.77	4.72	7.34	22.22	19.94	14.81	9.07	20.24	25.63	22.4	8.38	10.07	5.79	8.17	7.1	16.31	16.08	16.44
Dca020047	0.3	1.11	0.94	1.49	1.61	1.74	1.04	2.12	1.96	2.5	2.15	1.88	1.63	1.97	1.96	0.87	0.96	0.81
Dca020051	11.62	11.61	15.85	20.15	9.92	7.88	5.7	10.08	11.26	6.94	8.07	11.24	7.61	11.59	10.76	15.94	15.36	14.67
Dca020052	24.28	52.01	22.71	33.73	17.03	16.64	19.59	27.27	33.06	26.37	24.49	27.03	29.57	38.18	36.31	32.67	35.08	27.07
Dca020053	7.73	10.26	11.99	13.13	6.85	8.6	4.5	6.51	12.15	8.71	5.84	6.34	8.38	11.32	10.63	10.54	9.17	9.02
Dca020054	38.91	102.43	63.73	68.68	37.55	57.54	56.3	37.54	24.97	28.47	31.28	38.95	41.66	50.66	51.17	71.44	70.54	66.82
Dca020055	0.29	1.42	0.65	0.23	0.16	0	0	0.26	0.13	0.12	0.26	0	0.19	0.08	0	0.93	0.77	0
Dca020056	12.28	13.28	14.63	13.64	9.43	22.57	9.54	11.27	11.81	14.31	7.45	5.43	7.62	14.15	13.23	17.17	17.86	15.21
Dca020057	5.97	6.07	5.39	10.75	14.26	12.91	10	25.4	25.88	23.24	17.81	10.75	9.46	13.58	13.31	11.46	10	9.44
Dca020058	0.7	0.29	0.07	0.93	1.04	0.5	0.63	0.21	0.34	0.33	0.42	0.25	0.26	0.64	0.39	0.43	0.42	0.58
Dca020059	0.11	0.26	0.12	0.65	0.31	0.68	0.31	0.71	0.56	0.43	0.24	0.27	0.29	0.52	0.47	0.31	0.23	0.21
Dca020060	44.22	79.45	27.21	52.59	40.6	56.03	78.69	54.34	38.31	51.99	35.36	41.86	42.75	56.77	54.57	60.88	67.05	68.54
Dca020063	0	0	0	0.08	0	0	0.05	0.01	0.05	0	0	0	0.00954	0.00779	0.00711	0.02	0.01	0.03
Dca020064	0.98	0	0.89	53.84	9.47	41.88	10.79	5	4.41	0.26	0	0	1.4	3.86	3.03	4.86	4.8	7.22
Dca020065	79.07	15.29	25.2	158.51	139.3	152.48	139.89	120.35	105.71	56.1	43.64	51.91	13.77	42.34	29.67	144.34	193.27	162.61
Dca020066	2.06	3.4	2.5	2.16	3.79	0.62	0	0	0.6	0.58	3.1	2.17	2.28	1.49	2.04	2.06	0	0.31
Dca020068	3.93	1.81	2.95	6.03	3.92	7	3.87	6.59	7.2	10.1	7.05	5.06	5.53	6.72	6.6	3.66	3.39	3.31
Dca020069	45.22	25.94	45.09	2.38	4.33	2.48	2.66	2.83	1.08	1.6	2.57	3.15	4.47	6.99	6.42	9.17	9.42	7.9
Dca020070	51.1	75.16	97.27	11.32	20.37	7.7	10.86	13.37	9.23	11.12	12.02	22.78	22.68	26.28	28.06	24.71	28.5	22.29
Dca020071	0.15	13.75	4.13	3.22	0.97	2.77	0	0	0	0.74	1.84	0.62	2.38	0.4	0	0.22	0.14	11.72
Dca020072	0.61	0.62	0.86	0.12	0	0.06	0	0	0	0.03	0.09	0.03	0.09	0.08	0.14	0.11	0.02	0.73
Dca020074	21.49	36.32	39.07	4.58	8.63	2.78	3.05	4.44	3.53	2.74	2.95	4.58	6.24	7.23	7.57	17.51	16.71	20.04
Dca020075	3.08	7.13	4.54	1.76	3.49	2.27	2.7	5.32	5.87	3.65	3.46	2.73	5.97	5.83	5.93	4.72	4.81	4.51
Dca020076	2.38	0.81	1.53	2.25	2.8	1.65	3.01	4.93	4.95	3.58	2.78	2.63	2.53	3.96	3.82	2.35	2.32	2.32
Dca020077	21.85	72.21	62.99	3.42	3.56	2.92	1.54	2.96	1.48	2.29	2.69	3.99	6.67	4.44	3.46	23.63	12.75	17.17
Dca020078	0.7	2.59	0.63	2.19	2.31	0	0	0	0	0.59	0.63	0	1.16	0.38	0	0.35	0.68	0.64
Dca020079	5.9	4.58	8.09	1.45	4.9	2.01	1.66	3.65	1.62	0.63	0.67	0.78	3.19	6.62	2.56	2.95	2.53	6.78
Dca020080	0.45	0.56	0	2.84	0.75	0	1.82	2.63	1.19	0.57	2.24	0.95	3.3	0	0.45	0.34	0.33	0.72
Dca020081	0	0	0	0	0	0	0	0	0	0	0	0	0.02	0.05	0.36	0.18	0.11	0.08
Dca025568	26.62	34.59	32.21	10.07	4.64	9.23	13.27	3.29	4.08	5.23	7.27	9.61	12.13	21.04	12.55	20.88	14.24	13.26
Dca027665	0	0	0	22.35	22.49	28.93	0	0	0	11.5	0	0	0.06	0.1	0.09	0.09	0.09	0.08
Dca025676	6.69	15.54	15.28	6.49	4.69	9.89	6.87	7.57	6.83	7.8	4.08	8.34	7.71	10.26	9.85	12.23	12.09	12.16
Dca019478	2.1	1.08	1.84	1.48	0.6	1.3	1.58	0.82	0.79	1.2	0.88	1.01	1.11	1.35	1.47	1.91	1.72	1.55
Dca019479	13.84	4.22	8.59	11.01	12.02	11.3	10.6	6.21	11.71	8.91	7.64	9	6.85	11.61	10.71	11.69	9.85	11.07
Dca019480	67.79	22.28	30.65	39.83	22.8	40.36	23.64	25.08	23.67	19.45	18.32	25.25	23.9	35.8	33.16	46.24	34.89	39.55
Dca019481	0	0	0.16	0	0	0	0	0	0.15	0	0	0	0.17	0.57	0	0.52	0.26	0.48
Dca019484	6.62	5.39	5.29	3.91	3.2	9.93	4.65	8.36	4.36	5.44	2.43	3.27	5.44	11.14	8.52	6.83	3.85	4.46
Dca019485	211.07	258.39	272.24	41.76	183.93	86.02	80.85	48.81	52.98	48.96	42.89	63.71	83.92	108.99	110.3	158.29	209.45	171.7
Dca019486	3.96	4.81	3.44	5.92	8.89	2.66	2.65	3.39	3.69	3.57	2.32	3.89	2.77	4.7	4.08	4.79	4.2	4.67
Dca019487	0.81	1.31	1.92	1.5	2.12	0.95	2.17	1.13	1.84	1.41	1.42	2.7	1.11	1.93	1.67	1.7	1.6	2.16
Dca019488	59.17	57.65	44.86	41.71	32.04	20.48	45.36	19.98	14.82	19.16	17.75	25.64	24.17	44.24	40.91	51.33	48.51	48.69
Dca019489	4.76	6.34	8.45	14.87	4.31	8.86	10.13	11.04	6.77	11.3	12.2	7.67	7.06	9.7	10.91	9.18	8.49	7.47
Dca019490	1.38	0	0	2.91	0.51	5.43	0.42	0	0	0	0	0.49	0.46	1	1.37	0.46	0.45	0
Dca019491	3.75	5.73	9.01	8.65	7.88	8.4	4.26	5.48	5.72	8.37	4.23	4.37	5.26	7.53	6.97	6.26	6.19	6.51
Dca019492	55.06	37.21	58.61	17.89	26.09	18.17	24.55	12.95	15.46	17.1	10.36	30.95	20.66	31.52	27.62	42.06	40.17	40.63
Dca019493	5.8	3.22	3.04	2.88	4.13	3.22	4.95	6.08	3.94	6.62	2.64	3.9	3.24	5.49	5.14	5.46	5.36	5.54
Dca019494	7	4.07	3.34	3.05	3.42	2.3	8.64	8.41	4.22	6.56	3.68	5.88	4.68	6.98	6.74	7.1	6.68	6.26
Dca019495	4.06	1.88	2.71	2.06	2.82	1.54	2.21	3.17	2.41	2.79	1.31	2.33	2.42	2.71	2.94	3.79	3.18	3.74
Dca019499	24.84	11.56	13.25	16.12	19.3	15.31	11.44	29.27	15.32	18.82	13.62	14.58	11.81	21.46	18.83	21.7	24.85	20.37
Dca019500	82.08	38.14	71.03	11.1	18.12	19.09	26.97	19.92	10.79	13.95	17.48	28.08	25.27	51.55	40.93	34.67	38.87	27.7
Dca019501	1.49	7.6	5.75	24.68	17.02	28.19	66.94	103.34	119.32	131.13	99.91	44.33	40.74	34.71	50.38	13.51	14.04	16.12
Dca019502	4.17	4.2	5.88	2.98	2.57	5.29	4.83	3.67	3.35	3.99	2.29	3.38	3.28	5.13	4.66	6.37	5.82	5.15
Dca019504	7.69	24.85	22.09	1.52	5.25	2.87	1.02	2.64	0.99	0.43	0.31	0.72	8.6	8.77	3.65	6.96	7.99	3.43
Dca019505	5.96	5.65	6.94	7.92	10.41	12.79	10.98	29.75	19.76	19.29	20.02	10.91	11.2	12	12.38	10.38	11.21	10.54
Dca019506	7.5	5.68	3.76	2.31	6.42	5.98	4.42	5.52	3.94	3.71	3.73	3.62	3.09	6.7	5.56	7.49	7.37	5.49
Dca019507	3.81	3.99	3.42	7.12	5.86	5.1	3.02	7.96	8.97	6.99	4.35	5.18	4.63	6.98	6.52	5.28	5.08	4.83
Dca019508	2.56	4.04	5.08	5.24	3.52	3.43	2.28	5.76	4.6	3.54	3.54	2.11	3.24	4.29	3.93	5.22	5.2	5.22
Dca019509	8.94	8.07	7.42	5.13	0	4.42	33.67	15.34	22.87	6.9	25.72	5.15	4.06	11.06	25.43	15.46	30.31	17.18
Dca019510	1.24	1.57	0.87	0.33	0.28	0.53	3.01	1.03	1.78	0.93	1.78	0.47	1.8	2.23	1.55	1.43	1.51	1.55
Dca019511	1.64	1.06	1.35	0.54	0.47	0.72	0.3	0.74	0.93	0.73	1.34	0.56	0.56	0.7	0.95	1.56	1.77	1.3
Dca019513	4.36	12.37	7.39	6.38	18.61	8.47	18.51	27.99	29.03	20.61	8.45	15.78	21.57	15.93	26.91	8.42	15.89	11.73
Dca019514	0.17	0.21	0.47	0.27	0.19	0.31	0.31	0.15	0.3	0.87	0.31	0.72	0.06	0.65	0.43	0.26	0.34	0
Dca019515	3.95	9.67	8.05	13.57	11.2	15.69	8.59	19.76	20.15	25.98	21.73	14.17	14.58	16.43	16.29	9.14	9.36	8.61
Dca019516	5.03	11.62	6.61	1.28	3.91	2.53	1.42	0.93	1.13	1.48	1.05	1.19	2.38	3.89	3.57	2.42	2.02	1.91
Dca019517	1.59	0.68	0.99	0.47	0.78	0.51	0.9	0.43	0.57	0.62	0.44	0.9	0.51	0.79	0.8	1.3	1.11	1.35
Dca019518	8.67	21.41	10.75	19.79	9.88	12.58	10.79	10.54	12.04	18.62	13.3	8.82	12.14	10.96	12.01	14.1	14.01	19
Dca007835	5.43	0.42	0	20.07	34.54	10.77	68.44	361.07	283.46	43.76	32.51	45.48	29.49	92.69	179.61	62.5	98.06	86.54
Dca007836	0.36	0.09	0.26	3.78	20.57	5.64	9.53	20.11	18.86	4.43	3.56	4.6	2.24	5.88	3.91	4.12	9.86	4.76
Dca007842	0.18	0.04	0.08	4.84	2.34	2.42	2.4	0.47	0.62	0.42	0.75	0.45	0.25	0.62	0.35	1.06	0.5	0.51
Dca007843	44.86	31.23	57.26	33.62	14.95	15.95	19.08	14.81	21.68	20.19	19.04	9.68	17.62	32.3	29.72	41.99	35.75	43.85
Dca007844	65.69	62.27	64.34	31.61	75.62	34.54	23.95	50.39	55.76	45.32	40.61	33.03	37.69	58.04	53.87	70.77	69.36	77.39
Dca007845	7.33	16.95	12.71	13.25	5.48	13.03	3.51	6.59	5.65	3.35	7.7	12.12	3.86	4.24	4.51	14.76	22.85	17.61
Dca007847	24.47	3.65	6.7	2.32	2.17	4.44	7.05	9.24	7.32	2.91	2.21	0.52	13.69	40.47	30.37	6.12	3.36	4.27
Dca007850	149.45	144.77	103.51	21.74	28.67	39.55	24.84	36.24	18.31	14.39	22.66	36.85	35.54	55.33	47.16	90.26	87.4	73.67
Dca007851	44.54	32.25	75.13	30.33	25	29.71	3.7	8.97	16.92	12.13	14.3	9.78	11.97	8.64	10.56	54.15	55.3	61.01
Dca007852	179.27	108.89	216.31	164.22	150.93	160.66	101.64	136.51	134.37	107.83	34.29	97	97.08	150.22	136	208.2	221.15	203.87
Dca007853	0.48	0	0	10.42	18.18	14.02	2.9	3.62	9.21	3.42	2.48	2.38	1.66	3.42	2.16	1.45	0.63	2
Dca007855	32.89	16.31	15.17	40.49	45.53	29.97	227.96	57.44	130.41	182.91	244.33	175.63	59.63	127.27	100.04	40.64	37.28	35.95
Dca007856	111.56	289.51	251.66	44.33	40.57	67.17	46	35.6	33.69	35.6	34.32	77.49	61.38	81.31	85.59	108.2	114.83	111.94
Dca007857	6.78	25.27	9.61	0	0	0.21	0.21	0	0.21	0.2	0.63	0.49	3.12	3.18	3.48	3.75	1.95	2.9
Dca007858	8.39	27.05	20.47	12.05	18.01	11.69	15.45	17.56	12.22	13.7	6.79	12.16	13.8	22.48	25.49	18.43	16.71	16.46
Dca007860	8.46	15.53	17.38	12.81	10.12	12.65	6.17	17.24	5.55	14.11	11.88	9.83	13.97	21.73	21.76	8.32	8.49	5.92
Dca007861	12.95	15.94	25.28	22.15	25.47	18.29	47.65	16.29	47.82	52.01	39.56	33.08	16.28	26.4	23.84	32.74	29.05	32.38
Dca007862	75.79	31.74	54.95	1.78	7.26	2.87	11	8.13	4.18	3.45	4.29	4.54	19.73	25.48	23.36	21.51	23.2	22.77
Dca007863	0.74	2.76	1.32	0.23	0.39	0.14	0.27	0.17	0.12	0.24	0.3	0.5	0.93	1.6	1.32	0.34	0.35	0.17
Dca007864	14.56	17.14	19.37	35.7	31.61	34.58	26.34	68.81	75.36	79.34	63.33	40.07	40.73	44.63	49.37	24.2	26.4	24.36
Dca007865	7.69	6.5	5.66	13.22	15.84	6.58	6.83	13.25	9.86	12.05	10.81	6.65	13.76	19.06	19.25	3.8	3.51	5.15
Dca007866	102.85	49.72	71.03	47.97	35.24	34.52	126.74	30.86	43.84	70.45	109.34	62.13	37.98	83.14	75.82	102.69	94.79	89.88
Dca007869	9.63	4.23	4.04	5.04	3.96	7.03	11.28	4.36	3.97	8.09	12.24	10.79	5.28	8.2	7.87	6.05	6.35	7.95
Dca007870	3.27	21.8	4.35	0.62	0.54	0.66	0.33	0.38	0.29	0.57	0.41	0.38	4.12	2.62	0.95	3.28	2.16	2.33
Dca007871	2.72	2.87	4.62	1.37	1.76	3.75	1.92	1.38	1.91	1.96	1.62	1.24	2.15	3.29	2.94	2.65	2.73	2.35
Dca007872	21.78	32.83	18.5	17.89	25.2	11.43	15.44	16.64	23.54	29.09	13.48	18.97	16.67	23.5	23.43	28.88	28.35	26.35
Dca007873	7.29	7.16	7.48	92.87	63.48	49.25	398.76	101.2	473.48	109.19	189.88	100.27	22.13	42.78	32.4	88.43	41.55	80.48
Dca007875	4.02	1.49	1.7	2.14	1.33	1.14	2.56	6.21	4.27	3.27	3.31	2.88	1.85	2.8	2.55	4.94	4.21	5.71
Dca007876	15	35.5	27.94	32.66	16.78	24.13	18.98	23.63	18.36	23.32	10.66	23.76	18.08	28.7	26.61	29.08	27.53	27.97
Dca007877	0.46	4.18	1.56	0.4	0.95	0.93	2.88	1.85	2.91	3.87	4.23	4.28	2.98	4.38	3.03	1.28	1.62	2.28
Dca007878	2.41	4.2	3.77	7.77	3.41	8.7	6.21	4.08	4.08	3.37	6.12	9.48	2.33	1.4	2.56	5.41	4.32	11.53
Dca007879	1.45	1.2	1.46	0.68	1.77	1.28	1.14	0.6	0.59	1.01	3.06	1.38	0.89	1.56	1	1.55	1.24	0.87
Dca007880	0	0	0	0	0.05	0.04	0.04	0	0	0.04	0	0.05	0	0.05	0.07	0.05	0.02	0.06
Dca007881	3.73	8.8	9.07	2.87	4.4	1.86	2.19	2.79	2.34	3.67	2.88	2.33	3.7	4.05	4.26	5.47	4.25	4.99
Dca007882	3.73	8.44	16.55	3.76	0.88	2.1	1.5	1.76	1.4	2.49	0.72	0.69	2.19	1.55	3.36	6.68	6.57	8.31
Dca007883	1.36	7.55	5.23	0.35	0.36	0.75	0.16	0.16	0.21	0.58	0.67	0.62	1.91	0.74	0.81	1.36	0.81	0.99
Dca007885	361.49	352.43	461.9	907.57	367.11	500.14	457.59	404.49	430.39	815.64	295.72	194.1	178.53	123.72	224.74	1180.27	724.16	1246.66
Dca007886	39.22	172.61	99.28	24.03	23.44	37.32	31.06	24.26	20.75	31.5	19.73	20.98	51.98	39.46	47.51	53.66	66.68	64.77
Dca007887	13.49	55.79	39.82	3.04	1.3	3.84	5.49	3.38	2.81	4.52	7.32	12.06	11.15	15.58	13.61	16.86	15.2	9.37
Dca007888	1.02	0	1.08	0	0	0	0.15	1.22	0	0.14	1.07	3.04	0.73	2.49	6.48	0	0	0
Dca007890	0	0	0	0	0	0	0	0	0	0	0	0	0.01	0.00816	0.03	0.08	0.18	0.06
Dca007893	2.2	2.16	1.35	1.63	1.84	1.02	2.26	1.02	1.18	1.12	0.89	1.92	1.3	2.22	1.84	2.12	1.93	2.07
Dca007894	3.3	3.06	2.32	2.83	2.02	2	2.25	0.64	1	0.93	0.93	1.28	1.27	2.56	2.11	2.34	2.15	2.16
Dca007895	2.42	3.99	5.51	1.51	1.58	2.89	5.48	5.85	5.99	2.58	6.27	4.47	2.88	4.78	4.5	5.6	6.16	6.93
Dca007896	153.04	88.77	99.13	82.51	215.17	63.62	133.87	157.9	166.38	51.41	52.81	56.14	75.19	139.49	143.53	167.82	185.02	185.92
Dca007897	0.07	0.09	0.09	0.36	0.23	0.27	0.21	0.36	0.69	0.46	0.51	0.58	0.3	0.3	0.28	0.14	0.13	0.17
Dca007898	3.66	11.01	9.32	7.01	3.86	8.34	6.07	5.58	5.56	5.93	3.49	5.3	4.95	9.67	8.99	7.93	7.41	7.02
Dca007899	15.03	5.47	10.75	14.31	24.3	16.72	13	18.65	25.07	15.04	10.89	14.96	10.53	17.87	16.42	15.4	14.78	16.47
Dca007900	2.95	5.32	4.6	2.84	1.65	2.91	1.66	2.66	1.65	1.2	2.41	3.03	2.29	3.34	3.03	4	3.55	3.51
Dca007901	4.96	30.8	13.59	17.39	5.49	17.49	7.45	12.88	7.27	5.61	7.97	0.58	4.96	16.2	9.85	15.73	24.34	12.92
Dca007902	79.97	31.35	41.6	54.46	68.91	88.88	121.4	47.04	63.71	64.74	48.71	57.91	39.22	62	62.5	90.37	79.67	80.57
Dca007903	82.08	66.13	79.06	92.36	219.41	105.89	82.61	123.95	183.82	162.36	102.18	68.22	85.51	155.59	153.21	91.61	94.86	103.69
Dca007904	155.15	132.48	154.14	141.37	128.97	139.74	74.6	215.16	229.08	169.4	174.96	98.4	165.65	206.81	211.41	176.18	157.32	163.69
Dca007905	37.27	24.93	25.43	126.84	399.96	170	150.8	240.37	196.77	186.43	135.3	128.26	58.24	100.76	85.21	59.89	77.7	61.93
Dca007906	2.99	2.09	3.5	1.52	0.17	0.36	0.12	0.1	0.12	0.15	0.22	0.3	0.44	0.95	1.13	1.25	0.71	0.85
Dca007907	1981.23	862.15	2484	181.98	296.12	225.7	31.44	45.51	62.92	41.01	54.62	106.09	261.86	69.1	84.77	484.43	482.34	501.04
Dca007908	99.43	61.87	132.99	234.8	480.78	152.65	74.16	26.21	95.25	133.19	207.4	129.5	39.68	34.02	44.69	123.84	315.58	143.23
Dca007909	0.64	0	1.17	1.01	1.06	0.87	0.29	0.86	0.56	0.81	1.15	2.02	0	1.74	0.16	0	0	0
Dca007912	684.11	241.36	332.19	192.41	321.78	227.95	251.73	216.97	175.26	197.68	154.8	140	226.42	354.26	357.31	360.32	381.74	337.33
Dca007913	0	0.04	0.03	0.79	0.04	0.68	1.13	1.35	1.39	1.28	0.87	1.1	0.48	0.66	0.39	0.27	0.32	0.46
Dca007914	2.81	1.63	1.92	0.97	1.55	1.03	0.71	0.55	0.39	0.15	0.4	0.28	0.64	1.38	1.18	1.45	1.68	1.57
Dca007915	1.28	0.46	0.95	1.24	1.05	1	1.7	1.3	1.08	1.15	1.11	2.39	1.09	1.86	1.56	1.17	1.06	0.96
Dca007916	2.04	1.35	1.84	4.78	2.37	2.32	1.41	1.84	2.42	2.08	2.03	1.03	1.63	2.34	2.07	1.88	2.33	2.2
Dca007917	4.32	8.22	7.52	14.67	10.75	14.43	9.05	19.72	25.45	10.48	12.13	15.88	13.05	16.21	17.2	9.58	10.21	7.83
Dca007918	4.26	7.72	16.34	74.84	65.97	79.27	77.67	130.34	153.01	120.86	126.97	89.4	59.4	60.31	58.48	15.51	21.1	17.62
Dca007919	0.02	0.02	0.02	0.02	0	0.04	0.04	0.11	0.1	0.06	0.07	0.03	0.05	0.08	0	0.05	0.04	0.04
Dca007921	0	0	0	8.81	10.18	5.36	0	1.77	0	1.11	1.19	0	0.55	1.43	0.65	0.49	0	0
Dca007923	1.78	4.17	3.29	2.83	2.64	3.92	2.77	3.36	5.84	4.01	2.03	3.27	3.39	6.04	6	3.09	3.32	2.74
Dca007924	9.78	5.38	4.31	3.66	4.63	4.51	3.27	6.85	3.44	3.52	3.09	3.42	5.07	6.24	6.62	5.97	6.32	5.91
Dca007925	0	0	0	12.95	10.54	3.87	2.37	1.18	2.89	1.95	1.19	0.35	0.98	2.14	2.61	0.49	0.16	0.45
Dca007926	11.5	8.75	10.77	3.35	4.72	4.8	11.17	8.28	2.59	2.31	1.73	3.21	6.94	10.63	9.87	10.33	12.02	8.72
Dca007927	1.63	4.32	3.01	2.53	1.87	1.8	2.22	1.65	1.44	1.24	1.4	2.81	2.01	2.92	2.68	2.78	2.56	2.34
Dca007929	0.74	1.15	0.85	0.15	1.02	0.84	0.5	0.17	0.81	0.47	0.17	0.98	0.49	2.02	0.74	0.56	0.73	0.34
Dca007932	257.71	317.52	425.81	826.1	532.28	1227.87	561.83	1965.9	1116.44	569.12	611.5	441.69	1232.12	1342.18	1347.31	324.95	487.35	330.9
Dca007933	6.98	8.73	9.7	5.83	6.51	7.51	4.5	6.79	12.87	4.51	8.24	2.58	2.93	3.66	3.28	17.89	14.82	28.77
Dca007934	18.66	22.01	21.29	10.55	26.2	16.98	12.95	30.01	16.96	14.81	17.66	20.68	18.62	25.12	24.47	24.39	23.95	22.18
Dca007935	6.7	12.93	11.19	11.42	7.02	13.18	6.44	16.21	14.25	8.45	8.78	10.69	10.45	12.69	11.9	13.22	12.84	13.34
Dca007939	0.06	0.06	0.08	0.03	0.00947	0.00776	0.02	0.00769	0.00753	0.00726	0.00774	0	0.00285	0.03	0	0.00429	0	0
Dca007940	31.86	49.11	36.12	24.29	34.09	28.24	20.49	52.85	17.55	19.9	24.05	19.21	28.9	46.86	32.85	40.48	35.72	45.68
Dca007941	4.99	31.91	14.01	64.75	59.44	70.6	107.79	102.75	80.63	37.11	46.82	17.41	27.59	59.91	49.15	47.24	42.92	46.9
Dca007942	1.77	5.19	3.3	2.18	3.77	3.84	1.54	3.24	2	1.87	2.93	2.75	2.25	3.55	3.15	2.8	2.59	4.27
Dca007943	7.21	9.97	12.76	2.21	5.52	3.13	3.96	2.71	2.47	1.51	2.39	3.78	6.12	4.06	5.28	4.58	7.59	6.56
Dca007945	6.57	6.19	6.95	10.73	4.81	8.2	6.37	4.13	7.35	12.94	7.2	4.7	4.04	6.05	6.11	9.52	7.1	10.64
Dca007946	5.94	2.24	4.34	2.43	2.4	2.47	2.4	1.39	1.45	1.57	2.57	3.05	2.04	3.03	2.82	3.7	3.13	3.08
Dca007947	81.5	27.63	41.45	51.29	91.94	71.53	107.74	91.99	66.26	68.7	55.2	81.55	50.23	85.74	82.38	76.43	79.23	64.39
Dca007948	2.32	4.99	3.44	5.2	5.57	2.83	2.96	5.12	4.08	5.81	3.17	3.33	3.61	5.67	5.41	4.28	3.82	3.43
Dca007949	18.39	22.11	21.74	6.21	20.63	7.49	18.13	10.09	16.62	16.91	14.93	19.75	16.73	22.61	20.92	19.28	20.19	19.15
Dca007950	34.51	32.55	15.75	21.49	28.25	24.71	13.67	21.4	20.93	21.66	8.73	8.74	16.89	19.34	26.9	33.16	23.36	36.78
Dca007952	0.28	0.83	0.54	0.73	0.55	0.39	0.45	0.39	0.34	0.63	0.38	0.35	0.38	0.76	0.54	0.41	0.56	0.5
Dca007953	17.04	9.4	5.76	9.45	2.09	9.72	8.52	5.1	3.33	17.13	14.26	16.65	8.82	4.46	8.77	10.74	8.36	7.25
Dca007954	4.54	4	1.73	6.12	2.51	4.63	6.31	2.21	4	9.32	4.62	6.59	1.7	5.87	2.07	4.83	4.74	5.92
Dca007955	35.51	55.02	69.78	26.27	25.86	25.45	18.42	38.85	23.32	28.18	18.27	45.73	27.89	41.49	37.03	52.7	49.58	51.2
Dca007956	3.49	0	0	4.13	4.82	3.95	0	0	1.53	0	0	0	0	4.74	0	1.75	0	0
Dca007957	0.47	2.05	0.88	1.32	1.01	1.52	0.71	0.7	0.76	0.47	0.74	0.53	0.73	1.01	0.91	1.25	1.18	0.99
Dca007958	77.84	96.42	75.43	80.03	41.52	54.3	63.38	25.73	80.92	59.46	38.83	64.15	53.85	78.62	71.88	87.65	85.44	89.12
Dca007960	52.09	76.05	66.21	88.57	121.27	111.39	65.22	189.83	186.27	199.92	148.98	134.34	94.55	140.65	131.78	90.02	101.98	83.23
Dca007961	105	60.55	100.35	134.79	82.59	154.37	71.37	251.07	190.58	164.49	235.58	180.54	185.88	283.96	272.47	78.21	94.54	58.53
Dca007962	1.71	0.43	1.41	0.27	1.33	0.31	0.31	0.46	0.45	0.44	0.31	0.18	0	0	0.09	0.09	0.84	2.52
Dca007964	53.24	57.4	57.5	16.79	30.29	58.45	33.69	39.64	30.49	14.19	20.9	27.29	31.09	67.03	49.09	50.55	62.53	46.68
Dca007965	56.84	50.91	35.51	40.17	39.61	43.73	26.61	58.42	43.58	50.74	19.95	37.18	32.36	51.73	46.35	62.28	59.13	59.71
Dca007966	51.97	35.76	44.74	8.9	32.7	9.82	40.24	26.42	31.07	9.07	7.11	5.48	11.47	23.19	19.24	87.85	81.44	106.43
Dca007967	3.3	4.05	3.68	2.67	5.95	2.66	2.76	4.14	5.5	3.45	2.17	1.7	3.86	5.07	4.97	4.19	4.14	4.33
Dca025539	34.22	28.3	20.92	14.41	21.4	14.56	11.56	22.57	14.22	9.98	3.68	4.72	11.43	17.02	15.64	40.08	34.41	40.38
Dca025541	37.32	82.3	49.77	38.34	81.5	43.17	65	67.08	88.95	110.4	55.93	48.2	55.26	63.32	60.96	78.65	65.77	101.09
Dca013094	133.04	73.99	93.62	205.59	102.66	109.17	781.83	150.22	200.34	850.04	1283.4	912.78	273.27	505.22	491.64	87.13	72.67	166.33
Dca013095	7.24	1.87	4.68	9.75	5.01	10.12	5.43	2.17	2.65	4.35	5.18	7.96	4.12	5.91	8.09	2.87	3.85	2.91
Dca013096	1.84	4.58	1.68	0.48	3.4	0.56	0.55	2.21	0.54	0	2.22	5.19	3.48	8.03	8.24	0.62	0.6	0.85
Dca013097	8.56	3.19	3.91	15.53	7.9	7.5	4.11	2.31	0.25	7.75	10.06	6.03	2.19	3.57	2.83	5.14	5.18	5.38
Dca013098	41.14	3.78	15.48	0.23	0.32	0.17	1.03	0.09	0.5	0.08	0	0.3	46.47	1.97	0.33	19.54	7.57	0.53
Dca013099	20.21	47.63	67.88	39.98	25.4	45.64	25.29	48.64	32.83	27.9	26.32	20.61	30.68	46.78	36.06	50.93	51.76	55.25
Dca013100	20.7	45.67	37.97	34.68	14.95	34.51	40.39	52.04	54.8	65.24	34.3	39.07	49.87	63.41	61.78	39.53	36.64	35.97
Dca013101	3.79	7.84	5.84	9.76	8.31	11.11	4.34	11.19	12.83	12.38	9.42	9.66	8.53	10.03	10.47	6.71	7.4	6.85
Dca027657	0.02	0.21	0.12	0.44	0.25	0.32	0.17	0.17	0.11	0.14	0	0.1	0.15	0.18	0.19	0.18	0.16	0.11
Dca026421	5.76	0	0	0	0	0	0	0	0	0	0	0.43	0.41	0	0.2	0.21	2.02	0.38
Dca026423	0.04	0	0	0.03	0	0.04	0.07	0.00713	0.00698	0	0	0	0.06	0.13	0.07	0.00397	0.00389	0.03
Dca027478	40.89	13.01	22.97	2.89	2.61	5.7	11.33	13.9	10.14	4	3.08	2.21	4.19	13.26	8.33	37.39	47.44	41.43
Dca025034	1.08	1	1.63	1.18	2.12	1.79	1.15	3.26	1.57	2.09	1.89	2.06	1.7	2.49	2.33	1.54	1.41	1.39
Dca025035	2.02	6.27	2.99	3.1	2.92	3.63	3.36	2.74	2.12	2.58	2.06	4.05	3.29	4.32	4.61	3.24	2.78	2.97
Dca027233	3.47	16.81	8.35	1.53	3.09	2.92	3.73	3.27	3.2	1.44	1.91	2.68	5.64	6.22	5.97	4.83	9.22	4.9
Dca027234	2.43	1.46	2.09	2.46	1.86	2.63	1.31	3.12	2.93	2.72	2.27	1.28	2.5	2.98	2.95	2.32	2.43	1.91
Dca027235	472.81	372.29	463.3	48.97	77.37	106.39	75	94.14	42.17	22.27	21.68	54.88	111.6	190.49	162.31	241.7	207.43	178.04
Dca027236	15.58	25.79	23.99	0.72	1.01	1.38	1.38	0	1.07	0.26	1.93	3.87	3.86	6.32	2.88	6.27	6.14	5.05
Dca025088	1.21	4.71	5.01	0.43	0.24	0.49	0.12	0.16	0.05	0.36	0.37	0.23	1.05	0.71	0.47	0.71	0.57	0.8
Dca025089	0.21	1.2	0.43	0.17	0.1	0.22	0.11	0.11	0.09	0.12	0.1	0.22	0.46	0.34	0.27	0.23	0.22	0.15
Dca025090	21.93	14.78	26.39	1.79	2.6	3.34	1.41	0.63	0.62	1.73	0.71	2.65	2.69	2.26	1.83	10.08	9.3	7.95
Dca027560	24.66	13.44	14.28	12.81	38.34	13.3	6.07	4.76	6.66	13.37	11.31	10.28	6.25	8.25	10.15	18.85	16.58	12.71
Dca017609	0.47	1.17	0	0.37	0.52	2.13	0	1.27	0	0	0	0	0.47	1.02	0.47	0.24	0.69	0
Dca017611	1.8	0.45	0.99	1.99	3.59	1.31	0	0	0	0.31	0.33	1.14	0.24	1.37	0.54	0.72	0.35	0.66
Dca017612	9.17	24.2	19.46	9.18	17.54	13.83	9.98	12.07	14.37	13.96	6.59	10.4	13.06	16.87	16.9	18.35	17.12	16.3
Dca017615	2.79	4.76	6.15	3.81	2.94	3.54	4.2	3.67	6.14	5.54	2.04	4.52	4.04	6.03	6.13	5.53	5.3	4.51
Dca017618	86.08	62.72	69.08	39.35	54.62	56.67	50.42	41.97	32.85	27.81	26.24	76.65	44.78	67.79	63.67	70.5	69.15	60.25
Dca017621	0.87	0.77	0.62	1.23	0.41	0.9	0.78	0.95	1.59	0.53	1.57	0.07	0.1	0.41	0.28	22.53	29.56	15.49
Dca017622	3.25	3.53	2.66	6.29	2.84	3.13	6.48	3.7	3.34	3.34	1.98	1.84	2.97	4.88	4.12	4.4	4.36	4.41
Dca017625	3.17	3.9	2.54	1.61	2.82	3.05	1.54	3.86	2.9	2.65	1.94	3.33	2.28	3.37	3.43	4	3.7	3.64
Dca017627	0.13	0.1	0.08	0.49	0.31	0.27	1	1.73	1.63	1.54	0.82	0.64	0.15	0.16	0.2	0.32	0.38	0.27
Dca017628	2.92	6.05	1.07	5.38	5.61	4.42	23.7	37.14	31.88	31.76	13.22	17.7	3.89	3.82	4.84	13.56	15.88	9.5
Dca021150	4.45	6.14	5.34	5.8	9.89	6.49	3.49	9.3	6.23	7.48	6.72	4.27	4.44	6.03	5.83	7.43	7.25	7.69
Dca021151	3.74	6.07	5.66	0.88	0.29	0.88	0.56	0.72	0.59	1.48	0.92	0.64	1.5	1.51	1.68	1.89	1.66	1.59
Dca021152	7.74	3.73	5.91	2.38	4.07	4.67	1.81	3.36	3.88	3.82	3.28	2.89	3.6	4.95	4.85	4.89	5.02	4.47
Dca021153	248.06	204.67	183.39	77.41	69.65	200.37	192.3	116.51	172.63	171.01	141.58	109.14	178.13	251.16	229.57	213.8	213.23	171.48
Dca021154	10.52	20.29	14.82	5.68	11.03	4.46	5.72	9.32	6.45	4.65	5.23	3.1	8.2	9.71	10.66	15.21	11.94	16.16
Dca021156	39.31	57.3	102.41	38.96	43.89	25.82	70.13	113.75	102.1	66.08	52.48	28.16	45.5	66.51	64.28	116.78	102.25	124.93
Dca021157	2.13	1.32	0.73	1.05	1.18	0.48	2.16	1.2	0.7	0.9	1.2	1.12	0.71	0.72	0.79	2.8	2.88	1.47
Dca021158	11.1	30.69	33.34	47.92	43.62	86.67	30.59	51.48	50.67	57.24	57.73	52.77	55.01	59.11	63.08	23.68	27.75	16.9
Dca021159	74.66	70.47	102.94	118.23	68.43	113.19	71.12	215.81	160.81	160.1	111.41	77.4	102.97	103.98	113.71	134.02	135.6	131.62
Dca021160	19.99	12.31	7.41	8.95	11.77	13.02	10.27	12.42	8.5	12.75	12.64	7.49	9.43	13.42	12.74	14.65	15.47	14.55
Dca021161	0.48	1.84	0.88	0.47	1.02	0.73	0.9	0.54	0.32	0.51	0.83	0.59	0.57	1.11	0.85	0.82	0.77	1.16
Dca021162	18.41	30.81	36.91	82.53	62.88	76.36	29.19	104.66	82.52	91.5	65.3	71.39	65.62	78.28	81.47	32.55	35.44	34.39
Dca021163	34.21	46.67	59.65	43.31	75.87	40.09	14.61	33.84	35.05	25.64	23.67	13.84	40.87	52.53	53.95	32.53	33.57	24.39
Dca021164	10.25	17.94	13.31	12.09	3.7	12.6	7.67	4.53	5.55	5.86	6.05	5.72	6.88	10.4	9.76	10.94	10.25	12.56
Dca021165	12.46	5.13	10.45	11.43	23.99	12.77	17.2	10.96	11.2	7.36	14.02	14.08	9.52	12.97	16.31	12.24	10.83	12.98
Dca021166	43.27	47.18	47.14	21.12	63.58	25.73	32.57	21.4	24.15	19.71	22.45	14.13	24.96	34.69	34.95	55.8	48.35	46.44
Dca021167	2.36	5.86	4.18	1.28	3.92	1.74	0.4	0.8	1.3	2	0.4	1.25	2.6	0.8	1.54	2.22	2.82	1.49
Dca021168	13.19	23.32	20.54	3.05	1.66	4.69	2.26	3.49	2.67	7.21	5.51	15.15	6.58	11.95	9.63	4.43	3.63	4.23
Dca021169	11.22	15.76	16.83	10.85	5.91	8.84	36.33	5.4	7.64	102.8	437.64	452.17	232.57	404.65	343.2	0.53	0.26	17
Dca021170	9.83	7.26	8.27	8.44	4.58	7.6	35.5	7.39	13.19	13.3	18.1	14.58	22.43	40.17	26.59	6.24	5.94	6.94
Dca021171	78.46	192.34	140.58	108.4	75.48	65.78	49.41	79.2	78.08	80.29	53.98	38.03	67.01	88.74	83.01	155.99	147.07	148.37
Dca021173	2269.08	983.18	1800.45	1508.91	1245.09	2629.62	4053.98	7385.05	5603.93	3682.53	5032.49	4078.19	2590.32	3894.78	3974.5	2790.12	3229.79	2555.67
Dca021174	26.19	27.3	27.75	4.25	11.93	9.87	5.34	10.46	5.12	5.12	5.07	1.93	11.48	16.83	14.72	17.96	14.22	14.51
Dca021175	5.72	9.11	7.95	9.37	5.16	9.58	4.76	2.35	1.97	2.22	3.49	6.7	2.26	4.7	5.16	5.23	8.54	8.2
Dca021176	17.08	19.32	18.63	8.83	9.21	4.88	9.29	4.28	4.6	2.54	4.12	6.7	5.33	10.47	9.15	19.16	17.89	14.58
Dca021177	0.72	0.74	0.77	2.13	2.39	2.46	1.67	5.3	5.8	5.58	4.05	3.1	1.93	3.07	2.73	1.34	1.33	1.43
Dca021178	0	0	0	5.35	0.33	4.99	5.22	3.8	3.8	3.42	4.09	4.77	1.57	2.03	0.39	0.79	3.23	1.81
Dca021179	0.04	0	0.01	0.08	0	0.08	0.04	0.00703	0.03	0.06	0.00707	0.02	0	0	0	0	0	0
Dca021181	1.95	3.71	2.55	1.64	1.96	1.18	1.76	2.82	1.69	1.03	1.96	2.83	2.15	3.15	2.93	3.14	2.73	2.19
Dca019001	30.16	63.58	39.12	45.3	25.66	23.02	23.61	38.47	52.43	33.77	28.94	19.06	25.3	26.57	22.23	58.71	61.06	98.85
Dca019002	10.12	3.68	8.91	13.98	9.61	7.98	19.24	9.17	25.47	33.74	31.21	19.17	6.22	7.82	7.63	19.09	23.99	15.06
Dca019003	0.89	0.73	0.63	0.85	0.54	0.54	1.15	0.18	0.26	0.84	1.51	1.46	0.85	1.39	0.88	0.49	0.39	0.27
Dca019004	0.32	0.54	0.79	0.09	0	0.39	0.49	0.1	0.1	0.09	0.29	1.14	0.14	0	0	1.03	0.42	1.19
Dca019005	0.12	0.14	0.07	0.15	0.21	0.04	0.07	0.03	0.14	0.1	0.07	0.2	0.17	0	0.15	0.1	0	0
Dca019006	4.1	15.45	15.04	15.37	13.3	10	10.38	10.28	8.2	10.27	14.32	13.65	9.25	11.92	11.05	13.08	12.21	12.6
Dca019007	9.37	28.24	21.14	83.12	72.93	65.53	243.43	41.92	143.24	100.54	146.64	167.38	46.56	84.47	84.05	27.49	28.76	90
Dca019008	3.96	4.54	2.67	3.12	2.96	3.92	4.19	1.78	2.84	2.17	1.43	3.13	2.9	4.3	3.92	3.7	3.67	3.95
Dca019009	3.55	2.38	2.54	25.73	15.55	11.05	3.5	6.86	9.62	17.62	7.94	8	1.66	4.91	4.07	7.06	6.03	6.55
Dca019010	2.46	3.82	3.7	12	4.76	10.92	7.98	12.58	16.27	12	8.02	9.14	7.24	9.79	11.22	5.13	4.78	5.79
Dca019011	2.78	0.46	2.37	10.24	4.52	5.8	140.49	61.02	170.15	23.14	26.08	11.94	9.7	22.46	32.93	367.23	405.91	500.55
Dca019012	0.05	0.88	0.37	0	0.01	0.02	0	0	0.07	0	0	0	1.36	0	0.00625	0.0063	0.06	0.62
Dca019013	3.6	12.52	7.75	10.95	5.9	8.96	4.1	10.93	8.54	2.88	2.64	5.84	9.72	17.72	13.64	4.23	5.9	6.65
Dca019014	9.17	37.38	13.38	23.67	23.77	24.68	20.31	46.6	34.85	22.72	16	18.12	37.85	51.49	44.49	15.83	21.07	18.33
Dca019015	15.96	7.98	11.09	7.09	12.53	7.35	7.09	11.41	5.39	7.63	5.45	8.61	8.87	12.8	12.3	10.92	10.55	9.16
Dca019016	12.39	12.35	12.11	14.13	6.08	9.93	10.9	10.44	7.11	7.75	4.21	12.35	9.08	15.46	14.47	11.98	12.28	11.29
Dca019017	2.98	2.65	2.21	2	2.43	0.82	0.51	1.01	0.94	1.24	0.56	0.53	0.62	0.83	1.48	2.11	2.62	3.33
Dca019018	8.83	5.18	6.03	8.65	13.24	7.94	5.82	15.71	13.42	11.64	9.81	9.3	7.87	12.29	11.92	10.56	8.07	8.54
Dca019019	112.27	79.6	105.25	151.74	256.52	77.29	155.83	68.18	95.08	80.6	83.6	134.91	40.02	49.35	49.63	219.82	237.89	214.95
Dca019021	1.55	8.93	1.79	0.38	0.07	0.48	1.18	0.05	0.63	0.4	0.64	0.5	4.3	3.56	3.16	1.64	2.54	0.74
Dca019022	2.02	10.56	8.64	1.02	1.59	2	3.11	2.33	1.14	1.1	1.43	2.43	5.15	6.56	5.77	4.11	3.02	2.89
Dca019023	13.75	10.92	11.6	12.31	43.15	24.38	8.11	11.06	9.09	9.52	6.86	9	9.92	15.27	13.49	12.87	11.99	10.05
Dca019024	7.01	13.46	8.24	3.22	5.24	4.06	4.62	2.45	1.37	2.2	1.53	1.03	2.96	6.14	4.99	8.25	6.21	6.41
Dca019025	31.12	21.9	17.31	13.05	16.73	22.84	8.58	22.35	10.6	9.02	7.53	11.8	14.45	19.97	21.6	19.64	22.42	23.92
Dca019026	10.78	6.83	4.79	5.34	5.7	4.67	5.66	2.73	3.18	5.29	2.99	3.1	3.53	6.5	5.53	7.68	7.29	6.22
Dca019027	2.88	5.9	5.55	18.17	10.17	9.03	35.96	7.91	11.84	22.13	24.56	28.84	12.8	15.59	11.4	6.31	6.76	10.37
Dca019029	0.03	0.06	0.02	0.4	0.17	0.65	0.28	0.67	0.92	0.82	0.9	0.65	0	0.58	0.71	0	0	0.11
Dca019030	4.35	1.04	1.36	94.84	71.26	117.34	131.49	154.7	148.54	158.46	110.59	94.37	7.95	10.33	12.48	7.46	7.81	11.47
Dca019031	9.65	23.96	17.95	15.27	6.5	12.49	9.64	11.12	12.84	10.01	5.41	5.57	8.29	11.21	9.84	26.67	21.83	22.78
Dca019032	3.02	7.93	6.89	2.54	5.16	3.61	5.24	8.01	7.18	5.57	3.84	2.57	6.55	7.61	7.47	7.63	7.22	6.05
Dca019033	209.94	285.17	326.34	80.45	93.8	112.49	48.3	138.19	43.83	30.16	42.4	47.95	95.8	177.4	169.51	158.88	147.57	161.61
Dca019034	68.81	119.26	151.08	3.91	10.65	4.49	27.56	8.12	9.36	12.12	30.57	23.23	53.82	82.57	84.69	41.44	36.54	26.53
Dca019035	15.15	26.58	23.56	5.13	11.78	11.12	0.45	1.13	1.32	0.32	0.11	1.32	3.04	4.02	3.36	8.4	7.37	9.26
Dca019036	29.47	22.06	16.22	9.57	14.87	7.46	7.41	14.02	15.24	2.94	2.35	16.47	7.21	2.59	4.3	48.37	54	123.26
Dca019037	11.45	5.4	5.45	3.97	3.98	6.92	5.73	2.67	2.93	2.39	1.71	2.75	3.05	6	5.33	8.93	6.43	7.2
Dca019039	18.76	8.48	12.18	5.05	12.09	5.94	9.91	10.2	9.16	10.79	8.97	16.28	7.29	12.99	13.25	16.67	14.92	13.78
Dca019040	0.42	0.17	1.03	0.22	0.93	0.32	0.19	0.19	0.19	0.48	0.44	0.22	0	0	0	1.27	1.59	0.68
[truncated: 21,054 more rows]
